# Supplementary material for: Expansion of maltose/sucrose related transporters in Ascomycetes and their association with corresponding disaccharide utilization
Source: Curr Res Microb Sci. 2025 Mar 3;8:100368. doi: 10.1016/j.crmicr.2025.100368 (PMC11930586; doi:10.1016/j.crmicr.2025.100368)
Supplement: Supplementary file 6 [file mmc6.xlsx]

## Sheet: Supplementary Table S1
Supplementary Table S1 List of fungal genomes used in this study.
Species names of Ascomycota are shown in red, Basidiomycota in yellow, Mucoromycota in blue and Zoopagomycota in black.
Species	Strain	Genome URL	Reference
Aspergillus niger	NRRL3	https://mycocosm.jgi.doe.gov/Aspni_NRRL3_1/Aspni_NRRL3_1.home.html	Vesth TC et al., 2018. doi: 10.1038/s41588-018-0246-1; Aguilar-Pontes MV et al., 2018. doi: 10.1016/j.simyco.2018.10.001
Aspergillus oryzae	RIB40	https://mycocosm.jgi.doe.gov/Aspor1/Aspor1.home.html	Arnaud MB et al., 2012. doi: 10.1093/nar/gkr875; Machida M et al., 2005. doi: 10.1038/nature04300
Aspergillus nidulans	FGSC A4	https://mycocosm.jgi.doe.gov/Aspnid1/Aspnid1.home.html	Arnaud MB et al., 2012. doi: 10.1093/nar/gkr875; Galagan JE et al., 2012. doi: 10.1038/nature04341
Penicillium brasilianum	MG11	https://mycocosm.jgi.doe.gov/Penbra1/Penbra1.home.html	Horn F et al., 2015. doi: 10.1128/genomeA.00724-15
Penicillium subrubescens	FBCC1632/CBS132785	https://mycocosm.jgi.doe.gov/Pensub1/Pensub1.home.html	Peng M et al., 2017. doi: 10.1016/j.jbiotec.2017.02.012
Penicillium oxalicum	114-2	https://mycocosm.jgi.doe.gov/Penox1/Penox1.home.html	Liu G et al., 2013. doi: 10.1371/journal.pone.0055185
Thermoascus crustaceus	CBS 18167	https://mycocosm.jgi.doe.gov/Thecr1/Thecr1.home.html	Steindorff AS et al., 2024. doi: 10.1038/s42003-024-06681-w
Talaromyces stipitatus	ATCC 10500	https://mycocosm.jgi.doe.gov/Talst1_2/Talst1_2.home.html	Nierman WC et al., 2015. doi: 10.1128/genomeA.01559-14
Cladonia grayi	Cgr/DA2myc/ss	https://mycocosm.jgi.doe.gov/Clagr3/Clagr3.home.html	Armaleo D et al., 2019. doi: 10.1186/s12864-019-5629-x
Cochliobolus lunatus	m118	https://mycocosm.jgi.doe.gov/Coclu2/Coclu2.home.html	Condon BJ et al., 2013. doi: 10.1371/journal.pgen.1003233
Cochliobolus heterostrophus	C4	https://mycocosm.jgi.doe.gov/CocheC4_6/CocheC4_6.home.html	Haridas Sajeet et al., 2023.doi: 10.1128/mbio.00261-23
Phyllosticta capitalensis	CBS 173.77	https://mycocosm.jgi.doe.gov/Phycapi2/Phycapi2.home.html	van Ingen-Buijs VA et al., 2024. doi: 10.1016/j.fgb.2024.103925
Cryomyces antarcticus	CBS 116301	https://mycocosm.jgi.doe.gov/Cryan3/Cryan3.home.html	Gomez-Gutierrrez Sandra V. et al.,2024. doi: 10.3389/ffunb.2024.1418145
Xylona heveae	TC161	https://mycocosm.jgi.doe.gov/Xylhe1/Xylhe1.home.html	Gazis R et al., 2016. doi: 10.1016/j.funbio.2015.10.002
Fusarium oxysporum	Fo47	https://mycocosm.jgi.doe.gov/FusoxFo47_2/FusoxFo47_2.home.html	Wang B et al., 2020. doi: 10.1094/MPMI-05-20-0116-A
Fusarium graminearum	PH-1/NRRL 31084	https://mycocosm.jgi.doe.gov/Fusgr1/Fusgr1.home.html	Cuomo CA et al., 2007. doi: 10.1126/science.1143708
Trichoderma reesei	QM6a	https://mycocosm.jgi.doe.gov/Trire_Chr/Trire_Chr.home.html	Li WC et al., 2017. doi: 10.1186/s13068-017-0825-x; Martinez D et al., 2008. doi: 10.1038/nbt1403
Trichoderma harzianum	CBS 226.95	https://mycocosm.jgi.doe.gov/Triha1/Triha1.home.html	Druzhinina IS et al., 2018. doi: 10.1371/journal.pgen.1007322
Podospora anserina	S mat+	https://mycocosm.jgi.doe.gov/Podan3/Podan3.home.html	Espagne E et al., 2008. doi: 10.1186/gb-2008-9-5-r77
Myceliophthora thermophila	ATCC 42464	https://mycocosm.jgi.doe.gov/Spoth2/Spoth2.home.html	Berka RM et al., 2011. doi: 10.1038/nbt.1976
Pyricularia oryzae	70-15	https://mycocosm.jgi.doe.gov/Magor1/Magor1.home.html	Dean RA et al., 2005. doi: 10.1038/nature03449
Meliniomyces bicolor	UAMH11274/ICMP18549	https://mycocosm.jgi.doe.gov/Melbi2/Melbi2.home.html	Martino E et al., 2018. doi: 10.1111/nph.14974
Leptodontidium sp.	MPI-SDFR-AT-0119	https://mycocosm.jgi.doe.gov/Lepor2/Lepor2.home.html	Mesny F et al., 2021. doi: 10.1038/s41467-021-27479-y
Tuber brumale	Vittadini	https://mycocosm.jgi.doe.gov/Tubbr1_1/Tubbr1_1.home.html	Morin E et al., 2021. doi: 10.1128/MRA.00799-20
Sphaerosporella brunnea	Sb_GMNB300	https://mycocosm.jgi.doe.gov/Sphbr2/Sphbr2.home.html	Benucci GMN et al., 2019.doi: 10.1128/MRA.00857-19
Monacrosporium haptotylum	CBS 200.50	https://mycocosm.jgi.doe.gov/Monha1/Monha1.home.html	Meerupati T et al., 2013. doi: 10.1371/journal.pgen.1003909
Dichomitus squalens	CBS 464.89	https://mycocosm.jgi.doe.gov/Dicsqu464_1/Dicsqu464_1.home.html	Casado López S et al., 2019. doi: 10.1128/MRA.00264-19
Trametes versicolor	FP-101664	https://mycocosm.jgi.doe.gov/Trave1/Trave1.home.html	Floudas D et al., 2012. doi: 10.1126/science.1221748
Postia placenta	MAD-698-R-SB12	https://mycocosm.jgi.doe.gov/PosplRSB12_1/PosplRSB12_1.home.html	Gaskell J et al., 2017. doi: 10.1016/j.gdata.2017.08.003
Phanerochaete chrysosporium	PR-78	https://mycocosm.jgi.doe.gov/Phchr2/Phchr2.home.html	Ohm RA et al., 2014. doi: 10.1016/j.fgb.2014.05.001
Leucogyrophana mollusca	KUC20120723A-06	https://mycocosm.jgi.doe.gov/Leumo1/Leumo1.home.html	Wu G et al., 2022. doi: 10.1111/nph.17858
Suillus luteus	UH-Slu-Lm8-n1	https://mycocosm.jgi.doe.gov/Suilu4/Suilu4.home.html	Kohler A et al., 2015. doi: 10.1038/ng.3223
Serpula lacrymans	S7.9	https://mycocosm.jgi.doe.gov/SerlaS7_9_2/SerlaS7_9_2.home.html	Eastwood DC et al., 2011. doi: 10.1126/science.1205411
Coprinopsis cinerea	AmutBmut pab1-1	https://mycocosm.jgi.doe.gov/Copci_AmutBmut1/Copci_AmutBmut1.home.html	Muraguchi H et al., 2015. doi: 10.1371/journal.pone.0141586
Coprinellus micaceus	FP101781	https://mycocosm.jgi.doe.gov/Copmic2/Copmic2.home.html	Varga T et al., 2019. doi: 10.1038/s41559-019-0834-1
Laccaria bicolor	S238N-H82	https://mycocosm.jgi.doe.gov/Lacbi2/Lacbi2.home.html	Martin F et al., 2008. doi: 10.1038/nature06556
Schizophyllum commune	H4-8	https://mycocosm.jgi.doe.gov/Schco3/Schco3.home.html	Marian IM et al., 2022. doi: 10.1128/mbio.00628-22; Ohm RA et al., 2010. doi: 10.1038/nbt.1643
Calocera cornea	HHB-12733-sp	https://mycocosm.jgi.doe.gov/Calco1/Calco1.home.html	Nagy LG et al., 2016. doi: 10.1093/molbev/msv337
Trichosporon oleaginosus	IBC0246	https://mycocosm.jgi.doe.gov/Triol1/Triol1.home.html	Kourist R et al., 2015. doi: 10.1128/mBio.00918-15
Pseudozyma flocculosa	PF-1	https://mycocosm.jgi.doe.gov/Psefl1/Psefl1.home.html	Lefebvre F et al., 2013. doi: 10.1105/tpc.113.113969
Ustilago maydis	521	https://mycocosm.jgi.doe.gov/Ustma2_2/Ustma2_2.home.html	KÃ¤mper J et al., 2006. doi: 10.1038/nature05248
Syncephalastrum racemosum	NRRL 2496	https://mycocosm.jgi.doe.gov/Synrac1/Synrac1.home.html	Mondo SJ et al., 2017. doi: 10.1038/ng.3859
Mucor lusitanicus	MU402	https://mycocosm.jgi.doe.gov/Muccir1_3/Muccir1_3.home.html	Navarro-Mendoza MI et al., 2019. doi: 10.1016/j.cub.2019.09.024
Martensiomyces pterosporus	CBS 209.56	https://mycocosm.jgi.doe.gov/Marpt1/Marpt1.home.html	Amses KR et al., 2022. doi: 10.1073/pnas.2116841119
Pinnaticoemansia coronantispora	CBS 131509 T	https://mycocosm.jgi.doe.gov/Pincor1_1/Pincor1_1.home.html	Reynolds NK et al., 2023. doi: 10.1093/gbe/evac185
