# Supplementary material for: Expansion of maltose/sucrose related transporters in Ascomycetes and their association with corresponding disaccharide utilization
Source: Curr Res Microb Sci. 2025 Mar 3;8:100368. doi: 10.1016/j.crmicr.2025.100368 (PMC11930586; doi:10.1016/j.crmicr.2025.100368)
Supplement: Supplementary file 7 [file mmc7.xlsx]

## Sheet: Supplementary Table S2
Supplementary Table S2 The predicted MAL gene cluster in studied Ascomycota.
Species	Gene cluster location	JGI protein ID	Function in MAL cluster	Famliy or clade	Protein sequences
Aspergillus niger	Chr 402: 446186-448070	Ang_5201	α-1,4-glucosidase	GH13	MAKSASQIHRAWWKECSVYQIWPASYKDSNDDGIGDIPGIISKLDYIKNIGVDIVWLCPSYKSPQVDMGYDIADYYSIADEYGTVADVEKLIQGCHERGMKLLMDLVVNHTSDQNEWFKQSRSSKDNEYRNWYVWKPARYDEQGNRHPPNNWVSHFQGSAWEWDEHTGEYYLHLYATEQPDLNWEHPPVRKAVHDIMRFWLDKGADGFRMDVINFISKDQRFPDAPVKDPRTPWQWGDKYYANGPRLHEYLQDLGKILKEYDAFSVGEMPFVRDTEEVLRAVRYDRNEINMIFNFEHVDIDHGTYDKFEPGSWKLTDLKAFFETWQKFMYNNDGWNALYWENHDQPRSIDRYAQAKEEFRTEAGKMLATVLALQSGTPFVYQGQEIGMRNVPVEWDMNE…
Aspergillus oryzae	Chr 6: 3043829-3050126	Ao_9642	sugar transporter	B	MTPEKAAMSEHIENDNPARHDDIDLPNSSEAHTAIAKEREMTLWQALRLYPKAVAWSLLFSCAIIMEGYDVVLIGSFLAFPAFNEKYGGLMSDGTYGLEARWQAGVNNAMACGQIIGLFLNGLVSERLGYRKTLMACLAATVGFVFILFFAPNIQTLVVGELFMGIPLGVYQTLVVTYASEVCPVALRAYLTTYVNLCWVLGQLLASGVLKGLAERTDQWAYRIPFALQWIWPIPIFIGVFLAPESPWWLVRQDRREDAVKALKRLTSANADFNAEETVAMIVYTDALERRAETGTSYLDCFKKSDLRRTEISCCAWAAQSLCGAGLMGYSTVFYQRAGLAVSQSFTMSLVQYALGVVGTFVSWTLMSYFGRRTLYVGGLFILAIVLFVIGFVSIAPST…
		Ao_9641	Characterized α-1,4-glucosidase	GH13	MSPAPVGEKWWKNSIIYQIYPASFKDSNNDGIGDIPGIISSLDYITSLGVDVIWISPMYDSPQYDMGYDVSDYESVYPPYGTVQDMEVLIDECHRRGLRIILDLVVNHTSHEHKWFKESRSSKASPKRDWYIWKPAKYDANGNRKPPNNWRSIFGGSAWEWDEGSEEYYLHLFCKEQPDLNWENQETRRAIYDSAMEFWLQKGVDGFRVDTVNMYSKHPEYPDAPVIDPKSETQMSPALFCNGPRIHEYLSEMNEVLAKYDAMTVGELPNTHTVDGILRYVSAAQNQLNMVFQFDIVDLGQGKDYKFLTTLPGWTLPELKTAVKGTQVIMKGTDGWSTVFTENHDQGRSVSRFGSEKTPELRVTSAKMLAMMQGTLSGTQFIYQGQEIGMVNAPESWTI…
		Ao_9640	maltose regulator		MEDHPRPRVHKACDACGRRKVRCNGQQRCQQCEHMGLVCTYTDNRLARSRKHALRRGEVISKHKIESSSNVLLAPALSPVSTSYFESLIPEYMHFVYPFNPIMTEDEVQDAVSKMDSDRENAAFVYAFAAATIDLAQSNRPTSSASTHITQLVNQAIETQPPMFLGFRPSILRTMTNVFIQMCFMSLGQYDLGFIYLREAITMIHLLRIEDKTALANLNPTERARRQRLYWLCFIHERFMSIVHFSPATLSPHASFPEADPTLAPGISQGWTQVIKTFLILEPTFINLWIGDRSQVSAKWVEKKYQELDDARWELEVSMLSETQQADLVITRQWMRTLLWQMAMSNWLLSSRAPCPSLSLELPLRLSGQLRQFLTKISQNTIRVHGSSILTKLVEIINT…
	Chr 8: 919377-925232	Ao_11237	sugar transporter	B	MTTPDAIEANDGAQRKSSLVQGKRAAQQEQSMTLWQAIRLYPKAVGWSVLLSSTLIMEGYDLALLSSMYASPAFNQKFGRQASDGKWTVPASWQSALSNGARVGEVIGLLINGLVSERLGYRWTMVSALTAMIGVIFLFFFAVNVQMLLAAEILAGIPWGVFQTLPAAYASEVCPVVLRPYLTTFINMCWVFGQFVAVGVNRGSIQRDDQWAWRIPFAVQWAWPLPILIGCLFAPESPWWHVRRGNLSGAKRALLRLTSSDPAFDPDATIAMIQHTNELEMSATKGTRYRDCFQGVNLRRTEVVCGVWLVQTLCGQNLMGYFAYFCVQAGLPTVRSFDLSLVQYALGVIGTLGSWYLMTIAGRRTLHLAGLTSLFTLLIITGSLSFAPDSNSGAKWAIG…
		Ao_11238	α-1,4-glucosidase	GH13	MSPHAVHTVPSGENNWWKEATVYQVYPASFKDSNGDGWGDIPGLISKVPYLHSLGVDVVWLSPMYDSPMHDMGYDVSDYENVLPAYGTVEDVERLIDACHERGMKLILDLVINHTSDQHKWFQESRSSKDNDKRDWYFWRPPRYDEQGNRLPPTNYRGYFAGSTWTWDEHTQEYYLHLYAKEQPDLNWDNEATRKAIYDSAVRFWLDKGVDGFRVDTVNKYSKHTDFPDAPVTDPKSYIQPAIQMWCNGPRIHEFLREMYDDALQPYGDVVTIGELANTPDPEHVLKYVGASAKQLSMVFHLDIGHIGMGKSLEDKYIFNPWQLTEMKSIVTKWQSFIEGTDGWTTAFCENHDNGRSVSRFASDAPEHRERSAKMLALMMMAMTGTLFLYQGQEIGMIN…
		Ao_11236	maltose regulator		MPRETIPQACDACRRRKVKCTSHRPCSPCRSMALVCRSTGSRRKKGRQGRSANVLYELKTNTNSDAIDENQLSGVTPVESPNDIPPTGYVKRSGLLNDGLVQSCAAYFYSRMLGTVPILHPDKFQEQVERMDECPHAYCLVVAFCAFVLTQTGYLSCHQGTGPDMGRALLDEAMAARRHLDPFSAPIRLGITIAFLLYGCHIGCGNQRQAYYFLREATTFYTADMLDQSADEDEPCFSGKLFWLLLISERAHAIRRRRPVTLQITSTSPALDTSPIDPFSLGFSHLVDLYRPFDESFLAIWNASQPICTRESLVHLEEHLQRSVPADLDLPDIVLADLRVSQQWLRTMIWQLATTAGFLSSTPTHPSLDFRYPLQIARDLSLATWKLSRESMETHGVGL…
Aspergillus nidulans	Chr 2: 3923388-3929328	And_2675	sugar transporter	B	MENHDPQPKQELAHGQQGARQEQGMSLWQGLRLYPKAVAWSVLLSSTLIMEGYDLALLGSLYASPAFNQRYGVQAANGDWGVPASWQSALSNGARVGEVIGLIISGFVSERLGYRWTMIYALIAMNAVIFLFFFAVNVQMLLSAEILAGIPWGIFQTLPAAYASEVCPVVLRPYLTTYINMCWVMGQFIAAGVNRGSFQRMDQWSYRVPFAVQWAWPLPILTGILFAPESPWWHVRRGDIARAKHALQRLTSPQDASFDADATIAMIQHTNELEKSLSAGTSYLDCFRGVNRRRTEIVCGIWIVQTLSGQNIMGYFAYFCVQAGLPEIHSFNLSLGQYALGVLGTIGSWFLMSALGRRTIHLLGLSLLFTLLIITGSLSFAPDSNNAAKWAIGAMLMVF…
		And_2674	α-1,4-glucosidase	GH13	MSPTAIETVPTGKNNWWKEATIYQVYPASFKDSNGDGWGDIPGVIEKVPYLHSLGVDVVWLSPMYDSPMLDMGYDVSDYENVLPAYGTVVDVEKLVEECHKYGMRLILDLVINHTSDQHKWFLESRSSKDNPKRDWYFWRPPRYDKQGNRMPPSNYRGYFAGSTWTWDEHTQEYYLHLYAKEQPDLNWDNLETRKAIYDSAVRFWLDRGVDGFRVDTVNKYSKYTDFPDAPITDPKSYIQPAIGMWCNGPRIHEFIREMYDEALEPYGDVVTVGELANTPDPAHVLRYVGASAKQLSMVFHLDIGHIGMGSLEDKYVLQPWKLTEMKSIVAKWQTFIEGTDGWTTAFCENHDNGRSVSRFASDAPEHRERSAKMLALMMVAMTGTLFLYQGQEIGMINA…
		And_2673	maltose regulator		MASNKPITTACDACRRRKVKCDGQQPCGRCRDAEISCRTTSVRRKKGRQGATATVLHELRKAPAPVAQVQSVPSPQPTVISDPFIRQPGLLHPSVVQSCAEYFFPRMLGTVPILVPTTFQDHVARIEESLHSYCLVTAFCAFVFAQTGYVSWLNAGNQSASLGRLLLDEAMAARRHLDLFSASTRQGITISFLLYGCQIGMGNQRQAYYFLREATTLYTAGMLDPADADDEDAGNLFWLLLISERAHAIRRHRPITLQVTRDSPILCDTRSDAFSLGFRCLAELYRPFDQTFLSRWNGTDSSATTEQLIQLEDHLLQAVPADVELPDIVLADLRVSQQWLRTMIWQLATSAGFLSSTPSRPCLGFAYPLQIARDLSLATWKLSKESLETHGIGLAEKIF…
Penicillium brasilianum	SCAF_9: 1193245-1199301	Pb_11879	sugar transporter	B	MSATSSKDDGTTRVADVDTTPEAKRATEAEHQMTFWQSLRTYPHAVGWSILFSTALVMEGYDNALVSSLFAYGPFQRAFGDEQPDGSYQVTAAWQSGLNNGALVGEVLGLFATGIIVEKFGYRKSLIGALVACVAFIFVIFFAKTLPVLLVGEILIGIPWGLFQTVTTTYASEVCPVVLRPYLTTYVNLCWVMGQLIASGVLKAMQGRADQWGYKIPFALQWMWPVPIAIGVALAPESPWWLIRKDRPEDARHALQRLTVPGRDPNFNADETIAMIRSTNELEKRMTQGTSYRDCFRGVERRRTEIVCLTWAAQSLCGSGLMGYSAYFYEQAGLATSNAFTMSMVLYILGAIGTISSWPLMTKFGRRTLYVGGLGFMLILLLIIGFLGIISRKSVPAQW…
		Pb_11880	α-1,4-glucosidase	GH13	MSREAPWWKNATIYQIYPASYKDSNGDGIGDIPGIHSKLDYIQALGVDAIWLCPMYDSPQYDMGYDVRDYEKVYEPYGTVADVEALIAACHERGMKILLDLVINHTSHLHAWFQESRSSKTSAKRDWYIWRPAKYDADGNRRPPNNWRSVFGGSAWEWDEETQEYYLHLFAVQQPDLNWENPTMRATVYESAMEFWLRKGIDGFRVDTVNMYSKEQSFQDAPIIDSRLEWQPASSLYCNGPRIHEFMREMGEILLKYNAMTVGELPHTPEVADVLSYVSEKEKQLSMVFQFDIVDIGTGAVRFDTVPRAWTLSDLRERVARTQALMDGTTDGWSTTFLENHDQARSISRWGSEATPELWARSAKMLAMLVASLSGTLYVYQGQEIGMVNAPVEWDISEY…
		Pb_11881	maltose regulator		MEQRRTSRACDACKRRKVRCNGQSRCQQCTHVGLRCTYASTLPSRSRKKSLARGSVIAECKTIGFQPSQGGQPEGTLASRVVSISIPASIVSHPNPSFFHEFLHEYERYVYPMSPVIPASEIQHMISKMDDSRDNASFVYIFAAVTLNLTRGEPVQEAPATRERIATLLTRSLEHRRPLGFDSQPTIVSVMSSLFTEMCYVGLRRLDLGFFYLREAISLLYVLHAHSDEALTEFDMPERARLQRAYWECFIHERFTALTYNRPPCLSPLRGLPDHDASLPEDTEAGFNHTIENFCLVDREFLEYWLGERSGVSSEWIENKQQQLEDNCWHHEVSQLPGMLQADLIITRHWLRTVTWQIALSNTLLSSSPDSCLLLSLSFPLRLSNQLRQFLVTIPRDMV…
Penicillium subrubescens	scaffold_398: 132516-138447	Ps_4549	sugar transporter	B	MSAASSKEDGTTRVVDIDATPEARRATEAEHQMSFWQSVQTYPKAVGWSILFSTALVMEGYDNALIASLFAYDPFQRAFGERQPDGSYQVTAAWQSGLTNGALVGEVLGLFATGIVVEKFGYRKSLIGALLACVAFIFIIFFAKSLPVLLVGEILIGIPWGLFQTVTTTYASEVCPVVLRPYLTTYVNLCWVMGQLIASGVLKAMLTRADEWGYKIPFALQWMWPIPIAIGVALAPESPWWLVRKDRPEDARHALQRLTVPGRDPNFNADETIAMIRSTNELEKRMTSGSSYLDCFRGVERRRTEIVCLTWATQSLSGSALMGYSTYFYEQAGMATNNAFTMSMALYALGAIGTISSWPMMSRYGRRTLYVGGLCCMMILLLIIGFLGIISKTSVPAQW…
		Ps_4550	α-1,4-glucosidase	GH13	MSREAPWWKNATIYQIYPASYKDSTGDGVGDIPGILSKLDYIQALGVDAIWLCPMYDSPQYDMGYDIRDYEKVYAPYGTVEDVETLIAACHERGMKILLDLVINHTSHLHAWFQESRSSKTSAKRDWYIWRPAKYDADGNRRPPNNWRSVFGGSAWEWDEETQEYYLHLFAVQQPDLNWENPTMRAAVYESAMEFWLRKGIDGFRVDTVNMYSKEQSFKDAPIIDPRLEWQPASSLYCNGPRIHEFMREMGDILIKYNAMTVGELPHTPAVEDVLSYVSEKEKQLSMVFQFDIVDIGTGAVRFDTVPRAWTLPDLRERVARTQALMDGTTDGWSTTFLENHDQARSISRWGSEATPELWARSAKMLAMLVASLSGTLYVYQGQEIGMVNAPIEWDISEY…
		Ps_4551	maltose regulator		MEKRRTSRACDACKRRKVRCNGQSSCQQCTHVGLRCTYSSTLSSQTRKKNLARGSVIAECRTLSTQPSQRSQIEGTLASRVLPLSIPASIVSHPNPSFFHEFLHEYERYVYPMSPVIPAIEVQEMIANMDDDRDAASFVYIFAAVTLNLTRGEPVQEAPATRERIATLLTRSLEHRRPLGFDSQPTVLSVICSLFTEMCSVGLRRLDMGFLYLREAISLLYMLHAHSDEALAEIEMPERARLQRVYWECFIHERFTALTYNRPPCLSPLRGLPDHDPSLPEDVEAGFNHIINNFCLVDREFLEYWLCERTGVSSEWIENKQRQLEDNCWHREVSQLPGMLQADLIITRHWLRTLTWQIALSNTLLSSSPDSCLLLSLSFPLRLSNQLRQFLVTIPHDMV…
	scaffold_698: 787291-795089	Ps_10837	sugar transporter	B	MESKSATDHVEEMDLDQMIRDARLATEKEHGMSLWQGLKLYPKAVGWSLLISTAIIMEGYDVVLMGSFYGFPAFNQKYGKLMKDGSYGLSASWQAGLANAMNCGQILGLFANGIVSERFGYRKTMMVSLVATVAFIFVLFFAHNVQTLLVGEILMGIPLGVYQTLTVTYASEVCPVALRAYLTTYVNLCWVIGQLIASGVLKGLSDRTDQWAYRIPFAVQWVWPIPIFIGVYLAPESPWWLVRKGKLAEAKESLRRLTSRGDSSFDADETVAMMVHTNEIEKENSSGTTYWDCFRGTDLRRTEVACLIWAAQNFCGAGLMGYSTVFYQRAGLAVSQSFNMSLGQYAIGICGTVFSWVLMSYVGRRALYVNGLAILCVLLFVIGFISIPKASTATSWATG…
		Ps_10838	α-1,4-glucosidase	GH13	MGSISTETPRAWWKESSVYQIYTPSFKDSNGDGIGDLRGVIDKLDYIQNLGVDIVWLNPVFKSPQVDMGYDISDYVDIHPPYGTAADVDELTEALHQRGMRLVMDLVVNHTSDQHPWFQESRSSPTNEYRDWYIWKKPKFGKDGQRQPPNNWVSYFGGSAWEYDAASGEYYLHLFAKEQPDLNWETPAVRAAVEKIMRYWLDKGIDGFRMDVINFISKDLDFPDAAITNPDSVWQNGAQYYACGPRLHEYLQDIGKILKEYDAFSVGEMPEVNDSDEILKAVGFDRGELSMIFHFELMGLDHGAGGKFTPREWKVSELKSIVSKWQTVMHENNGWNALYLENHDQPRTVSRFAVDHPQYRALSAKLLATFLGFQSGTVFIYQGQELGMANVPHDWTIDR…
		Ps_10836	maltose regulator		MPASTSIHPNANDFLPFVSNNRPMACDNCRRRKVKCNRTEPCEKCLEASLQCSYHTVPRRKGPKGRTARVLSALPSLQSYDERPTSSSSSSSPSTTSVTPPMACDVPSLMACRPQRISSTVLLAHVNVFLKHLYPIMPVFDSNQVVEDCGRVETLSPPRYAFLLALCAATHLQLNLDARQDDSGLAHAIDHGEVLVAEALRTLREFDPIEHLHVDTVLSSFFLFAAYGNMDQQNHAWHYLSQSISYAYALNLHREQTYTSLPHAEAELRRRVFWLLFITERAYALQRKKPVMLRGNIRKPSIFTSAAPALLYGFVNLISVFEKVTPEFYSWNACDSDDSPIDTFALSEIYQSIASPLPPLTEIPEIQQVDLVVTQQWLQIRLWQTALDRASKSGEVLPL…
	scaffold_177: 408766-414260	Ps_1610	sugar transporter	B	MASAHVEDKSATPSNYLEEVLEEANHATQREHELTLLPSLRLYPKAIAWSMFLSLAIIMEGYDTKLMGTFLAAPAFQKRYGHQYKPGKYQITAAWQAGLNNGSSVGSIIGLLLNGYVSERFGFRKTMLASLALITVLIFIPFFAPSIEVLQVGQVLMGIPWGVFQTLTTSYAAEVAPTHLRAYLTTYVNLCWVLGQLLASGVLRAVLNRTDEWAYRIPFALQWVWPIPLMIGIAFAPESPWWLVRKNRLDEAKAALLRLTSPNRIEFDVDEAVALMVVTTENEREAGTGVRYLDCFRGVDRRRTIIACCVWCVQILSGTGLRIYSTYFYQQAGLPTASAFNMTIVQYALGIVGVFIAWAMLPRFGRRTLYLWGLVILAVTLLVIGGLGVAEDFSNSSQK…
		Ps_1609	α-1,4-glucosidase	GH13	MPHPVRQHEPKWWKEAVVYEIYVSSFKDSNNDGIGDIPGIISKLDYLQDLGVDVLWISPHYQSPQVDMGYDISDYQQIHEPYGSMQDVDTLIEQTHARGMKIIFDLVINHTSDLHPWFQESRASLDSPKRDWYMWRPARYDAADKRCPPTNWRSNFGGSTWTWDEQTQQYYFHIYAPGQPDLNWENPECRRAIYDNTIRFWLKKGIDGFRVDTVNRYSKCIDFVDAPVTDPNDETQLAFQNFTNGPRIHEYISEVRSVLADYDVFTVGELPNTPDEADVMPFISAREKQLDMVFNFDTVYLGQTPGDRFTLQAFSIADFKRELTKWQRVIQDTDAWTTVFLENHDQGRSVSRFASDAPAYRVRAAKMLALVLGTMTGTLYLYQGQEIGMVNAPPSYPVE…
		Ps_1608	maltose regulator		MSGVGAGAGAGGSAVAAATTTPTGASSSPSQALFILSELGWTPPPNLMEFGANGGFAVQEQPSHTALACLEAWPVLISRGLTPATSPMLNSATFSYFFEQVEPPFIANIDTLNWKPMKQYMVDLACRHPVVWQAISAVESLYKAKANYDDNMNSMAAYYAAKGGYASMLERGGDDPETFMVVTFLLCCFEIVAQHETVSITLKPEGALVANLEAWEAIAPYAWSPVLRRLQAWFQILHARTLHLGGRGLLSPKVSRLLKGNHQGQTPALNPLEDQTPDPDQAIVRDLSSTLFEFYLEVQDISIQITGLNRHHRSRGFQTDEREVEEVAEKIQESLDYLWQRRPALLRAERQQLQEHLSPTLRGPLNRLVDLCTTAYYTEIIYLGRAHGKTPSASPEALQ…
Penicillium oxalicum	scaffold_4: 2685333-2691487	Po_4132	sugar transporter	B	MSVAVVDDDGAIRGIDTGHVRPEAKRATEAEHKMSFRQSLRTYPHAVGWSVLFSTALVMEGYDNALIATLFAYGPFQRTFGNRLADGSYQITAAWQSGLTNGALVGEILGLFATGIVVERFGYRKSLIGALMACVAFIFIIFFAKSLPVLLVGEILIGIPWGLFQTVTTTYASEVCPVVLRPYLTTYVNLCWVMGQFIASGVLKAMQDRDDQWGYKIPFALQWMWPIPIAIGIALAPESPWWLIRKERPEDARHALHRLTVPGRDPNFNADETIAMIRSTNELEKRLTAGTSYLDCFRGVDRRRTEVVCLTWATQMVSGSSLMGYSTYFYEQAGMAPSNAFTMTMVLYILGALGTLSSWPLMTRFGRRTLYVGGLACMGILLLIIGFLGIISRENVAAQ…
		Po_4133	α-1,4-glucosidase	GH13	MSREAPWWKNATIYQIYPASYKDSNGDGIGDIPGIHSKLDYIHDLGVDAIWLCPMYDSPQYDMGYDIRDYEKVYEPYGTVADVEALIAACHERGMKILLDLVINHTSHLHPWFLDSKSSKTSAKRDWYIWRPAKYDADGKRQPPNNWRSVFGGSAWEWDEESQEYYLHLFAIQQPDLNWENPAMRAAVYESAMEFWLRKGIDGFRVDTVNMYSKEQSLSDAPIIDPRLEWQPASSMYCNGPRIHEFLREMSQILTKYNAMTVGELPHTPEIADVLAYVSEKENQLSMVFQFDIVDIGFGNVRFNTTPRDWTLPLLRERVASTQVLMDGTTDGWSTTFLENHDQARCISRWGSEATPELWARSAKMLAVLVASLSGTLFVYQGQEIGMVNAPVEWDISEY…
		Po_4134	maltose regulator		MNQRRTTRACDPCKRRKVRCNGQSRCQQCTHLGLRCLYTSSATSTARKRKLMRGSVINECRTLEYLQNGATKSTETLASRVVAMSIPASIVSHPNPSFFHEFLYEYERYVFPMSPVIPAKEVEEMISRMDESRDAASFVYIFAAVTLNLTRGEPVQEAPATRERIATLLSRSLEYRRPFAFDAQPTVVSVMTSIFSEMCSVGLRRLDMGFFYLREAISLLYMLHAHSDEALLEFSLPLRARLQRAYWECFIHERFTALTYNRPPCLKALRGLPDHDPTLPEEVEVGFNHNINNFCLVDREFLQHWLGEKSGVSSEWIEHKQLQLEDNTWHHEVSKLPGMMQADLIITRHWLRTLTWQIALSNTLLSSSPDSSLLLSLSFPLRLSNQLRQFLVGIPRDMV…
Fusarium oxysporum	Chr 8: 532638-538889	Fo_228692	sugar transporter	B	MSPDNKVDNGIAPVAVPVDENVAHEAAAATEAEHNMGLIQSFKLYKKACLWSIFLSLCIIMEGFDVVLLNNLFAYPPFQKKFGVEQPDGSYQLTAAWQSGLSNGTLCGQIIGLFINGIIADRFGYRKTLIGALIGCIGFIFIIFFSETLVQLLIGEIFIGIPWGVFQTLTTTYASEVCPTHLRAYLTTYVNLCWVLGQFIASGVLRAMVTRTDELGYKIPFALQWMWPVPLIIGIYLAPESPWWLVRRGRIEEAKRSLERLTVRNSNVDFKPDETISMMVHTNEMEKEAQAGTSYFDLFKGVSLRRTEIVCVTWMIQTLCGATFMGYSTYFYQQAGMAVENSFSMSLGQYAIGAVGTVFSWFLMGWFGRRTLYLYGQLAMCVFLLTIGCVAFAGRDNVA…
		Fo_228691	α-1,4-glucosidase	GH13	MTVSRRSKQWWKQAIIYQIYPASFCDSNGDGMGDLQGIISKLDYIASLGVDVIWVCPMYDSPQVDMGYDISNYEDVYAPYGTLQDMEELIRKTHEKGMKIMLDLVINHTSDKHAWFEESRLSKDSPKRDWYIWRPAKYSPEGQRLPPNNWRSNFGGGSVWEWDETTGEYYLHLFAKEQPDLNWENPETRRAIYASSMEFWLDRGVDGFRVDTVNMYSKLQDFPDAPITDPKAKYQPAGLLYCNGPRMHEFLGEMNEILERYGAITVGELPHTPDLEKVLRYVSAKEKQLNMVFQFDVVDIGFGKTHKYETTPKNYTLPQLKDAVGRTQSLIQGTDAWTTVFMENHDQARSVSRFTNDSPQYRVAGAKLLALLQSCLSGTQYVYQGQEIGSVNAPKESYP…
		Fo_228693	maltose regulator		MSGRISKACDPCRVRKVKCNGSVPCSQCGHLNLACVYSAATSKRRPTVRGRLVAQIREGTRPDDARSNSASPQTDDPSPVAYNAIPTSIGSAYSSDFFLNLLLDYERVVFPVNPIVLPSEIVSAIEGMDQSFEDAALVYAYAAVTINLTQTSWDSEGEAPVRITELMNLSFKAHRQSEMGVGILGRLPVTVKRIVTCVFLEICLMAFKRFDRSFVILREAIAMIQMLDLDRYKDASLTDHELATRQRLYCEISIHERFLTIVAGHPAILPPLSPSVPATDHELPPHVNEGFNRLIELFHVLDDTFLAHWRAQQDPQVTAPEMTAAWIEHKQAQLDQDEIDAAETDNALVSSGWGLTELQHVDLFITRLWMRILVWQLALSQGLLQSAPPQNSHEGFSMH…
Fusarium graminearum	Supercontig_3.6: 449223-455455	Fg_10520	sugar transporter	B	MSPDSKVDHGIAPHVPAVVDANVAHEAAAATEAEQNMGLVKSLKLYKKACLWSVFLSLCIIMEGFDVVLLNNLFAYPPFQRKFGVEQPDGTYQLTAAWQSGLSNGTLCGQILGLFINGIIADRFGYRKTLIGALIGCIGFIFIIFFSETLVQLLIGEIFIGIPWGVFQTLTTTYASEVCPTHLRAYLTTYVNLCWVLGQFIASGVLRAMVTRDDQWGYKIPFALQWMWPVPLIIGIYLAPESPWWLVRKGRIEEAKVSLQRLTARNTESEFKPDETISMMIHTNEMEKEAQAGTSYFDLFKGTSLRRTEIVCCTWMVQTLCGATFMGYSTYFYQMAGMAVENSFSMSLGQYAIGAVGTVFSWFLMGWFGRRTLYLWGQLAMCVLLLTIGCVAFAGKENV…
		Fg_10521	α-1,4-glucosidase	GH13	MTVNKRTKQWWKQATIYQIYPASFCDSNGDGMGDLQGIISKLDYISSLGVDVIWVCPMYDSPQVDMGYDISNYEDVYAPYGTLQDMEELIRKTHEKGMKIMLDLVINHTSDKHAWFEESRLSKDSPKRDWYIWRPAKYSPDGQRLPPNNWRSNFGKGSVWEWDEATGEYYLHLFAKEQPDLNWENPETRRAIYASSMEFWLDRGVDGFRVDTVNMYSKIQDFPDAPIVDLKAEYQPAGLLYCNGPRMHEFLSEMSEVLERYGAITVGELPHTPDLERVLRYVSAKEKQLNMVFQFDVVDVGFGKTHKYETTPRNYTLPQLKDAFGRTQSLIHGTDAWTTVFMENHDQARSVSRFTNDSPQYRVAGAKLLALLQSCLSGTQYVYQGQEIGSVNAPKESYP…
		Fg_10519	maltose regulator		MSNRTTRACDPCRLRKVKCNGSVPCSQCGHLNLACVYSAPPSKRKPTVRGRLVAQIREGVCVRPDDARSNSGSPQTDDPSPSYIPTSNGTPYTHDFFMDLVKEYERAVFPVNPIILPSEVVTAIEGMENSFEDAAFVYAFAGATINLSQTTWNPDNDILARMMDLLGHGFKAHRQAELGAGFLSKLPVSPKRVMTCIFLENSLMTFERLERGLMMLREAGTMIQMMDFDHLTDGSLSNHEIATRQRMYWEISIHERYLTVIAGYPALLPPLKTGLPIMDYELPPGINEGFNRLIELFNVLDDEFLTHWRAQQNPSCTAPEMTAEWIEYKQAQLDQDEIKVAEADHKLISNGYGGLTELQHADLLITRLWMRIMVWQLALSQGLLQSTPPQNTHEGFSMH…
	Supercontig_3.7: 2579481-2585274	Fg_12327	sugar transporter	B	MASPKPFPEKQPNAQHDEAVTPETLASEAKVAAEAEHYMTLWEAVKTYPKAIGWSVLLSTTLIMEGYDLALLGNLYASPVFNEKFGTYDAKKEKFAVSAAWQSGLSNGARAGEIIGLILAGWASDRYGYKMTTVGALVLMIAFVFVLFFAPNIKILVLGEVLCGTYLSVDYKYTFADETGIPWGAFQSVTPAYASEVAPVVLRPYLTTFINMCWVIGQFFAAAVNKGSVGRGDEWAYRIPFGVQWVWPVPILAGVIFAPESPWWHVRKGNRSAAKKSLLRLTSPQQPNFNADETIAMIEHTNEMEKNLKEGTSYRDCFKGVDLRRTEIVIGIWLVQTLGGQNLMGYFSYFLTQAGMDASNSFSLSMAQYALGMVGTFGSWFLMARVGRRTIHFTGLCTQ…
		Fg_12328	α-1,4-glucosidase	GH13	MGSISWDEHHQYAGTHPWWKAASFYQVYPASFKDSNSDGWGDLPGLISKLDYLSDLGIDVVWVSPIFESPQKDMGYDVSDYQKIYEPYGSVEDVDTLIDQCHARGLKIILDLVVNHTSVEHEWFKESRSSKDNPKRDWYIWQPARYDTNGVRQPPTNWRGYFACSTWTWDEHTQEYYLHLYAPDQPDLNWDNEECREAIYDNTMRFWLDRGVDGFRIDTVNKYSKRKDFVDAAVTDPSSPHQPAPEMWCNGPRIHEFIHEMNEKVLRPYNAVSVGELSNTPHPSQVIPYVSAAAKELDMVFEFSMIRLGNGNGFGDKYIYQDFPLSKLKSFVERWQRFIEGTDAWTTVFCENHDNGRAVDRFGDTSSSEWWLKSAKTIAMWQATLTGTLFLYQGQEIGM…
		Fg_12326	maltose regulator		MADDIPNPPAKRSQVPRACQRCKTLRRGCNEYRPCRRCVDAGLADRCIGQSGSPTILQPIHAYPYPYQSFPNTHNGPANALSKLTDLVPSQVLDHCVERFFARLYPTIPILTRDYVGQLRSTSPSSLEERLEAYTVLVAMCAQVLLQSEEPENLLSQGLIAQNNATYGSMIVDQTVALHQSTPRTMRPRLNQCLVAFFLYACQARLSHHSQTFLFLREATTLFCLLRLDDMDHTSKALAHRLFWVLVISERSHAIRYRRPITLQITDEAPEIDVNDPSLAGFWSLSALFRPIDTSFVALLNQERFAITPPLSSLDFVETAVNTAIKPDALLHETQKANLRITQLWLRMTVWKLRLRLGHLSENAQQYSLTYQYPLVIAKDLTLSTRDLSIDSISIHGIG…
Trichoderma reesei	scaffold_3: 4709450-4717378	Tr_113904	sugar transporter	B	MGFVKSFKLYWKACLWSIFISTCIIMDGFDTALLRSLFAYPAFQRQFGVQQADGSYQLTAAWQSGLTNGVLCGSIIGLFMNGILADRFGYRKTLIGALVGITGFIFIIFFSKTLPQLLVGEILAGIPWGIFQTLTTTYASEVCPTHLRAYLTTYNNLCWVIGQFIASGVLRAMVSRTDDWGYKIPFALQWMWPVPLAVGIYLAPESPWWLVRRGKVDEARRSLARLTSRSTAGTEFNIDETISLMIHTNEMERELTAGTTYWDLFTGVNARRTEIVCMVWMGQTLSGSNFMGYSTYFYQQAGLAVGSSFSMSLGQYGIGIVGTILSWFLMTWFGRRTLFFTGQVCACLILFTIGCASFAGSANTSAQWGIGSLLLVYTFVYDSSVGPICYSLVAELTST…
		Tr_113903	α-1,4-glucosidase	GH13	MTVPGRPKLWWKHAVIYQIYPASFCDSNGDGIGDLPGIISKLDYIARLGVDVVWICPMYDSPQVDMGYDISNYEDIYPPYGTLQDMETLIREAHVRGMKVMLDLVINHTSDQHPWFEESRASKDSSKRDWYIWRPAKLSPTGERLPPNNWRCKFGGGSVWEWDEQSGEYYLHLFAKEQPDLNWENPITRKAVYASAMEFWLERGVDGFRIDTVNMYSKPPGLPDAPELDPGAPYQAADMLYCNGPRMHEFLSEMNQIMAKYGAISVGELPSTPDMARVLQYVSAEAKQLDMVFQFDVVNVGFNKPLRYDAEPKDWQLPEFKEAIARTQTLIKGTDAWTTVFLENHDQARSITRFADDSQQFRVASGKMLALLQACLSGTQFIYQGQEIGAINVPQDGYP…
		Tr_113905	maltose regulator		MSNRAAQACDGCRVRKVKCNSNQPCSQCSHLGLGCIYSPSTKRKPSVRNRLVTQLRNKGNINRTGAVAPAASEPFVFTAGFFIGMLPKYEEQVYPGSPIITSYEVRRAIDNMHVSLEDAAFVYATGAVTINLTTPTVHGEAGARMTELIRLSLSAHRRAESMSDVRNGRLTEVRTTLKRIMTCIFLEVSMMAFNRFDRSFATLREAMTMVQMIHVQQCSHNAMPLEPRDVPKFQRVYWEVFIHERFLTILSGFPCSMAPLPTGLPMRDTLIPAHIDVGFNRLIRLFQIMDGPFLLYWNAQQNPAQPMPGVSLQWIESKQAQLDQDEIGASEAEQALIESGRGSFTELQHVDLFVTRLWMRTLLWQFGLTHGFLRSAPSQNIHEGLSIHFPAHRLSVQLR…
Trichoderma harzianum	scaffold_1: 1137684-1139655	Th_103631	α-1,4-glucosidase	GH13	MTVPGRLKLWWKHAVIYQIYPASFCDSNGDGIGDLPGITSKLDYIASLGVDVVWICPMYDSPQVDMGYDISNYEDIYPPYGTLQDMETLIREAHARGMKIMLDLVINHTSDLHPWFKESRSSKDNSKRDWYIWRPAKYSPTGERLPPNNWRCKFGGDSVWEWDEQSGEYYLHLFAKEQPDLNWENPATRKALYASAMEFWLERGVDGFRIDTVNMYSKPPGLPDAPELDPGAPYQVADMLYCNGPRMHEFLSEMNQILAKYGAITVGELPSTPDMARVLQYVSAEAKQLDMVFQFDVVNVGFNRPLRYDAKPKDWQLPEFKEAIARTQNLIKGTDAWTTVFLENHDQARSITRFADDSPQHRVASGKMLALLQACLSGTQYIYQGQEIGAINVPEEGYP…
Podospora anserina	Chr 1: 5669576-5671703	Pa_202869	α-1,4-glucosidase	GH13	MLKHSRVGIGLLGASKMSVGKSHTDRQWWKEAVVYQIYPASFNDTNNDGRGDVNVDVVWLSPIYDSPQVDNGYDIADYKKIYPPYGTLEDVDRLIQELGRRGMKLVMDLVVNHTSDQHPWFLESRLSKSNPKRDWYIWRKPKYDVEGKPGPPNNWNQILGEAHSAWIFDETTQEYYFAAFTPQQPDLNWENPDVRAAVYDILRFWLDRGVAGFRMDVINLISKDQSFPDAEVVIPGQPYQPATQHFANGPRLHEFLGEMRREALDKYDQMTVGEMPFIYDDKEFLKIVHQKDGFLNMVFHFELVDIDSERGDVPGDARMSVGNWDVSDLRQIISRWQRIMIDGGGWNSLYCENHDQPRSVSHYCDDSDEYREYGSKLLAMMETTLSGTLFVYQGEELGM…
Myceliophthora thermophila	Chr 3: 32818-38146	Mt_2303090	sugar transporter	B	MADTKTPPGSDGPLPDKETGAVAAAAAPLDGDIAIVEAKHASEKEHQMSLLKALKLYPKAIGWSVLVSSTIIMEGYDLALLGNLYASPAFNKKFGEYDAASDKYVVSAAWQSGLSNGARAGEIFGLIFAGWASDRFGYKMTTIGSLILMICFIFVLFFAPNVKVLVVGEILCGVPWGAFQSVTAAYASEVAPMVLRPYLTTFINMCWVIGQFFAVAVNKGSVGRNDDYAYKIPFAVQWVWPVPILAGLIFAPESPWWYVRHGRKEEARRSLLRLTSRNQPDFDLDETIAMIEHTNELEKKLKEGVRFRDCFKGVDLRRTEIVVGIWLVQTLGGQNLMGYFAYFLVQAGMDSSNSFTLSLCQYALGMIGTAGSWFLMSRVGRRKIHFGGLCAQLTLLIIV…
		Mt_2303089	α-1,4-glucosidase	GH13	MGSNLIHHPDGWVGTTPWWKDAVFYQVYPASFKDSNGDGWGDIPGLISKIDYLHRLGVDVVWLSPMFESPQQDMGYDISDYQAVHQRYGTLEDVDRLIEACHSRGMKLILDLVVNHTSDQHPWFKESRSSKTSPKRDWYIWKPPRYDGEGNRIPPTNWRGYFAGPTWTWDEGTQEYYLNLYGPFQPDLNWENPECRAAVYDEAMRFWLDRGVDGFRIDTVNKYSKRTDFPDAPVTCPGVAHQPAPEMWCNGPRIHEFIREMRTRVLAPYGAVSVGELSNTPRPEQVLPYVSAAAGELDMAFEFSTIRLGTGDLFHGKYIYRPFPLSALKRLVETWQTFTEGTDGWHTVFCENHDNGRAVSRFGDDSTPELWEASAKTIALWQATSTGTLFLYQGQEIGM…
Pyricularia oryzae	Chr 3: 979230-983887	Mo_5391	sugar transporter	B	MASNREATAGADAEKSPTMAPPRNVDMDTSPSSLALEAKHAASSEQEMTLWAAIKTYPKAIGWSVLLSSTLIMEGYDLALLSSLYNSPVFNQKYGEFNPATGKWVISAAWQSGLSNGARAGEILGLILAGWASDRWGYRVTTMLGLVLMMAFIFVLFLAPSVEVLVLGEVLCGIPWGAFQSVTPAYASEVAPVALRPYLTTFINMCWVVGQFLAQAVNYNSIRRTDEWAYRIPFGVQWVWPVPILVGVWFAPESPWWFVRHGDRAAAKRSLLRLTSPGQPGFDADETIAMIEHTNELERRVKEGVRFRDCFRGVDLRRTEVVVGIWLVQTLGGQNLMGYFSYFLTQAGMDASNSLALSMGQYALGMVGTAGSWLLMARVGRRTIHFAGLTAQLLILLVV…
		Mo_5392	α-1,4-glucosidase	GH13	MGCIPLDLQTDASNRLYGKLPWWKDAVFYQVYPASFVDSNGDGWGDIPGLVTKLDYLANLGVDCVWLSPVFDSPQADMGYDVSDYQSIYAPYGTVADVDALLAGCHARGMKLILDLVVNHTSVEHSWFKEGRSSRASSKRDWYIWRPARYDPITGGRLPPTNWRGYFAGSTWTWDEQTQEYYLHLYAPEQPDLNWDNEDCRMAIYKDTMNFWLDRGVDGFRIDTVNKYSKRDYVDVPVTDPSSYTQPAPDMWCNGPCIHEYIREMAAETLHRYPGAVSVGELSNMTKGPSQVLEYVSASRSELDMVFEFSAIRLGTGDGFGAKYIYTPFPLSHLKRITETWQAFIEGTDGWTTAFVENHDNGRAVSRFGDDRSPEAWRASARCIALWQATLTGTLFLYQ…
