# Supplementary material for: Expansion of maltose/sucrose related transporters in Ascomycetes and their association with corresponding disaccharide utilization
Source: Curr Res Microb Sci. 2025 Mar 3;8:100368. doi: 10.1016/j.crmicr.2025.100368 (PMC11930586; doi:10.1016/j.crmicr.2025.100368)
Supplement: Supplementary file 9 [file mmc9.xlsx]

## Sheet: Supplementary Table S4
Supplementary Table S4 List of GH13 gene in studied species and experimentally characterized fungal GH13 genes.
GH13 genes in studied species
JGI Protein Id	CAZy Annotations	signalP-6.0	Phobius	TOPCONS	genename	Protein sequences
Ang_9875	GH13	Y	Y	Y	Ang_9875-Y	MRLSTSSLLLSVSLLGKLALGLSAAEWRTQSIYFLLTDRFGRTDNSTTATCNTGDQIYCGGSWQGIINHLDYIQGMGFTAIWISPITEQLPQDTADGEAYHGYWQQKIYDVNSNFGTADDLKSLSDALHARGMYLMVDVVPNHMGYAGNGNDVDYSVFDPFDSSSYFHPYCLITDWDNLTMVQDCWEGDTIVSLPDLNTTETAVRTIWYDWVADLVSNYSVDGLRIDSVLEVEPDFFPGYQEAAGVYCVGEVDNGNPALDCPYQEYLDGVLNYPIYWQLLYAFESSSGSISDLYNMIKSVASDCSDPTLLGNFIENHDNPRFASYTSDYSQAKNVLSYIFLSDGIPIVYAGEEQHYSGGKVPYNREATWLSGYDTSAELYTWIATTNAIRKLAISADSA…
Ang_952	GH13	N	N	N	Ang_952-N	MASTETQTALQSAPPDGTGVIQLDPWLEPFRDALKQRFQFVESWVKTINETEGGLDKFSRGYERYGINVNANGDITYREWAPNAVEAELVGDFNNWDVTAHPMTKNSFGVWEITLPAKDGVPVIPHDSKIKITMVTPEGERIYRIPAWIKRVVQDLTVSPTYESVFWNPPATERYQFKHSRPKRPESLRIYEAHVGISSPETRVATYKEFTANMLPRIKYLGYNAIQLMAIMEHAYYASFGYQVNSFFAASSRYGTPEDLKELVDTAHSMGLVVLLDVVHSHASKNVLDGLNMFDGSDHLYFHSGGKGQHELWDSRLFNYGSHEVLRFLLSNLRFWMEEYKFDGFRFDGVTSMLYTHHGIGTGFSGGYHEYFGGSVDGEGVMYLTLANEMLHSLYPDCI…
Ang_5201	GH13	N	N	N	Ang_5201-N	MAKSASQIHRAWWKECSVYQIWPASYKDSNDDGIGDIPGIISKLDYIKNIGVDIVWLCPSYKSPQVDMGYDIADYYSIADEYGTVADVEKLIQGCHERGMKLLMDLVVNHTSDQNEWFKQSRSSKDNEYRNWYVWKPARYDEQGNRHPPNNWVSHFQGSAWEWDEHTGEYYLHLYATEQPDLNWEHPPVRKAVHDIMRFWLDKGADGFRMDVINFISKDQRFPDAPVKDPRTPWQWGDKYYANGPRLHEYLQDLGKILKEYDAFSVGEMPFVRDTEEVLRAVRYDRNEINMIFNFEHVDIDHGTYDKFEPGSWKLTDLKAFFETWQKFMYNNDGWNALYWENHDQPRSIDRYAQAKEEFRTEAGKMLATVLALQSGTPFVYQGQEIGMRNVPVEWDMNE…
Ang_4199	GH13	Y	Y	Y	Ang_4199-Y	MQTPPTMDDGWWIISLLVVTLGIPTVNAASRDQWIGRSIYQIVTDRFARSDNSTTAACDAALGNYCGGSFQGIINKLDYIQELGFDAIWISPAQSQISARTADLSAYHGYWPNDLYSINSHFGTPKELEALSSALHDRGMYLMLDIVVGDMAWAGNHSTVDYSTFNPFNDQKYFHDFKLLSSDPTNETCVLDCWMGDTVVSLPDLRNEDQQVQNILGTWISELVSNYSIDGLRIDSVLNIAPDFFSNFTKSSGVFTVGEGATADAADVCPLQPSLNGLLNYPLYYILTNAFNTTNGNLSTITESISYTKGQCEDVLALGTFTANQDVPRFGSYTSDISLARNILTSSMLTDGIPILYYGEEQHLTGSYNPVNREALWLTNYSMRSTSLPTLVQSLNRLR…
Ang_249	GH13	Y	Y	Y	Ang_249-Y	MVSMSALRHGLGVLYLASWLGSSLAASTEQWKSRSIYQTMTDRFARTDGSTTSPCNTTEGLYCGGTWRGMINHLDYIQGMGFDAVMISPIIENVEGRVEYGEAYHGYWPVDLYSLNSHFGTHQDLLDLSDALHARDMYLMMDTVINNMAYITNGSDPATHIDYSTLTPFNSSSYYHPYCKITDWNNFTNAQLCQTGDNIVALPDLYTEHAEVQETLSNWAKEVISTYSIDGLRIDAAKHVNPGFLKNFGDALDIFMTGEVLQQEVSTICDYQNNYIGSLPNYPVYYAMLKAFTLGNTSALATQVQSMKNSCNDVTALSSFSENHDVARFASMTHDMALAKNILTFTLLFDGVPMIYQGQEQHLDGPGSPENREAIWLSEYNTDAELYKLIGKLNAIRKH…
Ang_250	GH13	N	N	N	Ang_250-N	MFSFLPCFKTRRQRTKSQTQSQKQIEEKANAIESLPSWHSPTENTLLFQAFEWHVPATPNTADKRSHWRRLQHALPAIHSLGVTSIWIPPGCKGMDAHGNGYDIYDLYDLGEFDQKGAVRTKWGTRGELEDLVRDANALGVGVLWDAVLNHKAGADSVERFEGVRVDDDRRDIEDGNPQQISGWTSFTFPGRGTTYSPLQYHWQHFSGVDWDDAQQRKAIYKILDPSRPDKNWAQDVGTDENGNYDYLMFADLDFSHPEVREDVLRWGKWIMSVLPLSGMRLDAAKHFSTAFQREFIDCVRQEAGDRKVFVIGEYWSGELRALLRYLEEMEYRVAAVDVPLVERFSRLSRVKRADLRGVLRGTLVESRPGNALTFVTNHDTQPGQMLETIVEPSFKPLA…
Ang_1282	GH13	N	N	N	Ang_1282-N	MCHKSNYSSPKWWKESVVYQVYPASFNCGKSTTTTNGWGDVTGIIEKVPYLKSLGVDIVWLSPIYTSPQVDMGYDIADYKSIDPRYGTLADVDLLIKSLKDHDMRLMMDLVVNHTSDQHSWFVESASSKDSPKRDWYIWRPAKGFDEAGNPVPPNNWAQILGDTLSAWTWHEETQEFYLTLHTSAQAELNWENPDVVTAVYDVMEFWLRRGICGFRMDVINFISKDQSFPDAPIIDPASKYQPGEQFYTNGPRFHEFMHGIYDNVLSKYDTITVGETPYVTDMKEIIKTVGSTAKELNMAFNFDHMEIEDIKTKGESKWSLRDWKLTELKGILSGWQKRMREWDGWNAIFLECHDQARSVSRYTNDSDEFRDRGAKLLALLETTLGGTIFLYQGQEIGM…
Ang_7699	GH13	Y	Y	Y	Ang_7699-Y	MTIFLFLAIFVATALAATPAEWRSQSIYFLLTDRFARTDNSTTASCDLSARQYCGGSWQGIINQLDYIQGMGFTAIWITPVTAQIPQDTGYGQAYHGYWQQDAYALNSHYGTADDLKALASALHSRGMYLMVDVVANHMGHNGTGSSVDYSVYRPFNSQKYFHNLCWISDYNNQTNVEDCWLGDNTVALPDLDTTSTEVKNMWYDWVESLVSNYSVDGLRVDTVKNVQKNFWPGYNNASGVYCIGEVFDGDASYTCPYQEDLDGVLNYPMYYPLLRAFESTNGSISDLYNMINTVKSTCRDSTLLGTFVENHDNPRFANYTSDMSLAKNAATFTILADGIPIIYAGQEQHYSGGNDPYNREATWLSGYKTTSELYTHIAASNKIRTHAIKQDTGYLTYK…
Ang_2746	GH13	N	N	N	Ang_2746-N	MLSFLLWCHPKKRKERQLWKQIEEEAEHLDQLPSWDAPDNTLILQAFEWHVPADQGHWRRLHQALPNFKAIGVDNIWIPPGCKAMNPSGNGYDIYDLYDLGEFEQKGSRATKWGTKEELQSLVAAAQDFGIGIYWDAVLNHKAGADYAERFQAVRVDPQERNMEIAPAEEIEGWVGFNFSGRGNHYSSMKYNKNHFSGIDWDQSRQKCGVYKIQGHEWANDVANENGNYDYLMFANLDYSNAEVRRDVLKWAEWLNAQLPLSGMRLDAVKHYSAGFQKELIDHLRTIAGPDYFIVGEYWKGETRPLVDYLKQMDYKLSLFDSALVGRFSSISQTPGADLRNIFYNTLVQLYPDHSVTFVANHDTQPGQSLEAPVTSFFKPLAYALILLRDQGQPCIFYG…
Ang_9001	GH13	Y	Y	Y	Ang_9001-Y	MMFRKSASFLGQRLMAVCLLCWCVSLATAASTEEWKTRSIYQTMTDRFALTNGSTTAPCNTTVANYCGGSWQGTIDKLDYIQGMGFDAIMISPVIKNIAGRSKDGEAYHGYWPLDLYEINSHFGTREELLKLSEEIHARGMYLLLDVVINNMAYMTDGEDPATTIDYNVFPQFNGSSYFHPYCLITNWNNYTDAQWCQTGDNYTALPDLYTEHTAVQDILMDWSKSVISNYSVDGLRIDAAKSLTPSFLPTYASTVGGFMTGEVMDSNATNVCKYQTDYLPSLPNYPLYYSMITAFLNGEPATLLEEIATINDLCPDTFAMVNFIEDQDVDRWAYMNDDIMLAKTALTFMMLYDGIPLVYQGLEQAIAYSNRAALWLTDFDTNATLYKHIKKLNAIRKH…
Ang_2123	GH13	N	N	N	Ang_2123-N	MSSPQQVYLLPLKDDGSPDVPGGYIYLPAPTNPPYLLRFVIEGSSSICREGALWVNIPEKGESFNRSAFRSFSLSPDFNKNIQIDVPITSAGSFAFYVTFSPLPEFSVISTPTPEPTRTPTHYIDVSPKLTLRGQDLPLNALSIYSVISKFMGQYPKEWEKHLNGISQRNYNMVHFTPLMKRGASNSPYSIFDQLQFDDAVFPNGEDDVARLISKMENEYGLLSLTDVVWNHTAHNSKWLEEHPEAGYSVETAPWLEAALELDTALLKFGQDLQNLGLPTEFQTVDELMKVMNVMRDKVIAGIRLWEFYAIDVKSDTHKILDKWKTSKDIDLTDTNWAQLNLQDYKNWTLKQQATFIRDHAIPTSKQVLDRFSRAVDLQFGAAILTALFGPHNPSTSDT…
Ang_4200	GH13	Y	Y	Y	Ang_4200-Y	MKLFIIFFHYLFTIALLSRIVQSLPHLPEEVNWNLNQNETATNPLDYSGQWDGHSYTPSPDNWRFPFYTIFLDRFVNGDPSNDDANGTQWEHILTSNQFRHGGDVLGLVDTFDYLQGMGIKGVYLAGTPYINFPWGADGYSPLDLTLMDHHYGTIDDWRTMISEAHRRGIYVLFDNTFGTMGDLIGFQGYLNRSAPINPNEYDYVWKYDRQYWDFQPGNQIESQCPWEYPRFWDDDGTGLTTTTLGASCRDSEFDQYGEVAAFGNYTEWEGQIAKFAFVQDRLRSWRPDVLAKIKHFSCLTITMLDIDGFRVDKALQVTLDQLGEWSESVRDCAQQVGKDNFYIPGEIVSGNAFGSLYIGRGHQTNQTISNLTEAFMFTNKTDKATEDLFLRPTSQSAL…
Ang_248	GH13	Y	Y	Y	Ang_248-Y	MKWAISGTLLACFATTATAWPYDESLVDYNFNQNQSATNPADYWGTWPNHTGDYFPSPDNWRFPVYTLFLDRFVNGDPTNDNINGTLFEHDLRSNQMRHGGDVAGLLDTLDYLQGMGIKGLYLAGTILMNQPWGSDGYSALDTTLLDQHYGNLQTWRNAITEIHKRGMYVIFDNTIATMGDLIGFDGYLNTTTPFSVKEHQTVWKTDRRYVDFDIGNDYNETCDYPRFWFEDGYPVQASVTEELVGCYNSDFDQYGDIEAFGVFPDWQRQLAKFASVQDRLREWVPSVRERLIRHSCIIIQSLDIDGFRYDKATQATVDALGDMSNAYRECARAVGKENFFIAGEITGGNTFGSIYLGRGRQPNQFPDSAEAAMKLTNTSDAQYFLREVGHEAIDGAAF…
Ang_7454	GH13	Y	Y	Y	Ang_7454-Y	MFGTTVQRCVVLILGLLSVTTVGWPYDESLVDYNLNENKTAEGPINYWGEWPDHTYHPSPDNWRFPIYTIFLDRIANGDPANDDINGTTYEHVLDSNQMRHGGDLVGLIDTLDYIRGMGFKGIYFAGTGLMNLPWGYDGYSPVDTTLLDKHHGTLSDWRRTIKEIHDRDMYVIMDNTLATLSNLIGFKGHLNDSADFNAKEYEVEYVTERTYADFQFSNDYNDTCNYPKFWNETGYPLTSGGVQDLKGCYNSDFDQYGELEAFGNFPDWKRQLTKFASVQDRLREWHKPVRDVITRHSCIVIASLDIDGFRFDKAVQATLDPLGDMLAVYRECAKQYGKKNFFLPGEITSGNTFGSLYLGRGRQPNQTPDSADAGAKLTNASSDSYFLRDDGLQALDAA…
Ang_9002	GH13	Y	Y	Y	Ang_9002-Y	MKRVLAGLVLASTAWQAVAWPYNASLADYNLNQNKTATNPADYWGQWPNHTGDYFPSPDNWRFPFYTLMLDRFVNGDPTNDNYNNSVWEHDIWSTQMRHGGDVSGLVDTLDYLQGMGIKGIYLAGTVLMNQPWGYDGYSALDTTLLDGHYGNLAQWRHAITEIHKRGMYVIFDNTLATMGDLIGFEGYLNTSAPFTVDEHKVEWKTARRYVDFDFGNSYNETCDYPRFWYENGYPVQKTVTDSLVGCYDSDFDQYGDIEAFGVFPDWKRELAKFASVQDRLREWHPSVRERLIRHSCLVIYQLDIDGFRYDKATQATVDALGDMSAAYRECARAVGKENFFIAGEITGGNTFGSVYLGRGRQPDQYPSSIEVAMNLTNTSEPQYFLREEGMNAIDGAAF…
Ang_5996	GH13	Y	Y	Y	Ang_5996-Y	MKWGIAGSLLALFAPTTTAWPYEASLVDYNLNVNKTATSPFEYSPPAWPGHKYTESPKNWRFPFYTIMLDRWVNGDPANDNINGTVFEHDLNSNQMRHGGDAVGLVDTLDYLQGMGIKGIYLAGTVLMNQPWGADGYSILDTTLLDQHYGTIQVWRDTIDEIHKRGMYVIFDNTLATMGDLIGFEGYLNETAPFTVKEYKTLWKSEREYVDFRPGNTYNETCDYPAFWNETGYPVEKYVYEELVGCYDSDFDQYGDLEAFGVYPDWQRELTKFASVQDRLREWRPSVRDRIKLHSCNIIKALDIDGFRYDKAIQSTVDALADISNTYRECARSVGKENFFLPGEITGGNNLGSIYLGRGRQPNQYPDSAMDAIKLTNKSDSKYFLRGPDLEAIDGAAFH…
Ao_11608	GH13	N	N	N	Ao_11608-N	MGTSQAVDSSPPDGTGVIQLDPWLEPFRDALKQRFSFIEGWVKAINETEGGLETFSKGYERFGLNVQSNGDIIYREWAPNAVQAQLVGEFNNWDVTAHPMTKNGFGVWEVTVPAVNGAPAIPHDSKIKISMVIPSGERIYRIPAWIKRVVQDLSVSPTYEAVFWNPPTEKQYKFQYSRPKRPESLRIYEAHVGISSPETKVATYKEFTSNMLPRIKYLGYNAIQLMAIMEHAYYASFGYQVNNFFAASSRYGTPEDLKELVDKAHSMGLVVLLDVVHSHASKNVLDGLNMFDGTDHLYFHGGGKGRHELWDSRLFNYGHHEVLRFLLSNLRFWMEEYGFDGFRFDGVTSMLYTHHGIGTGFSGGYHEYFGSSVDEEGVMYLTLANEMLHNLYPNCITVA…
Ao_8250	GH13	Y	Y	Y	Ao_8250-Y	MMVAWWSLFLYGLQVAAPALAATPADWRSQSIYFLLTDRFARTDGSTTATCNTADQKYCGGTWQGIIDKLDYIQGMGFTAIWITPVTAQLPQTTAYGDAYHGYWQQDIYSLNENYGTADDLKALSSALHERGMYLMVDVVANHMGYDGAGSSVDYSVFKPFSSQDYFHPFCFIQNYEDQTQVEDCWLGDNTVSLPDLDTTKDVVKNEWYDWVGSLVSNYSIDGLRIDTVKHVQKDFWPGYNKAAGVYCIGEVLDGDPAYTCPYQNVMDGVLNYPIYYPLLNAFKSTSGSMDDLYNMINTVKSDCPDSTLLGTFVENHDNPRFASYTNDIALAKNVAAFIILNDGIPIIYAGQEQHYAGGNDPANREATWLSGYPTDSELYKLIASANAIRNYAISKDTG…
Ao_9641	GH13	N	N	N	Ao_9641-N	MSPAPVGEKWWKNSIIYQIYPASFKDSNNDGIGDIPGIISSLDYITSLGVDVIWISPMYDSPQYDMGYDVSDYESVYPPYGTVQDMEVLIDECHRRGLRIILDLVVNHTSHEHKWFKESRSSKASPKRDWYIWKPAKYDANGNRKPPNNWRSIFGGSAWEWDEGSEEYYLHLFCKEQPDLNWENQETRRAIYDSAMEFWLQKGVDGFRVDTVNMYSKHPEYPDAPVIDPKSETQMSPALFCNGPRIHEYLSEMNEVLAKYDAMTVGELPNTHTVDGILRYVSAAQNQLNMVFQFDIVDLGQGKDYKFLTTLPGWTLPELKTAVKGTQVIMKGTDGWSTVFTENHDQGRSVSRFGSEKTPELRVTSAKMLAMMQGTLSGTQFIYQGQEIGMVNAPESWTI…
Ao_5669	GH13	N	N	N	Ao_5669-N	MATQHKTQSSPVNAAWWKEASVYQIYPASFKDSNGDGIGDIPGIISELDYLKALGIDLVWLSPILQSPQVDMGYDVSDYYRIHPPYGTVEDVDALIQGLHQRGMRYVMDLVVNHTSDQHEWFKQSRSSSDNEYRDWYIWKKPKYDANGVRQPPNNWGAYFGGSAWQYDETTDEYYLHLFAPEQPDLNWENPKVRSAVHQIMRYWLDKGVSGFRMDVINMISKDQSFPDAPITDPKAQWQHGAMHYCCGPRLHEYLQELGRVLKEYDAFSVGEMPNVYDPVEIGKAVGFDRGELAMAFQFEIMDIDHGPAGKFSPHKYRMSDLKHIVSKWQDFMYENEGWNALYLENHDQGRTISRFTSAGPEYRATAGKMLATFLGLQGGTPFVYQGQEIGLVNVPETW…
Ao_3751	GH13	Y	Y	Y	Ao_3751-Y	MMVAWWSLFLYGLQVAAPALAATPADWRSQSIYFLLTDRFARTDGSTTATCNTADRKYCGGTWQGIIDKLDYIQGMGFTAIWITPVTAQLPQTTAYGDAYHGYWQQDIYSLNENYGTADDLKALSSALHERGMYLMVDVVANHMGYDGAGSSVDYSVFKPFSSQDYFHPFCLIQNYEDQTQVEDCWLGDNTVSLPDLDTTKDVVKNEWYDWVGSLVSNYSIDGLRIDTVKHVQKDFWPGYNKAAGVYCIGEVLDGDPAYTCPYQNVMDGVLNYPIYYPLLNAFKSTSGSMDDLYNMINTVKSDCPDSTLLGTFVENHDNPRFASYTNDIALAKNVAAFIILNDGIPIIYAGQEQHYAGGNDPANREATWLSGYPTDSELYKLIASANAIRNYAISKDTG…
Ao_11027	GH13	N	N	N	Ao_11027-N	MSPFNSGTRSESSSPVQKNVKKWWKESTVYQVYPASFKDSDGDGIGDIQGILSKLDYIKSLGANILWLNPIFCSPQVDMGYDISDYYNIYRPYGTVEDLDQLIAAIHERGMKLVLDLVVNHTSDQHRWFQEARSSKANPYRDWYIWRKPIYGEDGKPQPPNNWKSYFGGSVWEYDEPSGEYYLHLFAKEQPDLNWENPYVRAAVHDIIRYWLNKGADGFRMDAINLISKDQNFPNAEITNPDSPWQDGTKHFACGPRLHEYLQGIGKILKQYDAFSVGEMPEVYDLNEMLRSVGSDRNELSMVFHFETVSLDHGPGGKFTSRKWELHELKTIVSRWQTFMHENNGWNTLYLENHDQPRIVSRFGSDEPEYRVPSAKMLATFLGFQSGTLFIYQGQELGM…
Ao_4893	GH13	Y	Y	Y	Ao_4893-Y	MMVAWWSLFLYGLQVAAPALAATPADWRSQSIYFLLTDRFARTDGSTTATCNTADQKYCGGTWQGIIDKLDYIQGMGFTAIWITPVTAQLPQTTAYGDAYHGYWQQDIYSLNENYGTADDLKALSSALHERGMYLMVDVVANHMGYDGAGSSVDYSVFKPFSSQDYFHPFCFIQNYEDQTQVEDCWLGDNTVSLPDLDTTKDVVKNEWYDWVGSLVSNYSIDGLRIDTVKHVQKDFWPGYNKAAGVYCIGEVLDGDPAYTCPYQNVMDGVLNYPIYYPLLNAFKSTSGSMDDLYNMINTVKSDCPDSTLLGTFVENHDNPRFASYTNDIALAKNVAAFIILNDGIPIIYAGQEQHYAGGNDPANREATWLSGYPTDSELYKLIASANAIRNYAISKDTG…
Ao_3999	GH13	N	N	N	Ao_3999-N	MADDLILIYIRLGAFTALISEFSTRDLESRPSWNAPDNTLLLEAFEWHVPDDTCHWRRLQHALPGLKEIGIDNIWIPPGCKAMNSSGNGYDIYDLYDLGEFDQKGSRTTKWGSRRELEDLVEEAKSLGVGVYWDAVLNHKAGADYPERFQAVKVDPNRRNVEISKPTEIEGWVGFDFAGRGDQYSSMKYNWQHFNGVDWDESRRENAIFKIHAPGKDWAQDVGKDNGNYDYLMFANLDYSNPEVREDVLNWGTWITNELSLSGMRLDAAKHFSAGFQKEFIEHVRKTANKDLFVIGEYWSGNLKDLLGYLQQLDHSVTAVDVPLVVNLCRTSYTKGGDLRKIFKGTLVQSKPENALNPVAQYFKPLAYALVLLRKDGHPCVFYGDLYGTLGDKPLKRAC…
Ao_4000	GH13	Y	Y	Y	Ao_4000-Y	MVSSSSLGRFAVLVTSLVGSAVAATTAEWKSRSVYQTMTDRFARTDGSTTAPCNTTQGLYCGGTWRGTIDKLDYIQGMGFDAVMISPIVENIEGRVSYGEAYHGYWPLDLYSLNSHFGTHQDLLDLSEALHSRGMYLMMDTVINNMAYMTNGKDPAKNIDYSVFTPFNDSSYFHPYCKITDWNNYTNAQLCQTGDDKVALPDLFTEHEDVQQILEKWAKEIISTYSIDGLRIDAAKHVNPGFLKNFGDAIGAFMTGEVLQQEVDTICKYQNNYIGSVPNYPIYYSVLKAFTLGNTTDLANQVEIMKNSCDDVTALASFSENHDVARFASMTDDMALAKNVLTFTILYDGVPMIYQGQEQHLDGPGTPDNREAIWLTKYNTDAELYKLIAKLNTIRKHAY…
Ao_9151	GH13	N	N	N	Ao_9151-N	MATPGNQNHRAWWKESSVYQIWPCSFKDSNDDGIGDIPGIISKLDHIKNLGIDIVWLCPSYKSPQVDMGYDIADYYDIAPEYGTVADVEKLIKGCHERGMKLLMDLVVNHTSDQHEWFKQSRSSKDNEYRNWYIWKPARYDEQGNRQPPNNWVSHFQGSAWEWDEHTQEYYLHLYATEQPDLNWEHPPVRKAVHDIMRFWLDKGANGFRMDVINFISKDQRFPDAPIKDPRTPWQWGDKYYANGPRLHEYFQELGKILKEYDTFSVGEMPFVTDTEEVLRAVKYDRNELNMIFNFEHVDIDHGKYDKFEPGSWELTDLKFFFERWQKFMYENDGWNALYWENHDQPRSVDRYTNAKEEDRVIASKMLATILALKAGSPFVYQGQEIGMGNVPPEWDIEE…
Ao_11238	GH13	N	N	N	Ao_11238-N	MSPHAVHTVPSGENNWWKEATVYQVYPASFKDSNGDGWGDIPGLISKVPYLHSLGVDVVWLSPMYDSPMHDMGYDVSDYENVLPAYGTVEDVERLIDACHERGMKLILDLVINHTSDQHKWFQESRSSKDNDKRDWYFWRPPRYDEQGNRLPPTNYRGYFAGSTWTWDEHTQEYYLHLYAKEQPDLNWDNEATRKAIYDSAVRFWLDKGVDGFRVDTVNKYSKHTDFPDAPVTDPKSYIQPAIQMWCNGPRIHEFLREMYDDALQPYGDVVTIGELANTPDPEHVLKYVGASAKQLSMVFHLDIGHIGMGKSLEDKYIFNPWQLTEMKSIVTKWQSFIEGTDGWTTAFCENHDNGRSVSRFASDAPEHRERSAKMLALMMMAMTGTLFLYQGQEIGMIN…
Ao_1004	GH13	N	N	N	Ao_1004-N	MPSKVTQYLTGVPHTDCLGTEAVDTSIEVERRMMTHPSYIWLYLSENQLFLVGYFHQFHFVASHSGFLSIQAINVTHSILVSLTSLFTSGRSVDTKYVVKIEEAQHLTKLPSWDTPDNSLMLQGFEWHVPDDQGHWKRLQRSLVSLKSIGVDSIWIPPGCKAMNPSGNGYDIYDLYDLGEFDQKGSRSTKWGSKTELQSLACSARNLGIGICWDAVLNHKAGADYTERFSAVKVDPKDRSVEIFAAREIEGWVGFSFPGRGGIYSSMKYSWHHFSGVDWDEARKKNAIYRVASKRWSDDVAHEKGNYDYLMFADLDYSNLEVQKDVLRWGEWIGSQLPLWGMRLDASKHYSADFQKKFVNHVRATVGPQIFFVAEYWSGDVRVLMHYLQKMDYQLSLFD…
Ao_5244	GH13	Y	Y	Y	Ao_5244-Y	MKWGFTGPLLALLAATAAGWPYDESLVDYNLNVNKDTTNPAEYTHAEWKGHEYNPSPKSWRFPFYTLFIDRFVNGDPTNDNINGSLFEHDLNSNQMRHGGDAAGLVDTLDYLQGMGIKGIYLAGTILMNQPWGSDGYSILDTTLLDQHYGTIQTWRDAITEIHKRGMYVLFDNTIATMGDLIGFEGYLNTTTPFSVKEHKALWKSDRQYVDFRFDNEYNNTCEYPRFWNETGYPVDKDVTDELVGCYNSDFDQYGDREAFGVYPDWERQLAKFASVQDRLREWHPSVKERLIRHSCMIIKALDIDGFRYDKATQATVDALGDMSHAYRECARSVGKDNFFLPGEITGGNNFGSIYLGRGRQPNQYPDSSLASMNLTNTSDHQYFLRDDGLQALDSAAFH…
Ao_1260	GH13	N	N	N	Ao_1260-N	MPVPRQVYLLPLKDDGSPDVPGGYIYLPPPTNPPYSVRFVIEGSSSICREGSLWINIPEDGKPFNRSAFRSFRLHPDFNKNIQIDIPITSPGSFAFYTAYSPLPDFSVAPVETSEPVKTPTHYIDVAPRLLLGGRDLPLNALSIFSVISKFMGRYPTDWENHLNGISQRNYNMVHFTPLMKRGASNSPYSIFDQLQFDETLFPNGEDDVAQMVKKMEVDHGLLSLTDVVWNHTANNSKWLEEHPEAGYSVETAPWLEAALELDTALLQFGEDLQTLGLPTEFKTADDLIVVMNVLRERVISGLRLWEYYVVNVKADTRRIVDKWTKCPGIDLESDQWSRFALKDFKDLTLKEQASFVREHAIPTSKSILGRFTRAVDDHLGAAILTALLGPADSNHDEA…
Ao_11925	GH13	Y	Y	Y	Ao_11925-Y	MFLTVMQRSAILILSLLSATALSWPYTESLVDYNLNENKTAEAPIDYWGEWPDHEYHPSPDNWRFPIYTIFLDRIANGDPKNDDINGTAFEHVVGSNQMRHGGDLVGLIDTLDYIRGMGFKGIYFAGTYLMNLPWAYDGYSPVDTTLLDMHHGTLEDWRRTITEIHKRDMYVIVDNTLATMSNLIGFKGHLNDSADFRADEYEVQWISDRQYADFKFGNEYNETCNFPKFWNETGYPLTSGGVEELKGCYNSDFDQFGELEAFGNFPDWKRQLTKFASVQDRLREWHKPIRDVITKHSCIQIASLDIDGFRFDKAVQTTLEPLSEITAVYRECAKKYGKHNFFLPGEITSGNTFGSLYLGRGRQPDQQPESADAGVKLKNSSDGYFLRDDGYQALDSAA…
Ao_4001	GH13	Y	Y	Y	Ao_4001-Y	MKWAFSSAVLALFATTVKAWPYEESLSAYNLNENKSATNPAQYWGEWPDHKGKYFPSPDNWRFPVYTLFMDRFVNGDPTNDNINGTLFEHDISSTQMRHGGDVAGLVDTLDYLQGMGIKAIYLAGTILMNQPWGSDGYSALDTTLLDQHFGDIATWRNAIDEIHKRGMYVIFDNTIATMGDLIGFEGHLNDTTPFSVKEHKALWKSNRRYVDFDIGNDYNQTCDYPRFWYEDGYPVQQSMTEGLVGCYDSDFDQYGDIEAFGVFPDWQRQLAKFASVQDRLREWHPSVRERLIRHSCMIIYQLDIDGFRYDKATQSTVDALGDMSMAYRECARAVGKENFFISGEITGGNTFGSIYLGRGRQPNQYPETAEKAMKMTNESESQYFLREAGHEAIDGAAF…
And_8691	GH13	Y	Y	Y	And_8691-Y	MRLLALTSALALLGKAVHGLDADGWRSQSIYFLLTDRFARTDGSTTAACDLAQRRYCGGSWQGIINQLDYIQDMGFTAIWITPITEQIPDVTAVGTGFHGYWQKNIYGVDTNLGTADDIRALSEALHDRGMYLMLDVVANHMSYGGPGGSTDFSIFTPFDSASYFHSYCAINNYDNQWQVENCFLGDDTVSLTDLNTQSSEVRDIWYDWIEDIVANYSVDGLRIDTVKHVEKDFWPGYIDAAGVYSVGEIFHGDPAYTCPYQDYMDGVMNYPIYYPLLNAFKSSSGSMSDLYNMINTVASNCRDPTLLGNFIENHDNPRFPNYTPDMSRAKNVLAFLFLTDGIPIVYAGQEQHYSGSNDPYNREPVWWSSYSTSSELYKFIATTNKIRKLAISKDSSYL…
And_8056	GH13	N	N	N	And_8056-N	MTSTAPSDGTGIIDLDPWLEPFREAIKRRFDYVESWIKTVDEVEGGLDKFSKGYEKFGFNVSETGDITYREWAPNAIEAALVGDFNNWDTKANPMTRDNFGVWEIALPAKNGTPVIPHDSKVKITMVTRSGERIYRIPAWIKRVVQDLNVSPIYESVFWNPPKAERYNFQHARPKKPESLRIYEAHVGISSPDTRVATYKEFTANMLPRIKYLGYNAIQLMAIMEHAYYASFGYQVNNFFAASSRYGKPEDLKELVDTAHSMGLVVLLDVVHSHASKNVDDGLNMFDGSDHLYFHSGSKGQHELWDSRLFNYGNHEVLRFLLSNLRFWMEEYGFDGFRFDGVTSMLYTHHGIGTGFSGGYHEYFGPAVDDDGVMYLALANEMLHRLYPDCITVAEDVSG…
And_292	GH13	N	N	N	And_292-N	MSYAHVKPPSEIHRAWWKESSVYQIWPASFKDSNDDGIGDIPGIISKLDYIRDLGVDIVWLCPSYKSPQVDMGYDIADYYSIADEYGTVADVEKLIKGCHDRGMKLLMDLVVNHTSDKHEWFKKSRSSKDNEFRDWYVWKPPRYDENGNRQPPNNWVSHFQGSAWEFDEATGEYYLHLYAVEQPDLNWENPAVRKAVHDIVRFWLDKGADGFRMDVINFISKDQAFPDAPEQDKDAVWQWGDKYYANGPRLHEYLQGIGKILKEYDTFSVGEMPFVKDTNEVLKAVRYDRNEINMIFNFEHVDIDHGPWGNKFKPGGWKLTDLKAFFERWQVFMYDNGGWNALYWENHDQPRSIDRYVNPPQALRPAAGKMLATILALHAGSPFIYQGQEIGMGNVPIE…
And_8705	GH13	Y	Y	Y	And_8705-Y	MKLASTLAGLLLPLISTVSAADVDAWKSRNIYFALTDRVARGSDDTGGDACDDLSTYCGGTFKGLEGKLDYIKGMGFDAIWITPVVANHDGGYHGYWAKDLYSINENYGTADDLKSLVSAAHEKGIYIMADVVANHMGSPISDNQPESLSQESAYHSACTIDYSSQESIETCRIADDLPDVNTESEEIRTLFKEWITWLVKEYEFDGLRIDTVKHVEKDFWSDFSSAAGVYTIGEVFDGDPDYLAGYANTMDGLLNYAVYYPVNNFYQQAGSAQDIVDMHDKIDSSFPDPSALGTFIDNHDNARWLSNKDDKSLLKNALAYVILARGIPIVYYGTEQGYAGGNDPENREDLWRSNFDTDADLYKAISLLSAARSAAGGLGDNDHVHLHVAESAYAWSRA…
And_7727	GH13	Y	Y	Y	And_7727-Y	MRSPLFLSFAATVLAATPAEWRSQSIYFLLTDRFARTDNSTTAECDTSAVKYCGGTWQGIINQLDYIQGMGFTAIWITPVTANLEDGQHGEAYHGYWQQDIYALNPHFGTQDDLRALSDALHDRGMYLMVDVVANHFGYDAPAASVDYSAFNPFNSADYFHTPCDITDYDNQTQVEDCWLYTDAVSLPDVDTTNEEVKEIWYDWVGDLVSDYSIDGLRIDTARHVQKDFWRDYNDAAGVYCVGEVFQGDPDYTCGYQEVMDGVLNYPIYYPLLRAFSSTSGSLSDLANMIETVKYTCSDATLLGNFIENHDNPRFASYTDDISLAKNVAAFVILSDGIPIIYAGQEQHYSGAGDPANREATWLSGYDSTSELYQFISKTNQIRNHAIWQNETYLSYKNY…
And_8793	GH13	N	N	N	And_8793-N	MLSLLTCCFPWKTDDRKRWRQIEESASRERLQTLPSWTAPDNTLIFQGFEWHVPADGQHWRRLSRALPGLKAIGIDSVWLPPGCKGMDPNGNGYDIYDLYDLGEFEQKGARRTKWGSREDLEELTRTAKEFGLGLIWDAVLNHKAGADYPEMCRAVKVDPERRTVAISKPSSISAWTGFEFAVRGDTYSSMKYHSQHFSGVDWDDNSKQGGIYLILGEVGNQDKKWAHDVSTEKGNYDYLMFADLDLSHPEVRADMFNWSCWITEQLSLDGMRLDAAKHMSTGFQRAFVEHIQKKVPGFYIIGEYWTANIRELVSYLDIMQYTVLAYDVPLVEKFSKLSRTRGADLRRIFDGTLVQCKPEHAVTIVANHDTQSGQMMDTPVSPSFKLLAYALILLRKEG…
And_8794	GH13	Y	Y	Y	And_8794-Y	MKILPSLRLAYIMTVLSVLNISNAATTAEWKARSIYQTMTDRFARTDGSTTHACNTTAGLYCGGTWRGTINHLDYIQGMGFDAVMISPIIENIGGRVSYGEAYHGYWPLDLYSLNDHFGTHQDLLDLSAALHERGMYLMMDTVINNMAYMTDGDDPAKNIDYSALTPFNKSEYYHPYCKIKDWNDYHDAQWCQTGDNKVALPDLYTERKDVQDTLISWAKGIVKTYSIDGLRIDAAKHVNTGFLKTFSDSVDMYVTGEVLQREVDIICNYTENYIDSVPNYPIYYSMLDAFTQGNTTSLYHQVENMKKSCRDVTTLVSFSENHDVARVPSFNDDMALAKNILTFTILFDGIPMIYQGQEQHLSGDGTPKNRQAVWLSAYNTDSELYKLIATLNKIRKHV…
And_2674	GH13	N	N	N	And_2674-N	MSPTAIETVPTGKNNWWKEATIYQVYPASFKDSNGDGWGDIPGVIEKVPYLHSLGVDVVWLSPMYDSPMLDMGYDVSDYENVLPAYGTVVDVEKLVEECHKYGMRLILDLVINHTSDQHKWFLESRSSKDNPKRDWYFWRPPRYDKQGNRMPPSNYRGYFAGSTWTWDEHTQEYYLHLYAKEQPDLNWDNLETRKAIYDSAVRFWLDRGVDGFRVDTVNKYSKYTDFPDAPITDPKSYIQPAIGMWCNGPRIHEFIREMYDEALEPYGDVVTVGELANTPDPAHVLRYVGASAKQLSMVFHLDIGHIGMGSLEDKYVLQPWKLTEMKSIVAKWQTFIEGTDGWTTAFCENHDNGRSVSRFASDAPEHRERSAKMLALMMVAMTGTLFLYQGQEIGMINA…
And_671	GH13	N	N	N	And_671-N	MAFSGQLMQWLYATSLMIGPTSVLAARTDAWKTRSVYQTMTDRFARTDGSTTHSCNLTEGLYCGGTWRGTIDHLDYIQGMGFDAVLISPIIKNVEKKAKYGEAYHGYWAQDMYSLNPHFGTHEDLLDLSQALHNRGMFIMMDTVINNMAYTMNGGNPATDVNYTSLNPFNEKSFYHPYCKIDDWNDYPQSQYCWTGDNIVALPDLNTEDERVQTILEMWIQEMIATYSIDGLRIDAAKHVTPDFIGKFEKAADVFMFGEVYERSVDIICGYQSNIMPSVTNYPIYFALLDAFTIGDTESLPNQVESMKSKCPSVTSLTIFSENHDLPRFASLKDDINLAKNILTFTLLFDGLPIIYQGQEQHFSGSTDPHNREALWPSAYDTSSPLYNTIHTLNTIRKH…
And_3914	GH13	Y	Y	Y	And_3914-Y	MRRLTCLSAFFLASASVAVASPSAEQWAERSIYQVMTDRFARPAGSPGDKPCDPYRYCGGSWTGVIDKLDYIQDLGFTAVQISPVVENIPDNTVYGEAYHGYWPQNMYALNEHFGTADELRKLSKELHKRGMYLMVDVVINDMAQAVNSSLDSGSNINWSRLIPFNDKKYYHPFCRIEDWNNPDESKNCWFSTEVVALPDLKTEDESVVSMIEIWVKGLVGNYSIDGLRVDATKHMDEAYLTSFSEAAGVFTMGEVYTEDTDAVCKYEEVLSGLLNYPMYRPMVQAFTAGNMPGLAENVRAVNSKCKDFTRLATFTENHDTPRFASLINDTTLARNAMAFNILSDGIPVVYQGQEQHMKGPYAPYNREPLWKTSYNTNGSLYKTTSTLNKLRNHAIRLD…
And_6417	GH13	N	N	N	And_6417-N	MSNETFYLLPLNDDGSPDVPGGFIYLPPPDHPKYSLRFLIEGSSSICRDGTLWINIPEIGKSFDRQSFRPFKLYPDFSRNIQIDVPVTCPGSFAYYVTYSPLPEFTITSSAPVKPARTPTHYIDVSPRLSLAGEGIPLNALSIFSVNSKFMGKYPEDWNQYLNSISRRKYNMVHFTPLMKRGASNSPYSIFDQLQFDDIAFPNGENDVQKLIKDMEEKHSLLSLADVVWNHTANNSKWLEEHPEAGYSVETAPWLEAALELDTALLKFSHELQKRGLPTDFKTVDDLTLVMNEVKNHVIEDLCLWEFYVLDVKSNARRVIDEWKVSTNSDIERGRWAQLDLGAYKAWSLEDQASLIRQKGVPTAGQILGRYSREIDTQLGVAIATALFGNFDATSSDLT…
And_4424	GH13	Y	Y	Y	And_4424-Y	MRWRPLNPLLPLLAATAAGWPYEESLVDYNLNVNKNAATPADYYAPEWRNHTYMPSPENWRFPFYTLFLDRFVNGDPTNDNINGTVYEHDLNSNQMRHGGDAQGLVDTLDYLQGMGIKGIYLAGTILMNQPWGADGYSILDTTLLDQHFGTIQTWRNAITEIHKRGMYVLFDNTIATMGDLIGFKGYLNVSAPFSVKEHEAVWKSDRRYVDFDFGNTYNQTCEYPRFWNETGWPVDKDVRDELQGCYSSDFDQYGDREAFGVYPDWQRQLAKFASVQDRLREWNPSVRERLIRHSCMIIKALDIDGFRYDKATQATVDALGDMSSAYRECAREVGKNNFFLPGEITGGNNFGSIYLGRGRQPNQYPDSAMDSMAMNNESDHQYFLREDGLQALDSAAFH…
And_8795	GH13	Y	Y	Y	And_8795-Y	MGRLQLSSGLKAIALLTFAATATCWPYDESLVDYNVNTNKSATNPADYWGEWSDHKYHPSPENWRFPFYTLFMDRFVNGDPTNDNINGTTFEHDLNSNQMRHGGDVAGLVDTLDYLQGMGIKGLYLAGTPLMNQPWGSDGYSALDTTLLDQHFGTIQVWRDAITEIHKRGILGDLIGFEGHLNDTTPFSEKEHKALWKSNRRYVDFDIGNTYNATCDYPRFWYEDGMPVNESLTAGLVGCYDSDFDQYGDIEAFGVWPDWKRQLAKFASVQDRLREWYPPVRERLIRHTCMIIASFDIDGIRYDKATQATVDALGDMSKAYRECARAVGKENFFIAGEITGGNTFGSIYLGRGRQSNQVDSVGNIYDAMKLTNESDPQLFLREVGHEAIDAGAFHYSTY…
Pb_10525	BLAST	N	N	N	Pb_10525-N	MSPHQVQDLLNEARRASWKEASVYQIWPASFKDSTGSGTGDLKGVISKVDYLKKLGIDVVWLSPIFESPQVDMGYDISNYRVIDPRYGSIEDVDVLRDRLHERGMKLIMDLVMNHTSDQHEWFKQSRSSRKNKYRDWYIWKPAHFDTQGNRQPPNNWQSHFQGSTWEWDECTGEYYLHLYGKEQPDLNWENPAVRNEVHETMRFWLDRGIDGFRFDVINFVSKGTEFPDSSSDFFPGSEFYAAGPRLHEYLQELGSILQEYDAFSVGEMPCVHDTKEIIKSVQEDRGEFNMIFHFELMDIDHGAEGKFFPGQWSLPDLKRTVNKWQQFMYQNNGWNALYMENHDQPRAVSRFANDSPEHRIQSAKMIAVFLALQAGTPFVYQGQELGMHNMPAAWPMEE…
Pb_11880	BLAST	N	N	N	Pb_11880-N	MSREAPWWKNATIYQIYPASYKDSNGDGIGDIPGIHSKLDYIQALGVDAIWLCPMYDSPQYDMGYDVRDYEKVYEPYGTVADVEALIAACHERGMKILLDLVINHTSHLHAWFQESRSSKTSAKRDWYIWRPAKYDADGNRRPPNNWRSVFGGSAWEWDEETQEYYLHLFAVQQPDLNWENPTMRATVYESAMEFWLRKGIDGFRVDTVNMYSKEQSFQDAPIIDSRLEWQPASSLYCNGPRIHEFMREMGEILLKYNAMTVGELPHTPEVADVLSYVSEKEKQLSMVFQFDIVDIGTGAVRFDTVPRAWTLSDLRERVARTQALMDGTTDGWSTTFLENHDQARSISRWGSEATPELWARSAKMLAMLVASLSGTLYVYQGQEIGMVNAPVEWDISEY…
Pb_5306	BLAST	N	N	N	Pb_5306-N	MTPRPVEKTWWKEAIVYQIYPASFLDSNGDGLGDIPGIISKVPYIKSLGVDTIWLSPIFASPQKDMGYDVADYRSIHAPYGTVEDVQELIDQLHAHDMRILMDLVVNHTSDQHAWFKESRGSKSNPKRDWYIWRDPKYDGQGNRKEPNNWKSLFGGSAWAFDELTGQYYLALFLPSQPDLNWDNAEMRKATHDDMRFWLDRGVDGFRIDSMNLMSKHPDLPDGKITSDEPYQSGAEYFASGPKMHDYIREIRTEVFDKYDVMTVGELGFTKDEKSVSEYVAKDRRELNMLFTGDIVDMDFGPNAKYERGDFHPRKIRKITNLWQTVMPKFDGWNTVYLDNHDSGRSLSRYASDAPEHRSTAAKMLATYLTTLSGTPFMLAGQEIGMANLGKDYGVDAYI…
Pb_7999	BLAST	N	N	N	Pb_7999-N	MSLSVKPNHRAWWKECSVYQIWPASFKDSNDDGIGDIPGIISQLDYIKNIGVDIVWLCPSYKSPQVDMGYDIADYYSIADEYGTVADVEELIQGCHERGMKLLMDLVVNHTSDQHDWFKQSRSSRDNEYRNWYIWKPAKYDEHGNRHPPNNWVSHFQGSAWQYDELTDEYYLHLYATEQPDLNWEHPPVRKAVHDIIRFWLDKGCDGFRMDVINFISKDQAFPDAPVKDPRTPWQWGDKYYANGPRLHEYLQDIGKILKEYDAFSVGEMPFVKDEKEVLRAVQFDRNEINMIFNFEHVDIDHGEFDKFEPGSWKLTDLKDFFQRWQTFMYENDGWNALYWENHDQPRSIDRYTNADEEHRDVAAKMLAIALALQSGTPFVYQGQELAMRNVPASWGIEE…
Pb_9745	BLAST	N	N	N	Pb_9745-N	MASTTEVPADGTGVLQLDPWLEPHRDVLKHRYSLVEKWANDIKESEGGLDKFSKGYETFGLNAQPNGDIKYREWAPNAVEASLVGDFNNWDNNANPMTKNSFGVWEVTVPAINGSPAIPHESKIKITMVLPSGERIYRIPAWIKRVVQDLDVSPVYDAVFWNPPASDRYTFKHSRPKKPESLRIYEAHVGISSPDTRVATYKEFTKNMLPRIKYLGYNAIQLMAIMEHAYYASFGYQVNNFFAASSRYGSPEDLKELIDTAHNMGLVVLLDVVHSHASKNVLDGLNMFDGSDHLYFHEGGKGRHELWDSRLFNYGHHEVLRFLLSNLRFWMDEYQFDGFRFDGVTSMLYVHHGIGTGFSGGYHEYFGPGVDEEGVTYLALANTMLHELYPECITVAEDV…
Pb_5048	BLAST	Y	Y	Y	Pb_5048-Y	MKTLAFAAALLAKAVVALTAAEWRSQSIYFLLTDRFGRTDNSTTATCNVSDRIYCGGSWQGIINHLDYIQGMGFTAIWITPVTEQLSQDTGDGEAYHGYWQQEIYNVNTNYGTAADLLALSQALHSRGMYLMVDVVANHMGYDGAGNTVDYSVFNPFDSSSYFHSYCEITDYSDQTNVEDCWLGDTTVSLPDLDTTLSSVQTIWYDWVAQLVSNYSIDGLRIDTVKHVQESFWPGYNSAAGVYCVGEVFDGDPAYTCPYQNYLDGVLNYPIYYQLLYAFESTSGSISDLYNMINSVASDCSDPTLLGNFIENHDNPRFASYTSDYSQAKNVLSFLFFSDGIPIVYAGQEQHYSGGSDPANREATWLSGYATSAQLYTWIASTNKIRSLAVSKDTAYITS…
Pb_4501	BLAST	N	N	N	Pb_4501-N	MLSLFSCCYRPFWRRRQVWKEKEEAARNLDQLPSWTAPDNTLILQAFEWHMPADRRHWARLKAALPEFKAIGVDQLWIPPGCKGMDPSGNGYDIYDLYDLGEFDQKGAVSTKWGTRQELEDLICQAQALDIKIIWDAVLNHKAGADFPESFEAVEVDAKRRDIEVSEPLEIDGWVGFDFRGRGDVYSSMKYNWQHFSGVDWDDRRKHQAIYKIHAPHKDWATDVSGENGNYDYLMFADLDLSHPEVRKDVLQWGTWITETLSLSGMRLDAAKHFSAKFQKDFVDHIRRTANPDFFVIGEYWTGDVKAIVNYLEELEHKIAAYDVPLVEKFSKLSHAREADLRGIFADTLVQRRPDQAVTIVANHDTQPGQMLETPVASDFKLLAYCLTLLRKEGLPCVF…
Pb_250	BLAST	N	N	Y	Pb_250-N	MHWKYGGIVLVHLAVKGLCWPYDESLTSFNLNENKEATDPAEYWGEWPNHTYFPSPDNWRFPIYTLFLDRFVNGDPTNDNSNGTLFEHDLNSNQMRHGGDVVGLVDTLDYLQGMGIKGIYLAGLVLMNQPWGSDGYSALDTTLLDQHFGTIQTWRDAITEIHNRGMYVIFDNTVATMGDLIGFEGYLNTTAPFSTREHKAQWKSDRHYVDFHFGNNYNQTCEYPRFWNETGYPVDGYVQEELKGCYNSDFDQYGDIEAFGVYPDWQRELAKFASVQDRLREWVPSVRERLIRHSCIIISSLDIDGFRYDKATQATVDALGDISGAYRECARRVGKTNFFLPGEITVGNNLGSIFLGRGRQPDMLPKTLEEAFHLTNSSDSTFFLRNENQQAIDGAAFHY…
Pb_4668	BLAST	N	N	N	Pb_4668-N	MGSSRQIYLLPLKDDGSPDVPGGYVYLPPPGDEGYVLRFIIEGTSSICRQGSLWVNIPEEGKAFERHSFREFRLKPDFNRNIQIDIPVSNAGAFAYYTTFSPLPEFSVDAVPVPEPTQTPIHYIDVSPKLTLQGKHLPLNALSIFSVISKFMGEYPTDWDKHLHGISQRNYNMVHFTPLMQRGSSNSPYSIFDQLSFDPALFPNGEKDIASLVSRMEKEYGLLTLTDVVWNHTAHNSKWLEEHPEAGYSVETAPWLESALELDTALLKFGEDLESLGLPTEFKTTEDLVSVMNAMRKEVVDGIRLWEYYAIDVKADTKKILEAWKSGKTDPASIEHVDLRKFGELSLKEQAQLVREHGIPASNQVYGRFGRSVDATFGSAILTVLHGDYNQDASEAEAF…
Pb_4499	BLAST	Y	Y	Y	Pb_4499-Y	MRWLLSTGLLALFATTSTCWPYDESFLQYNLNQNKTATDPADYWGEWPNHEGDYFPSPDNWRFPFYTLFLDRFVNGDPTNDNINGTLFEHDLDSTQMRHGGDVAGLVDTLDYLQGMGIKGIYLAGTSLMNQPWGFDGYSALDTTLLDKHYGTIQVWRDAITEIHKRGMYVLFDNTIATMGDLIGFEGYLNTTTPFSEKEHQTTWKSERRYVDFDIGNTYNETCDYPRFWFENGYPVNDSLISGLVGCYDSDFDQYGDIEAFGVFPDWQRELAKFASVQDRLREWNPSVRQRLIRHSCMIIASLDIDGFRYDKATQATVDALGEMSLAYRECARAVGKENFFIAGEITGGNTFGSIYLGRGRQPNQYPSTASEAMAMTNESSSQYFLREIGHEAIDGAAF…
Pb_11733	BLAST	Y	Y	Y	Pb_11733-Y	MSHLGTSKMSFLRNLFFTGLFGSVLAATPAQWRSQSIYFMLTDRFARTDGSTTATCNTNDRVYCGGTWQGIIEQLDYIQGMGFTAIWITPVTGQLTGDTGDGTAYHGYWQQDIYSLNSNYGTASDFKSLASALHDRGMYLMVDVVANHLGYAGAGNTVDYSVFNPFNANDYFHSYCEVTDYSNQTNVEDCWLGDTTVSLPDLNTESETVQNIWYSWVGSLVSNYSIDGLRVDTVKHVQKDFWPGYNKAAGVYCIGEVFDGDAAYTCPYQEVMDGLLNYPMYYPLLRAFQSTSGSISDLYNMINTVKSACSDSTLLGTFVENHDNPRFASYTNDMSLAKNAAAFTIMADGIPIIYAGQEQHYSGGSDPANREAVWLSGYSTESELYKLIAKANAIRSHAI…
Pb_2970	BLAST	Y	Y	Y	Pb_2970-Y	MWWWWKVLIVATAIRTVYAASRDQWLGRSVYQVVTDRFARSDNSTTAPCDTGLGEYCGGSLRGIINKLDYIQELGFDAIWISPVQSQESTRTADLSAYHGYWPNDLYTINSHFGTSDDLQALSTALHARGMYLMLDIVVGDMAWAGNASTIDYSTFNPFNDQKYFHDYKLLSEDSANETCVLDCWMGDNTISLPDLRNEDREVQQILGTWVSQLVSNYSIDGLRIDSVLNIPPVFFSNFSKSAGVFTMGEGATRDASGYCPLQPSLDGLLNYPLYYILSEAFNTTSGDLNRIVHSIDYVRTQCEDVTALGTFTSNQDVPRFGSYTSDISLARNILTISMLADGIPILYYGEEQHLSGGFNPVNREALWLTKYSMDSTSLPLLVQSLNRIRSYASGDGEK…
Pb_2969	BLAST	Y	Y	Y	Pb_2969-Y	MELLTSITHYLAIVAISIRVAQSLPYLPEEADWNLNQNQTATHPLDYSGQWDGHIYNPSPENWRFPFYTIFLDRFVNGDPSNDNANGTQWEHILTSNEFRHGGDVLGLVDTFDYLQGMGIKGVYLAGTPYINFPWAADGYSPLDLTLLDHHFGTIEDWRTMISEAHRRGLYVLFDNTFATMGDLIGFQGFLNQSAPINPNEYDYVWKYDRQYWDFRPGNEVESECPWEYPRFWDDDGTGLTTTTLGPSCRNSEFDQYGEVAAFGNYTEWEGQISKFAFVQDRLRAWRPDVLAKIKHFSCLTITMLDIDGYRVDKALQATLDSLGEWSEHMRDCAKQVGKDNFYIPGEIVAGNSFGSLYIGRGRQTNQTISNMTEAFMMTNKTDKSDEDLFLRPAQRSAL…
Ps_1715	GH13	N	N	N	Ps_1715-N	MASTTEIPADGTGVLQLDPWLEPHRDVLKHRYSLVEKWAKAINDSEGGLDKFSKGYETFGLNARPNGDIVYREWAPNAVEASLVGDFNKWDSNANPMAKNSFGVWEVTVPAITLVLPNGERIYRIPAWIKRVVQDLDVSPDYDAVFWNPPTSERYTFKQSRPKKPESLRIYEAHVGISSPETRVATYKEFTKNMLPRIKYLGYNAIQLMAIMEHAYYASFGYQVNNFFAASSRYGSPEDLKELIDTAHSMGLVVLLDVVHSHASKNVLDGLNMFDGSDHLYFHEGQKGRHELWDSRLFNYGHHEVLRFLLSNLRFWMEEYQFDGFRFDGVTSMLYTHHGIGTGFSGGYHEYFGPAVDEEGITYLALANTMLHELYPECITVAEDVSGMPALCLPHSLGG…
Ps_9073	GH13	N	Y	Y	Ps_9073-Y	MKALALAALCLAKAVAGLTAAEWRNQSTAVAAGKESSIMYAIIPLANFYALLTVIQLDYIQGMGFTAIWITPVTEQLSQDTGDGEAYHGYWQQEIYNVNTNYGTAADLLALSKALHSRGMYLMVDVVANHMGYDGAGNTVDYSVFNPFDSSSYFHSYCDISDYSNQTNVEDCWLGDTTVSLPDLDTTLTSVQTIWYNWVTELVSNYSIDGLRIDTVKHVQKSFWPGYNSAAGVYCVGEVFDGDPAYTCPYQSYLDGVLNYPIYYQLLYAFESTSGSISNLYNMINSVASDCSDPTLLGNFIENHDNPRFASYTSDYSQAKNVISFIFFSDGIPIVYAGQEQHYNGGSDPANREATWLSGYDKTAQLYTYITTTNKIRALAISKDSAYITSKNNAFYTDS…
Ps_5777	GH13	N	N	N	Ps_5777-N	MTFDLLERRKEKFILWIPDTPASNPPSLVLGIFNGGPPATIHEIWNGQLSVSDQPDLWELDPSDIQPPLKNDTVYHYWFEIYTSSEHLGAFQVTDPIAYTVDYRATETRDEHVQPASVIKFRDGKLWPCDIDGNEPSHVAPPAQDAIPDNNHLVIYELPTSWANKNPAGDVQVDVGTFTDVLALFDLTTAGDRFRDTPSVANEAIVADLGVNALELLPVADSKRTGEWGYATAHYYAPDSDLGTSSELAKLVNSIHMKGIRFFTDVVMAFGHDPYIYIAFKQFHLQPEDEIDNQDSYQSHSTELREGWGGRLWRYIQDTNTYDPESGRPGNVHPSWSFHLGHLHRWMSDFGIGGFRLDSVNNIANFDFIRSYTEKAWSLYRSRYRTPSPSKFLVIGEEL…
Ps_361	GH13	N	N	N	Ps_361-N	MSPHQVQDPPTEQRRASWKEASVYQIWPASFKDSTGSGTGDLKGVISKVDYLKTLGIDVVWLSPIFESPQVDMGYDISNYRVIDPRYGSIEDVIVLRDRLHERGMKLVMDLVMNHTSDQHEWFKQSRSSVKNKYRDWYIWKPARFDAQGNRQPPNNWQSHFQGSTWEWDECTGEYYLHLYGKEQPDLNWENPAVRKEVHETMRFWLDRGIDGFRFDVINFISKGTEFPDSSSDFFPGSEFYAAGPRLHEYLQELGRILKEYDAFSVGEMPCVHDTKEIIKSVQENRGEFNMIFHFELMDIDHGADGKFFPGQWSLLDLKRTVNKWQQFMYQNNGWNALYMENHDQPRAVSRFANDSPKHRVQSAKMIAVFLGLQAGTPFVYQGQELGMHNVPKDWPMEE…
Ps_4550	GH13	N	N	N	Ps_4550-N	MSREAPWWKNATIYQIYPASYKDSTGDGVGDIPGILSKLDYIQALGVDAIWLCPMYDSPQYDMGYDIRDYEKVYAPYGTVEDVETLIAACHERGMKILLDLVINHTSHLHAWFQESRSSKTSAKRDWYIWRPAKYDADGNRRPPNNWRSVFGGSAWEWDEETQEYYLHLFAVQQPDLNWENPTMRAAVYESAMEFWLRKGIDGFRVDTVNMYSKEQSFKDAPIIDPRLEWQPASSLYCNGPRIHEFMREMGDILIKYNAMTVGELPHTPAVEDVLSYVSEKEKQLSMVFQFDIVDIGTGAVRFDTVPRAWTLPDLRERVARTQALMDGTTDGWSTTFLENHDQARSISRWGSEATPELWARSAKMLAMLVASLSGTLYVYQGQEIGMVNAPIEWDISEY…
Ps_1609	GH13	N	N	N	Ps_1609-N	MPHPVRQHEPKWWKEAVVYEIYVSSFKDSNNDGIGDIPGIISKLDYLQDLGVDVLWISPHYQSPQVDMGYDISDYQQIHEPYGSMQDVDTLIEQTHARGMKIIFDLVINHTSDLHPWFQESRASLDSPKRDWYMWRPARYDAADKRCPPTNWRSNFGGSTWTWDEQTQQYYFHIYAPGQPDLNWENPECRRAIYDNTIRFWLKKGIDGFRVDTVNRYSKCIDFVDAPVTDPNDETQLAFQNFTNGPRIHEYISEVRSVLADYDVFTVGELPNTPDEADVMPFISAREKQLDMVFNFDTVYLGQTPGDRFTLQAFSIADFKRELTKWQRVIQDTDAWTTVFLENHDQGRSVSRFASDAPAYRVRAAKMLALVLGTMTGTLYLYQGQEIGMVNAPPSYPVE…
Ps_10838	GH13	N	N	N	Ps_10838-N	MGSISTETPRAWWKESSVYQIYTPSFKDSNGDGIGDLRGVIDKLDYIQNLGVDIVWLNPVFKSPQVDMGYDISDYVDIHPPYGTAADVDELTEALHQRGMRLVMDLVVNHTSDQHPWFQESRSSPTNEYRDWYIWKKPKFGKDGQRQPPNNWVSYFGGSAWEYDAASGEYYLHLFAKEQPDLNWETPAVRAAVEKIMRYWLDKGIDGFRMDVINFISKDLDFPDAAITNPDSVWQNGAQYYACGPRLHEYLQDIGKILKEYDAFSVGEMPEVNDSDEILKAVGFDRGELSMIFHFELMGLDHGAGGKFTPREWKVSELKSIVSKWQTVMHENNGWNALYLENHDQPRTVSRFAVDHPQYRALSAKLLATFLGFQSGTVFIYQGQELGMANVPHDWTIDR…
Ps_2822	GH13	N	N	N	Ps_2822-N	MSKMSLWRNLFFAGLLGSAIAATPAQWRSQSIYFMLTDRFARTDGSTTAACNTADRAYCGGTWQGIIDKLDYIQGMGFTAIWITPVTGQLTGDTGDGTAYHGYWQQDIYSLNSNYGTASDLKSLASALHNRGMYLMVDVVANHMGYKGAGTSVDYSVFDPFNSNDYFHSYCEVTDYSNQTNVEDCWLGDTTVSLPDLNTYSESVQNIWYNWVGSLVSNYSIDGLRIDTVKHVQKAFWPGYNKAAGVYCVGEVFDGDATYTCPYQEVMDGVLNYPMYYPLLRAFQSTSGSMRDLYNMINTVKFTCSDSTLLGTFVENHDNPRYTNDMSLAKNAAAFTIMADGIPIIYAGQEQHYSGGSDPANREAVWLSSYSTDSELYKLIAKANAIRSHAINESDSYIT…
Ps_10072	GH13	Y	Y	Y	Ps_10072-Y	MWWLKLLVLAVVGTVEAASRDQWISRSVYQVVTDRFARSDNSTTASCEAGKGDYCGGSFQGIIHKLDYIQELGFDAVWISPVQSQESTRTADLSDIVVGDMAWAGNASTIDYSTFNPFSDQKYFHDYKLLSEDPSNDTCVLDCWLGDKTISLPDLRNEDHEVQQILGSWVSQLVSNYSIDGLRIDSVLNIDPGFFSNFSKSAGVFTMGEGATRDASGYCELQPSLSGLLNYPLYYILSEAFNTTKGDLNRIVQSINYIRTQCDDVLPLGTFTSNQDVPRFGSYTSDISLARNILTISMLADGIPILYYGEEQHLSGGFNPINREALWLTKYSMNSTSLPLLVQTLNLIRSYASGDGEKYTVSPKSGSDYLSYLSLPIYNSTNILAMRKGFTGNQVVSVV…
Ps_10090	GH13	N	N	N	Ps_10090-N	MSPSANPNHRAWWKECSVYQIWPASYKDSNDDGIGDIPGIISQLDYIKNIGVDIVWLCPSYKSPQVDMGYDIADYYSIADEYGTVADVEKLIQGCHQRGMKLLMDLVVNHTSDQHEWFKQSRSSKDNEYRKWYIWKPAKYDEQGNRHPPNNWVSHFQGSAWKYDELTDEYYLHLYATEQPDLNWEHPPVRKAVHDIIRFWLDKGCDGFRMDVINFISKDQGFPDIPVKDPRTPWQWGDRYYANGPRLHEYLQEIGKILKEYDAFSVGEMPFVKDEKEVLRAVQFDRNEINMIFNFEHVDIDHGEFDKFEPGSWKLTDLKDFFQRWQTFILIKNKHFDTKAQQTALQEYRKKSRDNARTPVQWSDAPNGGFTGPNVRPWMSVNDDYVRVNAAAAVKDPNS…
Ps_13248	GH13	N	N	N	Ps_13248-N	MTNPANPIEVKGIESSEYHTYQSIKFFIPWPEISSQTVNPRMNLCFALTSPLFIAGCRCAFLRRGHISPALNIFGVLIETHGGPRAVLLHNIYSSRTLTHSCAFLHTLNSMGVDTIWLSPIFKSPQKNMGYDVADYRSIHAPYGTVEDVQELIDELHSHDMRILMDLVVNHTSDQHVWFKESRSSKSNLKRAWYIWRDPKYDAQGNRKEPNNWKSIFGGSAWAFNEPTGQYYLDLFLPSQPDLNWENAEMRKATHDEMCFWLDRGVDGFRIDSMNLMSKHPNLPDAKVINDEPYQSGAEFFASGPKMHDYIREIRTGVFDKYDVMTVGELGFTKDENSVSEYVANDRHELNMVFTGDVVDMDFGPNAKYERDDFHPRKIRKITNLWQTLMPKFDGWNTV…
Ps_10620	GH13	N	N	N	Ps_10620-N	MNQPWGSDGYSALDTTLLDQHFGTIQTWRDAVTEIHNRGMYVIFDNTVATMGDLIGFEGYLNTTTPFSPSEHKAQWKSDRRYLDFHFDNSYNQTCEYPRFWNETGFPVEGYVQEELKGCYNSDFDQYGDIEAFGVYPDWQRELAKFASVQDRLREWVPSVRERLIRHSCIIISSLDIDGFRYDKATQATVDALGDISGAYRECARRVGKTNFFLPGEITVGNNLGSVFLGRGRQPDMLPQTLDEAFQLTNSSADVFIRDENQQAIDGAAFHYSIYRSLTRFLGMDGNLAAGYDIPVNWTEAWYEMVLTNDLINANTGKFDPRHMYGVTNQDVFRWPTVEMGIERHLLGLFITTLHMPGIPLLLWGEEQAFYILDATASNYIYGRQAMSPATAWKTHGCF…
Ps_7646	GH13	Y	Y	Y	Ps_7646-Y	MRWLLSSGLLALFATTSTCWPYDESLLQYNLNQNKTATNPAHYWGEWPDHKGKYHPSPDNWRFPFYTLFLDRFVNGDPTNDNINGTLFEHDLDSTQMRHGGDVAGLVDTLDYLQGMGIKGLYLAGTSLINQPWGFDGYSALDTTLLDQHYGTLQVWRDAITEIHKRGMYVLFDNTIATMGDLIGFDGYLNTTTPFSEKEHQTTWKTERRYVDFDIGNTYNETCDYPRFWFEDGYPVNESQTAQLVGCYDSDFDQYGDIEAFGVFPDWQRQLAKFASVQDRLREWEPSVRERLIRHSCMIIASLDIDGFRYDKATQATVDALGEMSLAYRECARAVGKDNFFIAGEITGGNTFGSIYLGRGRQPNQYPNTTTEAMAMTNESDSQWFLREVGHEAIDGAAF…
Ps_8964	GH13	N	N	N	Ps_8964-N	MGPSRQVYLLPLKDDGSPDVPGGYIYLPPPGDEGYVLRFIIEGTSSICRQGSLWVNIPEEGKAFERHSFREFRLKPDFNRNIQIDIPVSSAGAFAYYTTFSPLPEFSVDPVPTPEPTQTPIHYIDVSPKLTLQGKHLPLNALSIFSVISKFMGEYPVDWDKHLNGISQRNYNMVHFTPLMQRGASNSPYSIYDQLSFDPALFPKGEEDIASLVSRMEKEYGLLTLTDVVWNHTAHNSKWLEEHPEAGYSVETAPWLESALELDTALLKFGEDLESLGLPTEFKSTEDLVTVMNAMRKQAVDGIRLWEYYAIDVKADKKKILDAWTSGKTDPASIQHTDLHKFGGLTPKEQGQLVREHGIPASKQVYGRFGRSVDATFGAAILTVLHGDYDQDTSAAEAS…
Ps_10073	GH13	Y	Y	Y	Ps_10073-Y	MELLISITHYLAIVAISIRTAQSLPYLPEEADWNLNQNQTATHPLDYSGRWDGHTYNPSPENWRFPFYTIFLDRFVNGDPSNDNANGTQWEHILTSNEFRHGGDVLGLVDTFDYLQGMGIKGVYLAGTPYINFPWAADGYSPLDLTLLDHHFGTIEDWRTMISEAHRRGIYVLFDNTFATMGDLIGFQGFLNQSAPINPNEYDYVWKYDRRYWDFQPGNEIESECPWEYPRFWDDDGTGLANTTLGRSCRNSEFDQYGEVAAFGNYTEWEGQISKFAFVQDRLRGWRPDVLAKIKHFSCLTITMLDIDGYRVDKALQVTLDSLGEWSEYMRDCAKQVGKDNFYIPGEIVAGNAFGSLYIGRGHQTNQTISNLTEAFMMTNKTDKSTEDLFLRPAERSAL…
Po_7249	GH13	N	N	N	Po_7249-N	MASTTEIPTDGTGVLTLDPWLEPHRAVLKQRYSVIENWIKTITDSEGGLDKFSKGYETFGLHAQSNGDVKYREWAPNAVEASLVGEFNNWDAQANPMTKNSFGVWEVTVPAKNGAPAIPHESKIKITMVLPSGERIYRIPAWIKRVVQDLSVSPDYDAVFWNPPASEQYTFKQSRPKKPESLRIYEAHVGISSPETRVATYKEFTKNMLPRIKYLGYNAIQLMAIMEHAYYASFGYQVNNFFAASSRYGSPEDLKELIDTAHSMGLVVLLDVVHSHASKNVLDGLNMFDGSDHLYFHEGAKGRHSLWDSRLFNYGHHEVLRFLLSNLRFWMDEYQFDGFRFDGVTSMLYVHHGIGTGFSGGYHEYFGPGVDEEGLAYLAIANTMLHDLYPECITVAEDV…
Po_1196	GH13	Y	Y	Y	Po_1196-Y	MKFLGLAALFLAQTVAGLTAAQWRSQSIYFLMTDRFGRTDNSVTASCNTNDRVYCGGTWQGIINQLDYIQGMGFTAIWITPVTEQLPQDTGDGEAYHGYWQQEIYNVNNNYGTAADLKALSQALHSRGMYLMVDVVANHMGYAGAGNTVDYSVFKPFSSSSYFHPYCLISDYSNQTNVEDCWLGDTTVSLPDLDTTLSSVQTIWYNWVSDLVSNYSIDGLRIDTVKHVEKSFWPGYQSAAGVYCVGEVFSGDPAYTCPYQNYLDGVLNYPIYYQLLGAFKSTSGSISSLYNMINSVASDCADPTLLGNFIENHDNPRFASYTSDYSQAKNVISFIFLSDGIPIVYAGQEQHYSGGNDPANREATWLSGYSKNAQLYQHIASTNKIRSLAISKDANYITS…
Po_4133	GH13	N	N	N	Po_4133-N	MSREAPWWKNATIYQIYPASYKDSNGDGIGDIPGIHSKLDYIHDLGVDAIWLCPMYDSPQYDMGYDIRDYEKVYEPYGTVADVEALIAACHERGMKILLDLVINHTSHLHPWFLDSKSSKTSAKRDWYIWRPAKYDADGKRQPPNNWRSVFGGSAWEWDEESQEYYLHLFAIQQPDLNWENPAMRAAVYESAMEFWLRKGIDGFRVDTVNMYSKEQSLSDAPIIDPRLEWQPASSMYCNGPRIHEFLREMSQILTKYNAMTVGELPHTPEIADVLAYVSEKENQLSMVFQFDIVDIGFGNVRFNTTPRDWTLPLLRERVASTQVLMDGTTDGWSTTFLENHDQARCISRWGSEATPELWARSAKMLAVLVASLSGTLFVYQGQEIGMVNAPVEWDISEY…
Po_4435	GH13	N	N	N	Po_4435-N	MSPHHVQVAPTEPVRAAWKEASVYQIWPASFKDSTGSGTGDLKGVISKVDYLKQLGVDTVWLSPIFESPQVDMGYDISNYRVIDPQYGSIEDVDVLRDRLHERGMKLVMDLVMNHTSDQHEWFKQSRSSRQNKYRDWYIWKPARMDADGNRQPPNNWQSHFQGSVWEWDDATEEYYLHLYGKEQPDLNWENPAVRQEVHETMRFWLDRGIDGFRFDVINFVSKDQRFPDSTSDFFPGCEYYACGPRLHEYLQELGSILQEYDAFSVGEMPCVHDPKDIIKSVQQGRNEFNMIFHFELMDIDHGPKGKFSPGRWSLADFKKTVDKWQQFMYQNNGWNALYLENHDQPRAVSRFANDSPEYREQSAKLIAIFLGFQAGTPFVYQGQEIGMHNVPTDWPLEE…
Po_4664	GH13	N	N	N	Po_4664-N	MDPLGNGYDIYDLYDLGEFDQKGAVATKWGTRQELEDLIYQAAALDIKIIWDAVLNHKAGADFPETFSAVEVDPKRRDIEISPPSEIDGWVGFDFDGRGDVYSAMKYRWQHFTGVDWDQKREKQAIYKVHAPHKDWASDVSPELGNYDYLMFANLDLSHPEVRNDLLKWGTWITQTLSLGGMRLDAAKHFSAQFQKDFAAHVRRTANPDLFVIGEYWTADVKAIEGYLDQVENTIVAYDVPLVERFSKISHIRHADLRGIFRDTLVQRRPDQAVTIVCNHDTQPGQMLETPVAPAFKLLAYALTLLRKDGRPSVFYGDIYGILGGNHSTPVAPPCNVQIPLLTRARKLYAYGEQEDYFDQPNCIGFVRYGNARHRSGLVCIISNAGASKKRMFVGRSKV…
Po_4665	GH13	Y	Y	Y	Po_4665-Y	MPTPFVPSRAWWKEATIYQIYPISFFDSNGDGIGDLNGIHAKLDYLKDLGVDILWFSPIYRSPLADMGYDISDYRDIEPKYGTLADWDNLLSGVHERGMKIMMDLVVNHTSDEHQWFLDSRSSKSNPKRDWYIWRPPRYDNDGNRQPPNNWRSMFQGSVWEYDEKTEEYYLHLYHFKQPDLNWENVDVRDAVWDLMRFWIDRGCDGFRMDAINFLSKAEGLPDAPITVPDEVYQPASIYFANGPKLHEYIKEMNKKVLSKYDLISVGEASLTREASELDRYVLPSNNELNMVFHFELMDVDFAKEGKFRIPLKHKDWTLAEFREIVVRWQNYKREEGFWDSIFIENHDHARAVTRFGDDSEEWRAKSAKMLAILEISHGGTLYIFQGQELGLKNFPRTW…
Po_1748	GH13	N	N	N	Po_1748-N	MSPSAQSVHRAWWKESSVYQIWPASYKDSNDDGIGDIPGIISQLDYIQKLGVDILWLCPSYKSPQVDMGYDIADYYSIADEYGTVADVEKLIQGCHQRGMKLLMDLVVNHTSDQHEWFKQSRSSKDNEYRKWYIWKPAKYDEAGNRQPPNNWVSHFQGSAWQYDELTDEYYLHLFATEQPDLNWEHPPVRKAVHDIIRFWLDKGCDGFRMDVINFISKDQQFPDAEVKDPNTPWQSGDKYYANGPRLHEYLQDIGKILKEYDAFSVGEMPFVTDEQEVLRAVQFDRNEINMIFSFEHVNVDHGEFGKFEPGSWTLTDLKEFFQRWQPFMYENDGWNALYWENHDQPRSIDRYTNASEEHHLAAAKMLAVALTLQAGTPFIYQGQELGMQNVPKSWGIEE…
Po_3088	GH13	Y	Y	Y	Po_3088-Y	MHWKFVECVRLTFIFFSFTAFAWPYDETLVSYNLNENQHTRNPAEYWGEWPNHTYFPSPENWRFPVYSLFLDRFVNGDPTNDNINGTLFEHDLNSNQMRHGGDVVGLLDTLDYLQGMGIKPWGSDGYSALDTTLLDQHFGTIQTWRDAITEIHNRGMYVIFDNTIATLGDLIGFEGYLNTTAPFSIKEHKVQWKSDRQYVDFHIGNNYNETCAYPRFWNETGYPVDNYVEDELGGCYDSDFDQYGDIEAFGVYPDWERELAKFASVQDRLREWVPSVRERLVRHSCMIIASLDIDGFRYDKATQATVDALGDISGAYRDCARRVGKNNFFLPGEITGGNTFGSVFLGRGRQPDMLPKTLDEAFQLNGSSNSSYFIRGENKQAIDGAAFHYSVYRSLTRF…
Po_4516	GH13	N	N	N	Po_4516-N	MGPSRQVYLLPLKDDGSPDVPGGYIYLPSPGDEGYVLRFIIEGTSSICRQGSLWVNIPEEGKAFERTSFHEFSLKPDFNRNIQIDVPISRAGAYAYYTTFTPLPEFSVDFVPTPEPTQTPVHYIDVSPRLTLQGKHLPLNALSIFSVISKFMGAYPGDWDKHLHGISQRNYNMVHFTPLMQRGDSNSPYSIFDQLTFDSAFFPNGEKDIASLVSRMEKEYGLLTLTDVVWNHTANNSSWLEEHPEAGYSVETAPWLESALELDTALLKFGEDLEGLGLPTEFKSAEDLVAVMNVLRKQVIDGIRLWEFYAIDVEADKKKILDAWKSGKTDPASIQQVDLSKFGQLSLKEQAKLVHNYGIPASKQVYGRFGRSVDAKFGAAVLTALHGDYSQDSSAADAS…
Po_4666	GH13	Y	Y	Y	Po_4666-Y	MRWLLSGGLFALLATTATAWPYDEQWVDYNLNTNKNAQHPGEYTATPRSSFHPSPDNWRFPFYTLFLDRFVNGDPSNDNINGTLFEHDLSSTQMRHGGDVAGLVDTLDYLKGMGIKGIYIAGTSFMNQPWGFDGYSCLDTTLLDRHYATIKEWQNAIDEIHKRDMYVMFDNTIATMGDLIGFEGYLNSTTPFSVKEHQTQWKTSRRYVDFDIGNTYNDTCDYPRFWYEDGYPVNATQIEGLVGCYDSDFDQYGDIEAFGVFPDWQRQLAKFASVQDRLREWVPSVRQRLIQHSCMVIQTLDIDAFRYDKATQATVDALGDMSSEYRECARAVGKKNFFISGEITGGNTFGSVYLGRGRQPNQGPGYRNPNDMNKAFNEAVQLTGASEAQNFLREAGQEA…
Fo_52002	GH13	N	N	N	Fo_52002-N	MAAIVENSSNSLDPNHSGGAVGDIPNDGTGVVKLDPWLEPFSEALRRRFSKTQDWIKTINDTEGGLEKFSRGAEKFGFNVDANNNIVYREWAPNATAAFLIGDFNNWDRNAHPMTKNDFGVFEITIPAKDGQPAIPHLSKVKISLNLPNGEHVDRLPAWIKYVTQDLSVSPAYDAHFWNPPASETYKFKNSRPKKPASVRVYEAHVGISSPDQRVATYKEFTKNMLPRIKNLGYNVIQLMAVMEHAYYASFGYQINNFFAASSRYGTPEDLKELIDTAHGLGITMLLDVVHSHASKNVLDGINEFDGTDHHYFHGGGKGRHDQWDSRLFNYGHHEVMRFLLSNLRFWMDEYQFDGFRFDGVTSMLYVHHGMGTGFSGGYHEYFGADVDEEAVVYMMLAN…
Fo_232577	GH13	N	N	N	Fo_232577-N	MDSPSSSFTQAQSSVMPSATQEVSTPVSEAWWKEASVYQIYPSSFKDSNGDGIGDIPGVIEKLDYFKNLGVDIVWLCPVYPSPQVDMGYDVADYCDIDPQYGTMADVERLIEGLHSRGLKLLMDLVVNHTSDQHKWFRESKSSKDSPYRDWYIWRKPRYDENGERQPPNNWSSYFGGSAWEYDSASDEYYLHLFAKEQPDLNWEHAPVRDAVHDIIRFWLDKGVDGFRMDVINFISKQDGLPDATVKIPGAKFQWGDEHYACGPRLHEYLQDIGKILKEYNAFSVGEMPAVQDPKEVIKSVGESRGELNMIFNFEIVDMDHGDGGKFSPHKWEMQDLKKIVNKWQTFMYKNKGWNALYLENHDQARTVSRWASDKPAYRALSAKMLSTFLCFQSGTVFV…
Fo_6441	GH13	N	N	N	Fo_6441-N	MGSTDQSLRAWWKESSVYQVYPASYQDSTGSGVGDLKGIISRVDYLKDLGVDIVWLSPIFKSPQVDMGYDISDYYTIDPPYGDVSDVDVLKDKLHERGMKLVLDLVMNHTSDQHEWFRESRKSKDNPYRDWYIWKPAKYDSEGNRHPPNNWDAHFQGSAWEYDETTDEYYLCLFCKQQPDLNWENPAVRKQVHDVMRFWLDRGTDGFRMDVINFVSKDQAFPDSDKTVLRGHEFYACGPRCHEFLKEIGAILKEYDAFSVGEMPCVHDERELIKAVRGDRGELSMIFHFELMDLDHGVGGKFTPRSWDLSELKSTTLKWQKFMYDNEGWNALYLENHDQPRAVSRFVHDDAEHRVDSAKLIAIFLGFQSGTPFIYQGQEIGMTNVPRDWDLEEYKDLDC…
Fo_228691	GH13	N	N	N	Fo_228691-N	MTVSRRSKQWWKQAIIYQIYPASFCDSNGDGMGDLQGIISKLDYIASLGVDVIWVCPMYDSPQVDMGYDISNYEDVYAPYGTLQDMEELIRKTHEKGMKIMLDLVINHTSDKHAWFEESRLSKDSPKRDWYIWRPAKYSPEGQRLPPNNWRSNFGGGSVWEWDETTGEYYLHLFAKEQPDLNWENPETRRAIYASSMEFWLDRGVDGFRVDTVNMYSKLQDFPDAPITDPKAKYQPAGLLYCNGPRMHEFLGEMNEILERYGAITVGELPHTPDLEKVLRYVSAKEKQLNMVFQFDVVDIGFGKTHKYETTPKNYTLPQLKDAVGRTQSLIQGTDAWTTVFMENHDQARSVSRFTNDSPQYRVAGAKLLALLQSCLSGTQYVYQGQEIGSVNAPKESYP…
Fo_171453	GH13	Y	Y	Y	Fo_171453-Y	MKFSLLATIVASISPLAHAADANAWKSRNIYFALTDRVARSADDNGGSACGNLGNYCGGTFKGLESKLDYIKGMGFDAIWITPVVDNTDGGYHGYWAKDLYAVNPKYGTADDLKSLVKSAHDKNMYVMCDVVANHMGKGISDHKPSPLNEQSSYHTPCDIDYSNQNSIEQCEIAGLPDLNTGSDSVKKVLYDWIKWLVSEYSFDGIRIDTVKHVEKPFWPGFQDAAGVYAIGEVWDGGPDYLAGYAQVMPGLLNYAMYYPMNRFYQQKGDPSDVVAMHDEISNKFPDPTILGTFIDNHDNPRWLSQKNDKALLKNALAYVILARGIPIVYYGTEQGYAGGNDPANREDLWRSSFSTNADLYQHISRLSKARSAVGGLGGNDHKHLYSQNSAYAWSRADG…
Fo_248436	GH13	N	N	N	Fo_248436-N	MTQITGRAPERKWWKEAIVYQIYPASFLDTDSNGVGNINGITAKLDYLKELGVDILWISPVYESPQKDMGYDISNYRDIHRPYGTMQDVHHLIDELKARDMKLIMDLVFNHTSTQHPWFIDSASSAVSARRDWYIWRKPKYDVQGNRQPPNNWCSLFDETESAWTYDSQTDEYYLSLFSPFQADLNWETPFVREEVCDILRFWLDKGVSGFRMDVINLISKDQRFPDAEIRHPGRKYQPGECYFANGIRLMDYLQEMKTAVFSKYDTLTVGEMPYLVDEEERLKMVAAEEGVLNMIFTFEMIGLDIVPEKGRFSNKPWKVSDLKNIIAKAYKLVNQDGWHTLFCENHDQPRSITRFCDDSDEHRVAGTKLLSIMQTSLPGTLYVYQGEELGMRNVPKSW…
Fo_168670	GH13	N	N	N	Fo_168670-N	MSTSTPPDRQWWKEAVVYQIYPASFLDSNDDGLGDLPGIISKLDYIRSVGASAIWLSPIFKSPQHDMGYDVSDYRDIHRPYGTIGDVETLISGCHERGIKVLLDLVVNHTSHEHEWFRESRSSKTSPKRDWYFWRDPKFDADGNRKPPNNWASIFGGSAWTYDETTEQYYLSLFLPEQPDLNWANNDMREATYDDMKFWLDKGADGFRIDSMNLMSKHPDLPDAPITRPDTDFQPGDKYFASGPRMHEYIREMREKVIDKYDCMTVGELGFTKDEDSVASYVAKDRHELNMLFTGDIVDMDFGPNHKYERDDFRLSKLKAITSRWQGAMPKFDGWNSVYMDNHDSGRSLSRYGSDKPEFRKEAAKMLAIYLGTLSGTLFLLQGQEIGMANVPESWKIED…
Fo_141121	GH13	Y	Y	Y	Fo_141121-Y	MARKTGLTVVVGLITAGLAPPVVNASPPGTKDVTAVLFEWNFDSVARECNNTIGPAGYGYVQVSPPAEHIQGPEWWTSYQPVSYRIAGRLGNRRSFRNMTDTCHRAGVKVIVDTVINHMSARSGTGTGGSSYSKYNYPGLYSFFDFDDCTSGVRDYSDRRNVQHCELLGLADLDTHEEYPRRAISGYMNDLLSLGVDGFRIDAAKHMAAGDLANIKSRLANPSAYWKQEVIYGAGEAVYPTEYIGNGDVQEFRYAYGLKRVFNNEKLAYLRNYGEGWGFMSSSIAAVFVDNHDTERNGATLSYKDNAKYTLANVFMLAYPYGATDVHSGYEFSDKNAGPPNNGAVNACWQDGWKCQHAWPEIIRMVAFRNAVRGQGLTNWWDNGNNAIGFGRGSMGYVA…
Fo_292744	GH13	N	N	N	Fo_292744-N	MGSIIWDDEHQYIGKQPWWKAASFYQVYPASFKDSNNDGWGDLPGLISKLDYLSDLGIDVVWVSPIFESPQKDMGYDVSDYQKIYEPYGSVEDVDILVKECHARGLKIILDLVVNHTSIEHEWFKESRSSKDNPKRDWYIWKPARYDENGVRHPPTNWRGYFACSTWTWDELTQEYYLHLYAPDQPDLNWDNDECREAIYENTMRFWLDRGVDGFRIDTVNKYSKRRDFVDAPITDPSSPHQPAPEMWCNGPRIHEFIHEMYEKVLGPYNAVSVGELSNTPNPSQVIPYVSAAAKELDMVFEFSMIRLGNGNGFGDKYIYQPFPLSKLKAFVYKWQSFIEGTDAWATAFCENHDNGRAVDRFGDASTPEWWLKSAKTLAIWQTTLTGTLFLYQGQEIGM…
Fo_237457	GH13	N	N	N	Fo_237457-N	MDCRLARMHSHNGIMITPYNIEQTSIHKVNNAQSNNVTLSHVLPSHFIEPIWWKQRVVYQIYPASFKDTNGDGIGDIPGIISKLDYIQDPRHIHESYGALEDCQRLIQEIHDRGMRVIFDLVINHTSNQHPWFIDLRSSLTNPKQDYQFTKPAWTFDDTTQEYYIHVYASGQPDLNWENEACRREIYDNAIKFWFDRGVDGFRVDTDNKFSKVSGLPDAPIVEPDQETQTAVCHYANGPRIHEYLYEMKQVLAPYDIMTVGELPNTPDLEDMWKYISPNSQPGPQEIDMVFNFDTVNLGQTPGNRFLPIPFDNDFKRCLTKWQKLPETTGAWTTVFLENHDQGRSVSRFGSDLPEFREQVAKMLASLLATMTGTLFLYQGQEIGLINGPESWSANEYKC…
Fo_249514	GH13	N	N	N	Fo_249514-N	MSPPHTMTSNEVYLLPLNDDGSPQVQGEYIYLAPRSHEPVTVRFAIEGTSSICRHGSLWVNIPAQGDEFRRDHFREFKLTPDFNRTLEISIPIYQPGAYAFYTTYAELPDLKKELENSSEQKENLNKTPLYYIDVAPRLKLDGRPLPLPALSIFSVISKFMGKYPNDWERHLHGISDRGYNMIHFTPLQVRGVSNSPYSLYDQLGWDPACFPAGEEDVQKMVDSLERNHSLLSLTDIVLNHTANNTKWLEEHPEAGYNLITAPWLESAYQLDTSLLELSDNLAKLGLPTVVKSTDDLLLIMNAIKTEVLAKIRLWEYYAVDVDRDADEAVKVFSQGKKYTSEDASDFEKKLESAKSASIKDQVEFFREFGLTGTDRMGERFRRRVKPDVAASFLASSVG…
Fg_3715	GH13	N	N	N	Fg_3715-N	MASIVKNSSNSLDPNQANGAAGDIPNDGTGVVKLDPWLEPFSGALKRRYSKAQDWIKTINAAEGGLEKFSRGAEKFGFNVDANNNIVYREWAPNATAAYLIGDFNGWNRGAHPMKKNDFGVFEITLPAQNGQAAIPHNSKLKISLDLPSGEHVDRLPAWIKYVTQDLSVSPAYDARFWNPPASETYKFKNSRPKKPASARVYEAHVGISSPEQKVASYKEFTKNMLPRIKALGYNVIQLMAVMEHAYYASFGYQINNFFAASSRYGTPEELKELIDTAHGLGITMLLDVVHSHASKNVLDGINEFDGTDHQYFHGGGKGRHDQWDSRLFNYGHHEVMRFLLSNLRFWMDEYQFDGFRFDGVTSMLYVHHGMGTGFSGGYHEYFGSDVDEEAVVYMMLAN…
Fg_12328	GH13	N	N	N	Fg_12328-N	MGSISWDEHHQYAGTHPWWKAASFYQVYPASFKDSNSDGWGDLPGLISKLDYLSDLGIDVVWVSPIFESPQKDMGYDVSDYQKIYEPYGSVEDVDTLIDQCHARGLKIILDLVVNHTSVEHEWFKESRSSKDNPKRDWYIWQPARYDTNGVRQPPTNWRGYFACSTWTWDEHTQEYYLHLYAPDQPDLNWDNEECREAIYDNTMRFWLDRGVDGFRIDTVNKYSKRKDFVDAAVTDPSSPHQPAPEMWCNGPRIHEFIHEMNEKVLRPYNAVSVGELSNTPHPSQVIPYVSAAAKELDMVFEFSMIRLGNGNGFGDKYIYQDFPLSKLKSFVERWQRFIEGTDAWTTVFCENHDNGRAVDRFGDTSSSEWWLKSAKTIAMWQATLTGTLFLYQGQEIGM…
Fg_4191	GH13	N	N	N	Fg_4191-N	MLDNSPPDRQWWKEAVVYQIYPASFLDSNADGLGDLPGIISKLDYIRSVGATAIWLSPIFKSPQHDMGYDISDYRDIHRPYGSIQDVEALIKGCHERDIKILLDLVVNHTSHEHEWFRESRSSKTSPKRDWYFWRDPKFDADGNHKPPNNWSSIFGGSAWTYDEPTGQYYLSLFLPEQPDLNWANEDMRQATYADMKFWLDKGADGFRIDSMNLMSKHPDLPDAPITRPDSEFQPGDKYFASGPRMHEYIREIREEVIDKYDCMTVGELGFTKDEASVASYVAKERHELNMLFTGDIVDMDFGANHKYERDDFRLSKLKTITSRWQGAMPKFDGWNTIYMDNHDSGRSLSRYGSDLPQFRKEAAKMLAIYLSTLSGTLFLLQGQEIGMANVPESWKIED…
Fg_4254	GH13	Y	Y	Y	Fg_4254-Y	MKLLQLAALVASISPFASAADANAWKSRNIYFALTDRVARSDSDSGGNACSNLGNYCGGTFKGLEAKLDYIKGMGFDAIWITPVVENTDGGYHGYWAKDLYEVNAKYGTKDDLKSLVKTAHSKNIYVMADVVANHMGKGIQDHRPEPLNQQSSYHSPCAIDYNNQNSIEQCEIADLPDLNTGSETVKKVLNDWISWLVTEYSFDGIRIDTVKHVEKSFWPDFQKAAGVYAIGEVWDGSPDYLAGYSKVMPGLLNYAIYYPMNRFYQQKGDPSAVVDMYNEISQKFDDPTVLGTFIDNHDNPRWLSQKNDKALLKNALAYVILSRGIPIVYYGTEQGYAGGNDPANREDLWRSSFKTDSDLYQTISKLGKARSAVGGLAGNDQKFLKSNDSALIWSRANN…
Fg_10521	GH13	N	N	N	Fg_10521-N	MTVNKRTKQWWKQATIYQIYPASFCDSNGDGMGDLQGIISKLDYISSLGVDVIWVCPMYDSPQVDMGYDISNYEDVYAPYGTLQDMEELIRKTHEKGMKIMLDLVINHTSDKHAWFEESRLSKDSPKRDWYIWRPAKYSPDGQRLPPNNWRSNFGKGSVWEWDEATGEYYLHLFAKEQPDLNWENPETRRAIYASSMEFWLDRGVDGFRVDTVNMYSKIQDFPDAPIVDLKAEYQPAGLLYCNGPRMHEFLSEMSEVLERYGAITVGELPHTPDLERVLRYVSAKEKQLNMVFQFDVVDVGFGKTHKYETTPRNYTLPQLKDAFGRTQSLIHGTDAWTTVFMENHDQARSVSRFTNDSPQYRVAGAKLLALLQSCLSGTQYVYQGQEIGSVNAPKESYP…
Fg_4405	GH13	N	N	N	Fg_4405-N	MSPAIQNINSPITAAWWKEASVYQIYPSSFKDTNGDGIGDIPGIIEKLDYFKQLGVDIIWLCPIYPSPQIDMGYDVADYRDIDPQYGTMADVERLIEGLHSRGLKLLMDLVVNHTSDQHKWFQESKSSRDNPYRNWYIWRKPRYDEDGQRHPPNNWLSYFRGSAWEYDPASDEYYLHLFAKEQPDLNWEHAPVREAVHEIIRFWLDKGVDGFRKSEGLPDAPITVLGSEYQFGHDHYACGPRLHEYLRDIGSILKEYDAFSVGEMPAVQDPEEIIKSVGESRGELNMIFNFEIVDMDHGDQGKFSAKKWEMKELKMIVNKWQTFMYNNKGWNALYLENHDQSRSISRWVSDKPVYREMSAKMLSTFLCFQSGTVFVYQGEELGMANMPPDWEMTEHRDV…
Fg_1438	GH13	N	N	N	Fg_1438-N	MGSTGQTLRAWWKESSVYQIYPASYQDSTGSGVGDLKGIISRVDYLKDLGVDIIWLSPIFKSPQVDMGYDISDYYTVDPPYGNVSDVDVLKDKLHERGMKLVLDLVMNHTSDQHEWFKESRKSKDNPYRDWYIWKPAKYDADGNRHPPNNWDAHFQGSAWEYDEITDEYYLCLFCKQQPDLNWENPAVRKQVHQVMRFWLDRGVDGFRMDVINFVSKDQAFPDSDKTVLRGTEYYACGPRCHEFLKEIGSILQEYDAFSVGEMPCVHDERELIKAVHGDRGELSMIFHFELMDLDHGVEGKFTPRSWKLSELKATTLKWQRFMYDNEGWNALYLENHDQPRAVSRFVHDDPEHRVASAKLIALFLGFQSGTPFIYQGQEIGMTNVPKDWDLEEYKDLDC…
Fg_11233	GH13	N	N	N	Fg_11233-N	MSPPHTMTSNEVYLLPLNDDGSPQVQGEYIYLAPRSQEPITVRFAIEGTSSICRHGSLWVNIPDEGAEFRRDHFREFKLTPDFNRTLEISIPIHQPGAYAFYTTYAELPELKKELKNSSEQKENLKKTPLYYIDVAPRLKLDGRPLPLPALSIFSVISKFMGKYPNDWERHLHGISDRGYNMIHFTPLQIRGISNSPYSLYDQLGWDPACFPAGEDDVQKMVESLERNHSLLSLTDIVLNHTANNTKWLEEHPEAGYNLLTAPWLESAYQLDTSLLELSDNLAKLGLPTDVKSTDDLMLIMDAIKTEVLAKIRLWEYYALDVDRDADEAIKAFSKGSKYSSDDTADFEKKLEKAKSGSVKEQVDFFREVGLAGTDRMGERFRKRVKPDVAASFLAGSSD…
Tr_114550	GH13	N	N	N	Tr_114550-N	MAASQDEQKIPQDGTGVIQLDPWLAPFSDALKRRYSKAQDWIKRINDTEGGFEKFSKGTEIFGFNVDEKNNVTYREWAPNAEQAYLVGDFNGWNYESHPMKKNAYGVFEIVVPAKGKEKAIPHNSKVKISLVLPGGSRVDRLPAWAKYVTQDLSVSPAYDARFWSPEPSDKYAFKHPRPQKPQSIRIYEAHVGISSPEQRVTTYDEFTDNVLPRIKDLGYNAIQLMAIMEHAYYASFGYQVNSFFAASSRYGTPEGLKRLVDTAHQMGIVVLLDVVHSHASKNVLDGLNQFDGTDHQYFHSGGKGNHDLWDSRLFNYGHHEVMRFLLSNLRFWMDEYHFDGFRFDGVTSMLYKHHGIGTGFSGGYHEYFGFDVDEEAVVYLMVANEMLHSLYPECVTVA…
Tr_113903	GH13	N	N	N	Tr_113903-N	MTVPGRPKLWWKHAVIYQIYPASFCDSNGDGIGDLPGIISKLDYIARLGVDVVWICPMYDSPQVDMGYDISNYEDIYPPYGTLQDMETLIREAHVRGMKVMLDLVINHTSDQHPWFEESRASKDSSKRDWYIWRPAKLSPTGERLPPNNWRCKFGGGSVWEWDEQSGEYYLHLFAKEQPDLNWENPITRKAVYASAMEFWLERGVDGFRIDTVNMYSKPPGLPDAPELDPGAPYQAADMLYCNGPRMHEFLSEMNQIMAKYGAISVGELPSTPDMARVLQYVSAEAKQLDMVFQFDVVNVGFNKPLRYDAEPKDWQLPEFKEAIARTQTLIKGTDAWTTVFLENHDQARSITRFADDSQQFRVASGKMLALLQACLSGTQFIYQGQEIGAINVPQDGYP…
Tr_113907	GH13	Y	Y	Y	Tr_113907-Y	MKLRYALPLLLQLSLPVLSADTAAWRSRTIYFALTDRIARGSGDTGGSACGNLGDYCGGTFQGLESKLDYIKGMGFDAIWITPVVTNSDGGYHGYWAEDIDSINSHYGSADDLKSLVNAAHSKGFYMMVDVVANHMGYANISDDSPSPLNQASSYHPECDIDYNNQTSVENCWISGLPDLNTQSSTIRSLYQDWVSNLVSTYGFDGVRIDTVKHVEQDYWPGFVNATGVYCIGEVFDGDPNYLLPYASLMPGLLNYAIYYPMTRFFLQQGSSQDMVNMHDQIGSMFPDPTALGTFVDNHDNPRFLSIKNDTALLKNALTYTILSRGIPIVYYGTEQAFSGGNDPANREDLWRSGFNAQSDMYDAISKLTYAKHAVGGLADNDHKHLYVADTAYAFSRAG…
Tr_109418	GH13	N	N	N	Tr_109418-N	MGSTTEQLQTWWKESSVYQIYPASFQDTTGSGTGDIKGIISRVDHLKGLGVDIVWLSPIFESPQKDMGYDISDYKKIDPIYGDISDVDALKDQLHERGMKLVLDLVVNHTSDQHAWFKESRKSKDNPFRDWYIWRPPRYDAQGNRQPPNNWESHFQGSAWEYDPQTDEYYLRLFCKEQPDLNWENPAVREAVHDVMRFWLDRGIDGFRMDVINFISKDQRFPDSDKPVLKGHEYYACGPRCHEFLAELGAILKEYDAFNVGEMPCVQDEKELIKAVGADRGELNMIFHFEHMDLDYGPKGKFSPGTYSLAKLKTVVNKWQKFMYENNGWNALYLENHDQPRVISRFLYDDPEHREASAKLIALFHVLQAGTPFIYQGQEIGMTNVPKEWPIEEYKDVDC…
Tr_118624	GH13	N	N	N	Tr_118624-N	MSPRIMTTTEVYLLPLNDDGSPQVAGEYIYLEPKSDDPVTVRFAIEGTSSVCRNGSLWVNIPEQGREFRRDKFREYKLTPDFNRTLEISIPIYESGVFAFYTTYAELPKLDDDDVPKPSDRHEALKKTPVYYIDVAPRLKLDGRPLPLPALSLFSIISKLMGRFPGDWERHLRGISERGYNMIHFTPLQVRGASNSPYSLYDQLGWDPACFPRGEKDIEDLVESLEQKYSLLSLTDIVLNHTAHNTKWLQEHPEAGYNLVTAPWLQSAYELDTKLLELGGQLEKLGLPVDIKTTEDLLQLMEGIKEHVILPLQLWEYYAINVERDADRIVEAWVGGKAIPPQDGSATLNDFEHLKTAELPQQVEFVKKYALQGTDRLGERFRRRVEPNVAANLLSFAFG…
Th_499455	GH13	N	N	N	Th_499455-N	MAAPNDKQDIPKDGTGVIQLDPWLAPFGDALKRRYSKAQDWIKVINETEGGFDKFSKGIDIFGFNVDEKNNVIYREWAPNAEQAYLVGDFNGWNFTSHPMKKNAYGVFEITVPAKGGEKAIPHNSKVKISLVLPGGHRIDRLPAWIKYVTQDLSVSPVYDARFWSPAPSEKYKFQHSRPQKPESIRIYEAHVGISSPEQRVTTYEEFTENVLPRIKDLGYNAIQLMAIMEHAYYASFGYQVNSFFAASSRYGTPEGLKKLVDTAHKMGIVVLLDVVHSHASKNVLDGLNQFDGTDHQYFHSGGKGNHDLWDSRLFNYGHHEVMRFLLSNLRFWMDEYHFDGFRFDGVTSMLYLHHGIGTGFSGGYHEYFGPDVDEEAVVYLMVANEMLHSLYPECVTVA…
Th_103619	GH13	Y	Y	Y	Th_103619-Y	MKLRFTLPLLLQLSLPVLSANTADWRSRTIYFALTDRVARGADDSGGSACGNLGDYCGGTFQGLEGKLDYIKGMGFDAIWITPVVTNSDKGYHGYWAESLDSINSHYGSADDLKSLVDAAHSKGFYMMVDVVANHMGYASIPDDLPTPLNENSSYHPECDIDYNNQTSVENCWISGLPDLDTQSPTIRSLYQDWVSNLVSTYGFDGVRIDTVKHVEQDYWPGFVNATGVYCIGEVFDGDPNFMLPYASLMPGLLNYAIYYPMTRFYQQAGSSQDMVNMHDQIGSSFPDPTALGTFVDNHDNPRFLSVKNDTALLKNALTYTILGRGIPIVYYGTEQAYSGSNDPANREDLWRSGFNTQSDMYDAISKLTYAKHAVGGLADNDHKHLYVESTAYAFSRAG…
Th_103631	GH13	N	N	N	Th_103631-N	MTVPGRLKLWWKHAVIYQIYPASFCDSNGDGIGDLPGITSKLDYIASLGVDVVWICPMYDSPQVDMGYDISNYEDIYPPYGTLQDMETLIREAHARGMKIMLDLVINHTSDLHPWFKESRSSKDNSKRDWYIWRPAKYSPTGERLPPNNWRCKFGGDSVWEWDEQSGEYYLHLFAKEQPDLNWENPATRKALYASAMEFWLERGVDGFRIDTVNMYSKPPGLPDAPELDPGAPYQVADMLYCNGPRMHEFLSEMNQILAKYGAITVGELPSTPDMARVLQYVSAEAKQLDMVFQFDVVNVGFNRPLRYDAKPKDWQLPEFKEAIARTQNLIKGTDAWTTVFLENHDQARSITRFADDSPQHRVASGKMLALLQACLSGTQYIYQGQEIGAINVPEEGYP…
Th_89576	GH13	N	N	N	Th_89576-N	MASDNSWWKDAIGYQIWPASFYDSNNDGMGDLPGVISKLDHLKDLGVDLIWLSPVYDSPQADMGYDVRDYESIWDKFGTLKDMDTLIAEAKFRGMKLIMDLVVNHTSDEHAWFQESKKSRTNPKSDWYIWRDPKTDAQGQRKPPNNWRAAFGGSVWTYVAERDQYYLHLCLEKQPDLNWTNPETRAAIYSTAVDFWLRRGVDGFRMDSVVAFWKDPRFPDSAITKPDQEFQPMEGKFIMNGAPVHDWLKELRARIEQDHGPDVVLIGELPATETDEIVRYIDPSAKELNMILDFDHFMAGNDWHADLSERTRPALPLLKDAIIKQQDFMQSGWTSAFTENHDNPRSVDRFGPGDGEYRNAASKMLAMFLCTLSGTIFLYQGQEIGMTNIDASWTRADLR…
Th_79426	GH13	N	N	N	Th_79426-N	MGSTEQLRTWWKESSVYQVYPASFQDTTGSGTGDLKGIISRVDYLKDLGVDIVWLSPIFASPQKDMGYDISDYRKIDPIYGDISDVDTLKDKLHERGMKLVLDLVVNHTSDKHEWFKESRKSKDNAFRDWYIWRPPKYDAQGNRQPPNNWESHFQGSAWEYDETTDEYYLRLFCREQPDLNWENPDVRGAVHEVMRFWLDRGIDGFRMDVINFISKDQRFPDSDKVVCRGHEYYACGPRLHEYLTDLGAILREYGAFNVGEMPCVQDQNEIIKAVGADRGELNMIFHFEHMDLDYGPTGKFSPGTWTLAKLKTVVTKWQEFMYNNDGWNALYLENHDQPRVISRFAHDDPQHREASAKMIAVFHAFQAGTPFIYQGQEIGMTNVPKEWPIEEYKDIDCV…
Th_484169	GH13	N	N	N	Th_484169-N	MTMEAPDWWRDTVVYQIYPVSFKDTTGNGKGDLNGITSKLPYLKDLGVEVVWLSPVYASPMVDMGYDISNYREIHPDFGSMADWERMVEEAHRIGLKVVMDLVVNHTSDQHEWFQDAKNGGPKKDWYIWRGKNKEGKEPNNWGAIFGGSCWEWNDKLQEYYLHVFDVSQPDLNWENPVVREAVWDVMRFWLDKGCDGFRMDVINCISKTPGFPDAPVTDPQNPYQYGLIHRFNGPKVRDYLLEMHEKVLQYYPNAFTVGEAPGVKSAEQALPLIKNGVPLQMLFHFEHMYIDHQPGKTCFNYKPWKLTELKDVLGKFMEFNQANGGWDSLYLENHDQPRIVSRWANDGLYRDVSAKMLALFHATGRGTLFLYQGQEIGMANPATWDFDELRDLEEIQYY…
Th_495818	GH13	N	N	N	Th_495818-N	MSPGIMTTTEVYLLQLNDDGSPQVAGEYIYLDPTGDDPITIRFAIEGTSSICRNGSLWVNIPQQGAEFRRDKFREYKLTPDFNRTLEISIPIYKSGVFAFYTTYAELPKLDADDVPKSTNGHEDLKKTPVYYIDVAPRLKLDGRPLPLPALSLFSIISKLMGRFPGDWERHLRGISERGYNMIHFTPLQVRGASNSPYSLYDQLGWDPACFPKGEKDIEQLVESLEQKYSLLSLTDIVLNHTAHNTKWLEEHPEAGYNLKTAPWLESAYELDTKLMELSGQLEKLGLPVDIKTTEDLLELMEGIKKHVILELQLWEYYAINVERDADNIVEAWVGGKANPPQVGTATLSDFEHLKTAELKDQVEFIKKFALQGTDRLGERFRRRVEPTVAATLLSFSLG…
Pa_209483	GH13	N	N	N	Pa_209483-N	MDPVALESSNTLAKNGHTAGNIPNDGTGVVALDPYLEPFKPALKRRFDKAQEWIKKIEKTEGGLDKFSKGADTFGIHQNDDGSIYYKEWAPNAKQAAVIGEFNNWDRNAHRMTRNDFGVFEITIPPTSDGKAAIPHNSKIKISLELPDGQWIDRLPAWIKYVTQDLSVSPAYDARFWNPPASERYSFKHQRPKRPESLRIYEAHVGISSPELRVTTYKEFTKNMLPRIKSLGYNAIQLMAIMEHAYYASFGYQVNNFFAASSRYGPPEDLKELVDTAHSLGLVVLLDVVHSHASKNVLDGLNEFDGTDHQYFHAGAKGKHELWDSRLFNYGHHEVLRFLLSNLRFWMDEYHFDGFRFDGVTSMLYLHHGIGTGFSGGYHEYFGADVDEEAVVYLMLANE…
Pa_202514	GH13	Y	Y	Y	Pa_202514-Y	MYTLNFGMRLLAAGAALCGVMGVSGLSAAEWRKQSIYQVVTDRFARTDLSTTAPCDTTHQVYCGGTWRGLISKLDYIQGMGFTAVWISPVVKQIDGNSRDGSSYHGYWAKDIWALNPAFGNEDDLKALSTALHARGMYLMVDIVTNHMAHMGCANCVDYGALSPFSSSSYYHPPCWINYNSQTSVEQCWQGSDTVSLPDLRTSDPNVRRIWNEWISHLVSTYSIDGLRVDSAKHVETSFWSGFNAAAGVYLTGEVYHGDALYVAPYQYYMDGVLDYPSYYYILRAFQSTSGSISALVAGLDTIKGVAKDLSLWGSFLENHDVERFASFTKDMALAKNGIAVTMLKDGIPIIYQGQEQHYAGTGTPNNREAVWYSGYSTSSELYQWITKLNQIRSHAISQ…
Pa_202869	GH13	N	N	N	Pa_202869-N	MLKHSRVGIGLLGASKMSVGKSHTDRQWWKEAVVYQIYPASFNDTNNDGRGDVNVDVVWLSPIYDSPQVDNGYDIADYKKIYPPYGTLEDVDRLIQELGRRGMKLVMDLVVNHTSDQHPWFLESRLSKSNPKRDWYIWRKPKYDVEGKPGPPNNWNQILGEAHSAWIFDETTQEYYFAAFTPQQPDLNWENPDVRAAVYDILRFWLDRGVAGFRMDVINLISKDQSFPDAEVVIPGQPYQPATQHFANGPRLHEFLGEMRREALDKYDQMTVGEMPFIYDDKEFLKIVHQKDGFLNMVFHFELVDIDSERGDVPGDARMSVGNWDVSDLRQIISRWQRIMIDGGGWNSLYCENHDQPRSVSHYCDDSDEYREYGSKLLAMMETTLSGTLFVYQGEELGM…
Pa_208075	GH13	N	N	N	Pa_208075-N	MSTFLSLPNPPLPPPLAALSRAATRQEPSSGHSTNIRPLRHRLPPSSCPNPLTLLSPPSDPLPKQNETIFQSFEWYTPPSSTTPKSHWSLLTTLLPSLSQLGITKIWIPPACKAADAKNGNGYDIYDLWDLGEFEQKGSTPTKWGSKAQLEELCRVAEGRGVKVLFDAVLNHKTGADYKERVKAKKVDPLDRNRELDGGEVREIESWTGFTFPGRGGRYSGREWDRRHFTGVDWDDLTREKGVWKLGGKEWCVDVDEEVGNYDFLMFADVDHRHPDVQQDAFDWVKWLPTQLKIGGLRLDAIKHYSFQFQKRLLRHIDDNVEKGKDWFIVGEYWREDSEFLAKYIEYMDHRISLFDVPLCSNLSKISMAGERGDLRDLFKDALCLWKPNNVVTPVAPWF…
Pa_206401	GH13	N	N	N	Pa_206401-N	MGGNPERTPSPSRREPTPENMTMMQGFEWYIPADQQHWARLTKALPQLKEFGIDNIWIPPGCKASSKNGNGYDIYDLYDLGEFDQKGTISTKWGTKRELVSLCNKAKELGVGIYWDAVLNHKMGADHKERCPVVEVDENDRTRVVSGKYEIDAWVGFEFPGRKEQYSRMKWHWYHFTGVDFNAENGKKAIYKIAGEQGEGWASEWDGDVDDEKGNYDFLMGSDINHEHPEVREDIMRWGSWLANEIPIKGIRFDAVKHFSEDFLREFIKNMDEEFGPGWFFVGEFWKDSLQDMNDYLARMKYKFSLFDAPLVHNFSDISRANGADLRKVFDDTLVQAQPVSAVTLVMNHDTQPYQALEAPIEGWFKPLAYALILLRDRGYPCVWYGDLYGIQGEHPFPP…
Pa_207788	GH13	Y	Y	Y	Pa_207788-Y	MRASLLSLAGVASLAFSGLGLAADAEEWKTRSVYQVMIDRYARTDGSIDHECEAHEFCGGTWRGLINKLDYIQDMGFTAIQISPINKNMEEHTAAGDPYHGYWTTDLYALNDKFGTEKDFKDLVAELKKRDIYLMADVVVNHMAQKFDNNPPPKVDYSKFNPFNDEKYFHPYCNVTEEGWLNATEYQDCWLYPYGVALADLDTRNEFVIKEMNSWIKGLVSNYSIDGLRIDAAKHVNDEFLPGFVKSSGVFAWGEVLTGETEDFCRYQTLDLLPGMPNYLDYYKLIEGFNGGSFEKLAQIKKQAINNCNDTFALGTFVENHDMPRFANKNSDMAIAKNAMTYVILNDGVPTVYQGQEQHFNGFETPHNREPLWQSGYDKESPLYKLTATLNKVRNHIIK…
Pa_201842	GH13	N	N	N	Pa_201842-N	MIPKTMVSNEVYLLPLNDDGSPQVAGEYIYLAPKTNDPVTIRFAIEGTSSICRHGSLWVNIPEQGQEFRRDKFREFKLVPDFNRTLEISIPIYEAGAYAFYTTYAELPDLANNLKPQTNGNAKVQTKQTPTYYIDVAPRLSLDGQPLPLPALSVFSIISKFMGKYPNDWEKHLRGISDRGYNMVHFTPLQVRGDSNSPYSLYDQLGWDPVCFPGGEKDVKKLVDSLEKNHSLLSLTDIVLNHTAHNSEWLLEHPEAGYNLTTAPWLESAYLLDTKLLELGFKLGDLGLPTELKSVDDLVLIMGAIKKEVIAEIRLWEYYVLDVERDADAAVESWVVGRTNFPDGSIGSHGLDGLRSTSLEEQAQWITKHGLQNMDRLGERFRRRADPSVAAALLSVLFG…
Pa_207992	GH13	Y	Y	Y	Pa_207992-Y	MMGASVQSFFLLLLFAASSLSLPYIPEYEEYNLNQNKSARTPLDYWGEWPDHEFQSSPENWRMPFYSLFLDRFVNGDPSNDNANGTAFEVDILSTQLRAGGDVSGLMDTLDYLQGMGIKAIYICGSPFINQPWSADSFSPLDLTLLDQHFGTIAVWRKAIDEIHRRGMYVVFENTISTMGDLLGFEGYLNTTTPFSFTEHKAVWKSPRRYWDFPLGETIVDCEYPRFWDEHGKPVGDDVMSKMTKCRTSDFDQYGDVESFGKYPEWQKQLSKFGFVQDRLREWRPSVLDKIKLFSCMTIASLDIDGFRIDKGLTITLDAQADWSEYIRGCAKKYGKDNFFIPGEIVGGNALGALYYGRGKEPPMFAATPAESYNATNETSPSSYIRPVQALDSACFHYS…
Pa_207789	GH13	Y	Y	Y	Pa_207789-Y	MIRPPFFSNALLVTLLTATTLVQGLRYDKDEENWNLNTKKSAKTPLEYDYDVSLRPENYTYMESPTNWRMPVYTLFLDRWVNGDPNNDDINGTLYETDMMSTQLRFGGDLEGLRDSLDYIAGMGAKAIYIAGSPFINLPWGADSYSPIDLTMLDKHFGHIREWQEVIHEIHERNMWVIIDNTMATMSDLIGFEGFLNETTPFRTEEHKVLWKSDRVYPDFSIGNEYNETCDYPEFWYEDGKRIKPPGLKGCYNSDFDQYGDIEAFGVFPDWQRQLAKFASVQDRLRDWHPSVAARIEHFSCMAVRALDIDAFRIDKAVQVTVDAQASFSSAMRKCATEIGKTNFAVFGEITSGNTLGSIYIGRGREPGAAENLHPEKAMNMDSDWKNNQDLFVREPGNS…
Mt_2312374	GH13	N	N	N	Mt_2312374-N	MDPIAVNSSNTLADSGKLAEDDIPRDGTGVLKLDPWLSPFQDSLKRRYAKAQEWIKRIDETEGGLDKFSKGTDLFGLRVKEDGSIVYREWAPNAVRASLIGDFNKWDNKAHPMKKNEFGVFEITIPPTADGKPAIPHKSKVKITLELPTAEWVDRLPAWIKYVTQDLSVSPAYDARFWNPPPEERYVFKHARPKKPASLRIYEAHVGISSPELRVTTYKEFTKNMLQRIKGLGYNAIQLMAIMEHAYYASFGYQVNNFFAASSRYGEPEDLKELVDVAHSLGLVVLLDVVHSHASKNVLDGLNHFDGTDHQYFHEGGRGRHELWDSRLFNYGHHEVMRFLLSNLRFWMDEYQFDGFRFDGVTSMLYLHHGIGTGFSGGYHEYFGAAVDEEAVAYLMVAN…
Mt_77082	GH13	Y	Y	Y	Mt_77082-Y	MSGLGHALLCLLAGSLLGGPGVSALPAAEWRKQSIYQVVTDRFARTDLSTTAPCNTADQAYCGGTWKGLISKLDYIQGMGFTAVWISPVVKQIDGNSKDGSSYHGYWAQDIWAVNPAFGTADDLVELSRELHSRGMYLMVDIVTNHMAYMGCGTCVDYSQFNPFSSSSYYHPYCSINYDNQTSVEVCWQGSDIVSLPDLRTEDDNVRRIWNDWVAQLVSNYSVDGLRVDSAKHVETSFWPGFSDAAGVYLLGEVFHGDPAYVAPYQDYFDGVLDYPSYYWVLRAFQSTSGSISELVSGLNNLQNTARDLSLYGSFLENHDVERFPSFTKDKALAKNAIAFTMLKDGIPIIYQGQEQYYAGSGTPSNREALWTSGYSTSSEFYQWITKLNQIRARAIAQD…
Mt_2303089	GH13	N	N	N	Mt_2303089-N	MGSNLIHHPDGWVGTTPWWKDAVFYQVYPASFKDSNGDGWGDIPGLISKIDYLHRLGVDVVWLSPMFESPQQDMGYDISDYQAVHQRYGTLEDVDRLIEACHSRGMKLILDLVVNHTSDQHPWFKESRSSKTSPKRDWYIWKPPRYDGEGNRIPPTNWRGYFAGPTWTWDEGTQEYYLNLYGPFQPDLNWENPECRAAVYDEAMRFWLDRGVDGFRIDTVNKYSKRTDFPDAPVTCPGVAHQPAPEMWCNGPRIHEFIREMRTRVLAPYGAVSVGELSNTPRPEQVLPYVSAAAGELDMAFEFSTIRLGTGDLFHGKYIYRPFPLSALKRLVETWQTFTEGTDGWHTVFCENHDNGRAVSRFGDDSTPELWEASAKTIALWQATSTGTLFLYQGQEIGM…
Mt_2303065	GH13	N	N	N	Mt_2303065-N	MTVNTREKQWWKQAVVYQIYPASFCDSNGDGIGDLPGITSKLDYIASLGVDVIWICPMYDSPQVDMGYDISNYEDVYRPYGTVQDMETLIKETHARGMRIMLDLVINHTSDQHAWFKESRSSKDSPKRDWYIWRPAKYSPSGERLPPNNWRCNFGGGSAWEWDELTQEYYLHLFATEQPDLNWENPETRKAIYASAMEFWLKRGVDGFRIDTVNMYSKPPTLPDAPIVDPGTPYQPAGMIYCNGPRMHEFLSEMNAILTKYGAITVGELPCTPDTSRVLQYVSAKAKQLNMVFQFDVVDVGMGKTHKFATPPRNFTLPDFKAAVDMTQALIRGTDGWSTVFIENHDQARSVSRFTDDRPEFRVRGAKLLALMQACLSGTQYIYQGQEIGLVNLPKDAYP…
Mt_2305783	GH13	Y	Y	Y	Mt_2305783-Y	MRTSIISTAVATALAFAGLGSAANITEWKSRSIYQVMIDRFARTDGSTDASCDVSRFCGGTWKGLLNNLDYIQDMGFTAIQISPIVKNIEEHTSVGDAYHGYWSVDNYALNDRFGTKQDFEDLVAELHKRDMLLMVDVVVNNMAQAFDNVVPPKIDYSKFNPFNDKKYFHPYCNVTQWENATDYQNCWLYPYGVALADLATETKPVSDELGRWVKELVANYSIDGIRIDAAKHVNDGFLPGFVEASGVFAFGEVLTGLPEDMCRYQSLGLLPGMPNYLEYYQLNEAFNGGSMADVAEMRNEAASSCNDTAALGSFLENHDMPRFANRNDDMALAKNGMTYILLNDGIPTVYQGQEQHFKGNGTPFNREPLWSSEYNKESPLYVLTATLNKVRNNAIKLS…
Mt_69975	GH13	N	Y	N	Mt_69975-Y	MPALAALGVTKLWIPPACKAAAGPEGNGYDAYDLWDLGEFEQKGSRRTKWGTKEELVRMAEAARREGVAVLFDAVLNHKMGADRRERAVATRVEDRDRRVEVEAEVEGEEKREIGAWTGFEFPGRKGKYSGMRWSKEHFTGVDYDDLKGEKGVWKFEGKEWAEDVDEELGNYDFLLAADIDHRHPEVRADLFRWIEWLPSQVQLGGLRLDAIKHYSFSFLRDFVAHVRQRVGQGWFIVGEYWREDSEYLAKFIEFMDHQISLFDVQLVSNFSKVSVLEEKGDLREILDDTLALWKPENAVTPIAPFFIPFAYAIILLRANCGLPCVFFADLFGSVRQDAQSDFASFVPPTSGGAILPKMMLARRFWAYGSQYDYFDDPHCVGFTRVGHSSQCGGHGLAV…
Mt_2295601	GH13	N	N	N	Mt_2295601-N	MVSNEVYLLSLNDDGSPQVAGEYIYLAPKNNDPITIRFAIEGTSSICRHGSLWVNIPEKGAEFRRDRFREFKLVPDFNRTIEISIPIYEAGVYAFYTTYAELPDLADNLTRSGRGSKPQTKTTPWYYIDVAPRLTLDGQPLPLPALSVFSLISKFMGKYPQDWERHLRGISDRGYNMVHFTPLQVRGASNSPYSLYDQLGWDPACFPEGETDVEKMVENLEKNYSLLSLTDIVLNHTANNSPWLQEHPEAGYNLTTAPWLESAYLLDTKLLELGSKLEQLGLPTDLKSLDDLLKIMEAIKKEVIGEIRLWEYYVIDVDGDADAAIEAWVAGEVKFPRGSLPPDGPGVLHSATSEELATWLTKHGLKGMDRLGERFRRTVDPNVAAALLSALFGRYEGEY…
Mt_108416	GH13	Y	Y	Y	Mt_108416-Y	MTRPSVLTGTLLLTVLSLPTFVSGRKFDASLIDYNLNRNRSATSPYDYWGSRQDDEPDFKYAPSPENWRMPFYTIFLDRFVNGDPSNDDIYSTPYETDMMSTQLRFGGDLEGLRDSLDYITGMGIKGLYIAGSPFVNLPWGADSYSPIDLTTLDKHFGTIKTWQQVIDEIHARGMLGDLIGFEGYLNESTPFRTEEHKVLWKDPERRYYDFDIGNEYNETCNYPQFWLEDGTRIDPPGLKGCYDSDFDQYGDIEAFGVYPDWQRQLAKFASVQDRLREWEPSVAARLQRFSCMAIRMLDVDGFRIDKAVQVTVDAQAAFSSAMRKCASEVGKKNFVIFGEITSGNDLGSIYLGRGREPKVAKELEKPDNAIALEPSSSDSSRFFIREAGNSALDAGAFH…
Mo_8119	GH13	N	N	N	Mo_8119-N	MATNGSNTVVANEGTVEHIGAVKLDPWLEPFEDVIKRRHGMAEDWLKKIEQSEGSIEKFTRGTEVYGFNVKPDNTIVYREWAPNATAAFLVGDFNQWSRQSHPMKKNEYGVFEITVPPTAAGEPAIPHNSKVKISLFLPNGQLIDRLPAWIKYVTQDLSVSPAYDARFWNPPSSERYTFKNPRPKKPKSVRVYEAHVGISSPELRVATYKEFTKNMLPRIKKLGYNVIQLMAIMEHAYYASFGYQINNFFAASSRYGTPEDLKELIDAAHGMGLTVLLDVVHSHASKNVLDGINEFDGTDHQYFHAGGKGRHDQWDSRLFNYGHHEVLRFLLSNLRFWMDEYQFDGFRFDGVTSMLYLHHGMGTGFSGGYHEYFGPDADEEALVYLMLANKMLHELYPE…
Mo_12293	GH13	Y	Y	Y	Mo_12293-Y	MLWFHTLTTVLLHLSVVLAANTTDWKSRSIYFALTDRIARNESDSGGNSCSDLGQYCGGTFKGLQSKLDYIRGMGFDAIWISPVVENHKGGYHGYWAKDLYAINSKYGTADDLKSLIKAAHDKGFLLMVDVVANHMGNGPISENKPAPLNQESSYHPECKIDYSNQQSVERCRLGNLPDLNTEDPKIRTLLTDWIKWIVSEFKVDGLRIDTVKHVEKGFWPGFAWASGVYTLGEVYSEDVDYLAGYDKTMGGFFNFPVYKSLGRYLQQGQSPQGLVDNHDKITRKFSDPTTLANFLDSHDDPRWLSKNRDAALLKNALAYVLLARGIPVVYYGTEQGFSGGADPWNREDLWRARYRTDGDLYRAISRLSGVRAGAGGLPADDQIHLLVNKNSYAFSRDG…
Mo_5392	GH13	N	N	N	Mo_5392-N	MGCIPLDLQTDASNRLYGKLPWWKDAVFYQVYPASFVDSNGDGWGDIPGLVTKLDYLANLGVDCVWLSPVFDSPQADMGYDVSDYQSIYAPYGTVADVDALLAGCHARGMKLILDLVVNHTSVEHSWFKEGRSSRASSKRDWYIWRPARYDPITGGRLPPTNWRGYFAGSTWTWDEQTQEYYLHLYAPEQPDLNWDNEDCRMAIYKDTMNFWLDRGVDGFRIDTVNKYSKRDYVDVPVTDPSSYTQPAPDMWCNGPCIHEYIREMAAETLHRYPGAVSVGELSNMTKGPSQVLEYVSASRSELDMVFEFSAIRLGTGDGFGAKYIYTPFPLSHLKRITETWQAFIEGTDGWTTAFVENHDNGRAVSRFGDDRSPEAWRASARCIALWQATLTGTLFLYQ…
Mo_12757	GH13	N	N	N	Mo_12757-N	MHPPAPRNGHQPHHPNGDATSNGHPAPNMEQLYVVPDHGPCPPNRTLFEAFEWYLPAQHNHWRRLADRIPSLAALGVTDLWIPPACKGAWYTSNGYDVYDLYDLGEFDQRGARQTKWGSKEELLRLVDVANRHGVGVLFDAVLNHMTGADETERVLAVNVDTNDRRQEISTPHQIEAWTKFNFPGRGDTYSPLRWTAEHFTGVDYDQASKTNGIWKFLGKEWAPDVDGEFGNYDFLMCTDIDHSHPEVRRNFFHWVQWLASQMRLGGLRLDAVKHISASFMRDFVGLVQNTVGRDWLLLGEYWSGDVKALLGYLEQLDHRISLVDVPLVESFSRISRGEQPDLRRVFENTLAAIKPNNAVTFVVNHDTQTGQTLETPVEPFFIPIAYALILLRANHGTP…
Mo_12759	GH13	Y	Y	Y	Mo_12759-Y	MRFSHLVWVAASALLNTADAATKEQWKGRSVYQLMTDRYARTDGSLTATCEPQKFCGGTWAGLLKKLDYIQSMGFTAIQISPIVKNIDDDTAVGEAYHGYWSLDNYALNDKFGTKDDLKALIDELHKRDMYIMVDVVVNNMAQKFDNIIPPKVDYSKFNPFNDKKYFHPYCNVTQWDSPDHTNIQECWLYPYGVALADLATETAPVADEFNKWIKQLVSNYSIDGLRIDAAKHVNPSFLGPFVQSSGVFTWGEILTGEISDFCPYQNQGQLPGMPNYLEYYKINTVFNGGSMKSLAAIHKDAQSGCNDTLALGSFVENHDMPRFANKNKDMALAKNAMAYILMTDGIPTVYQGQEQHFDGGDTPFNREPLWTSKYDQKSELYTLTATLNKARNAANKAS…
Mo_7990	GH13	N	N	N	Mo_7990-N	MGSHNEPTPENMTMMQGFEWYVPADQKHWVRLEKEIPQLKSWGIDNIWVPPGCKGSSKTGNGYDIYDLYDLGEFDQKGSVATKWGTKEELVKLCSTAKAKGVGIYWDAVLNHRFAADHKEKCPAAEVDEEDRTKFISDTYDIKAWVGFDFPGRKGKYSKQKYHWYHFSGVDFNAENEKTGIFKIMGDKNQGWAEDGDVDSEKGNYDYLMGSDLDYDHPEVQDDVLAWGKWIAKTIPLAGMRFDAVKHFSVDFLARFITELDEAYGQGWFFVGEFWKDSLDDMSAYLQRMGKKFSLFDAPLVYSFSRISQGEGEDMRKVFDNTLVQREPINAVTLVMNHDTQPGQALEVPIADWFKPLAHALILLRSSGYPCVWYGDLYGTKAEEPAPPSCGGSLPKMLL…
Mo_10394	GH13	N	N	N	Mo_10394-N	MIPRTMISNEVYYLPLNDDGSPQVQGEYIYLAPKSNEPFTIRFAIEGTSSICRQGSLWVNIPEPGVEFRRDQFREFKLVPDFNRTIEISIPVHLPGAYAFYTTYAKLPELEQTAGADSSPSSTDKNKTQLYYIDVAPRLQLDGRPLPLPALSIFSVISKFMGKYPNDWERHLRGISDRGYNMIHFTPLQTRGTSNSPYSLYDQLSWDPECFPEGEKDIKKLVDSLEKNHSLLSLTDIVLNHTADNSEWLLEHPEAGYNLTTAPWLELPFLIDTKLLELGFNLAKLGLPTEVKSEADVLAIMDAVKKEVISAIRMWEYYVVDVESNAEVAAEAWAAGKGSFPDGSLGTEGPAGLKSASLSERAQFVIKYGLSGTDRMGERFRRKVVPEVAAGVLDALLGR…
Mo_12760	GH13	Y	Y	Y	Mo_12760-Y	MAPTHNVFLLAVTLFTTLSLVPALKFDVDFVDWNLNTNRLATNPLEYTGNRDKTNHTKSPTNWRFPYYTIFLDRFVNGDPTNDDINGTYYEQDMTSNQLRHGGDLQGVLDSLDYIQGMGVKGIYIAGSPFINAPWGADAYSPLDLTLLDKHFGDIKMWQKTIQAIHDRGMYVIIDQTMATMGDLLGFEGHLNDSTPFTEKEHKVVWKSSRRYLDFDIGNDYNETCNYPVFYNENGFPETAETLSKLKGCYNSDFDQYGDIEAFGVFPDWKRQLAKFASVQDRLREWHPSVMARLKVFSCLAIQMLDFDGYRIDKAMQVTLEAQAEWSSAMRACAKEVGKDNFMVVGEITSGNVLGSVYLGRGRQPDMKPDLTTALSLKGSTDKKYFLREPGNSALDGGA…
Ds_906622	GH13	Y	Y	Y	Ds_906622-Y	MANWLKLSIFATLGALFTTTEGRPFLASVSTGNSLASRAPSSNKTVIVQMFEWTWDSVASECTNFIGPAGYGFVQVSPPQEHVTGDQWWTDYQPVSYILTSKRGNRDQFSSMISTCHAAGVGVIVDTLWNHMTGSDSGTGVAGSSYTHYNYPGIYQNQDFHHCGLEPGDDIVNYDNRLEVQTCELDNLADLATNTTYVQGRLAEYGNDLLSLGADGFRLDAAKHIAATDLAQILSQLNSKPYITQEVIFGEGEPITPNEYVGNGDVQEFRYTTALKNAFLGGGISSLESFDNLGWVDGSVANVFVTNHDTERNGNSLNNNSPSNTYVTATIFSLAHPYGTPTILSSYDGFTNTDAGAPNGGTGTCSGTGGENGWLCQHRWVAFTGMVGFRNNVGDAEVT…
Ds_851369	GH13	N	N	N	Ds_851369-N	MPTEPIDKQTVLAVDPWLTEHADQIVHRHDLFRKWKQTIDDIEGGYEKFTLGYRKMGINVAEDGTVTYREWAPNAKEAVFIGEFNNWNRISHPMTKDKYGVWEITVPPKDGKCVIPHDSKIKISMIVNSGERIERIPAWIQRVTQDLTVSPVYEARFWNPPLEERYTFKHPRPPAPRSLRIYEAHVGISTTEHRVGTYKEFTQNILPRIKDLGYNTIQLMAVMEHAYYASFGYQVTSFFAASSRYGTPEELKELIDTAHSMGITVLLDIVHSHACKNVLDGINLFDGSDHLYFHEGSRGRHELWDSRLFNYGHHEVLRFLLSNLRFWIEEYHFDGFRFDGVTSMMYHHHGIGTGFSGGYHEYFGPSADLEAIVYLMLANDAMHTLYPGAITIAEDVSGM…
Ds_879713	GH13	N	N	N	Ds_879713-N	MFLGALSDTLIRVWEYVTFWWYYPPALSNMRLKGPARAGDDNALMVQFFTWEANNPEMSWWKHFETGVPNLAAMGVTQVWLPPPNKAMRKQGQGYDAYDLWDLGEFYQKGTIATRWGTKEELVRAVAAANAYGIDVLVDAVLNHKLGGDRPEKFMATPVDPSNRLMEIGPTREIEGWTAFDFHGRAEKYSSLKWTYEHFTGLDWDHKTRTKGVWRISSDKHKGWSEWVDRENGNYDYLLGIDIDHRHPEVRKDLMTWGSWVLQTTGGAGFRLDAIKHMDRRFLLSFIKHVRETLGRQDLFSVAEYWSTDLEAIKPYIRVFEGLVTFFDVPLHYNFHEASKVGSKYDLRKILDNSIMKFRPGDAVTFVDNHDTQIGQTLESWVGVNFKLQAYALILLYGE…
Ds_912876	GH13	Y	Y	Y	Ds_912876-Y	MQYLFTLLLSLSLLSSAFAASADDWRKRSIYQVIIDRYALPKGADLTKCDPAQQAFCGGTWNTLKDNLDYIQDAGFTAVWISPVSQNYEGPRTPYGDPYHGYWIADASQLNSRFGSADDLKALSDELHRRGMYLMVDVVVNNVMGLKTDLSDLSTYMFKDKSQYHPYCPIQWGNTTSEQNCWLGDTNVTLPDVNTQDPSVVSAYTSWIQALVKEFNIDGLRIDAAKHVNIDFWPQFCGAAGVYCIGEVFDADAGQALQYQGPQALDAILNYPMYNALVSAFAIPGAQNMSALTDMVSQIKSKSKDPTLLGNFLEDQDVPRWASISVDPQSMWNAMTFNFMSDGIPIVYYGQEQGFNGNADPYNREPLWPSGYANTSSYQLIQKLNQLRNFMINTTSDWV…
Ds_942748	GH13	Y	Y	Y	Ds_942748-Y	MLRFLVLLLFITSVFAATADQWRSRTIYQLLTDRFATTDGHDPHCNATARQYCGGTWKGIINKLDYIQDLGFDAVWISPVVANIEGNTSYGEAYHGYWTRDMTALNPHFGDASDLQALSAELHRRNMLFMVDIVVNHMASASDPPDYNIYQPFSSQSSYHTECFIQDWQNQTNVEQCWLGDTSVPLVDLNTEDDDVVNTLNAWVKDLVTTYSIDGLRVDTVRHIRQDFWPGFADAAGVFILGEVQHPNTSYVADYTHKVDGVLDYPTWYSLVPAFTNTSGNITDLARKVWEAQAQYKTGELLVGSFLENHDNPRLPSFIQDNALIKNAITWPFMNDGIPILYQGQEQTYAGGDDPENREALWLSQYIQQRPLVTHVKILNSARRAAMAYNANFLKTPAT…
Ds_950057	GH13	N	N	N	Ds_950057-N	MFQWNWDSIARECTNFVGPAGYGYVQVNPPQEHIQGDSWWTDYQAVSYQLTSKHGNRDQFANMVQACHAAGVGVIVDTIWNHMSGVDSGNGYAGSSFTKYNYPGIYQDSDFHACRHGIDQWNNATSIQTCQLAGLADLATEKEHVRSRLAQYGNDLLSLNVDGLRIDAAKHMAVGDISNILSRLNKQGKNLYVTQEVVYGAGQPVTPNQYTQMGHVQEFRFKDALTAAFTGSSRLSDLQNLDNRGWVPSAKANVFVANHDTERDTHDLNYNSPSNTYILANIFALAHPYGTPTVLSSYSFSSGDTGAPNGGTGVCSGNGGSNGWLCQHRWQAISGMVGFRNTVGNVDITNWTAPAAQRIAFGRGSLGFVAINNEDSEWWMKFHTSLPDGSYCDVISGKR…
Ds_23817	GH13	Y	Y	Y	Ds_23817-Y	MWVRTVLLSLLALAQWGSASPYRADLVDYNINTNQNAQTPTDYSTNKRSSYTKSPPNWRAIPFYTVLMDKFADGDPSNNDYFGTMYEWDWRETQLRFGGDLKGLVSRLDYLQGMGIKGIFISGTPFLNMIWQADSYSPLDFTVLDPHWGTLADWQAAIDEIHSRGMYIMADFTVGTMADLVGFKGFLNESTPFSLNEYDAVWKDPLYTPWGFQEYKDFAVNNAWNDSCQLPTFWGDDGTIQNIGWTTGCRESDFDQYGDMEAFGVHPDWQRQLAKFASVQDRLREWKPEVMAKLKTFSCMAITALDIDAIRIDKSTQVTVDALAEWASSTRACAAALNKTNFYIPGEVTGGDTFGSLYYGRGRTPTQRPSGFLQAANTTADMDQFFMRDKPLNALDGAA…
Ds_814419	GH13	N	N	N	Ds_814419-N	MRLPPAYTPYVLRVSLDAGTPASRNGVFKTNFPLDGGRFERDRFAERKLPTDFSSPIQVNLPISHAGAFVYWVEYDGDTPGSRVKGREGYFNIDPILRVKARTPIVSEGAIVVDGSAVKSDYVNLPLDGLSVLTLVSKWMGPTSGWNEYFAETSARGYNMIHWTPLQERGESDSPYSIRNQLVYEPSMFPDKHLGKDGGKTKLEDILKVAREEYGLLSLTDVVLNHTANDSPWLLEHPEAGYSPSNTPHLTPALELDTALLEFSATLESRGLPTVVTSEKDITQILEGFENYLKELNIWQYYVFDVKRERSDVKEALEKQDVLAWDGVDIANKTVVELAEILRSSGRIEGHRKLEKRFGTHVPGPTAAGFVKAAFVNLQDSDALADAWIRVVDVLNVPL…
Tv_26884	GH13	N	N	N	Tv_26884-N	MPTAPLDPKAILAVDPWLEHNVDHIVHRHDLFRKWKDTIDEIEGGYDKFTKGYDKYGLNVAPDGTVTYREWAPNAKEAVLIGEFNNWNRISHPMVKDQYGVWEIVLPPKEPGVCAIPHDSKIKISMILPTGARIERIPAWIRRVTQDLSVSPVYDARFWNPPADQVYKFKNPRPPQPKSIRIYEAHVGISTSELRVGTYKEFTQNILPRIRDLGYNTIQLMAVMEHAYYASFGYQVTSFFAASSRYGSPEELKELIDTAHGMGITVLLDIVHSHACKNVLDGLNLFDGTDHLYFHEGARGRHELWDSRLFNYGHHEVLRFLMSNLRYWLEEFHFDGFRFDGVTSMMYHHHGIGAGFSGGYHEYFGAAADLEAIVYLMLANDAMHELYPHTITIAEDVSG…
Tv_30524	GH13	Y	Y	Y	Tv_30524-Y	MSKWIKLAALTALGVFFTAADARPAPFDAGADAHSLHTRAPTGSKDVIIQMFEWTWDSVASECTNFIGPAGYGFVQVSPPQETIQGDQWWTDYQPVSYILTSKRGSRTSFANMITTCHAAGVGVIVDTIWNHMAGVDSGTGIAGSSFTHYVYPGIYQNQDFHHCGLEPGDDIVNYDNAVEVQTCELVNLADLATDTEYVRGRLAQYGNDLLSLGADGLRLDASKHIPVGDIANILSRLNRTVYITQEVIFGSGEPITPNQYTGNGDVQEFRYTSALKDAFSGSGISSLQDFENRGWVPGTGANVFVVNHDTERNGNSLNNNSPSNTYVTAMIFSLAHPYGTPSILSSYTGFTNTDLGAPNGGTGTCSGSGGTNGWLCQHRWTAVAGMVGFRNQVGSAAL…
Tv_28155	GH13	Y	Y	Y	Tv_28155-Y	MQHFLSLLLAVSLLTTTYAATADEWRKRSIYQIITDRYALPEGADLTACDPAKQAFCGGTWNTIKNNLDYIQDAGFTAIWISPVSQNYEGPRTPYGDPYHGYWISDASKLNSRFGTADDLKALSDELHARGMFLMVDVVVNNVMALDTDPDLSTYMFQDKSQYHSYCPIQWGNTTSEQNCWLGDTKVTLPDVNTQDPTVVTAYTAWIKALVQQFNIDGLRIDAAKHVNMDFWPKFCEAAGVYCIGEVFDADAGQALQWQGEQALDAILNYPMYNALVQAFTIPGPQNMSAVTDMIAQIKQKSSDPTLLGNFLEDQDVPRWASLSVDPQSLWNAMIFNFMSDGIPIVYYGQEQGFNGNADPMNREPLWPSNYANTTTLQLVTKLNTLRNFLINSTTDWVT…
Tv_30260	GH13	Y	Y	Y	Tv_30260-Y	MLRLALLTSLLATSAFAASADEWRNRTIYQVITDRFATSDGSSPSCDTSQRQYCGGTWKGLVGKLDYIQNMGFDAVWISPVVANVEGNTTYGEAFHGYWTQDINSLNSHFGTADDLKSLSTALHNRGMYLMVDVVVNHMVGTADPPNFSAFQPFSSQSDFHSECFVSNYDNQTEVEQCWLGDKNVPLVDINTEDNDVVTTMNNWISTLVSNYSVDGVRIDTVKHVRKDFWPDFAKSAGVFTIGEVLNNETSYVSAYTQVIDAVLDYPSWFPLVAAFQTSNGNLSALAATVQQAQSSYKDGEFMTGAFLENHDQPRFQSLTQDSALIKNAMTWPFVQDAIPILYYGQEQSYAGGADPANREALWLSGYVEDKPLVTHVKTLNAARKAAIAANSSFLTTAV…
Tv_29591	GH13	N	N	N	Tv_29591-N	MRLSPNGGDDNALVFQFFTWDCSHPQMSWWRHFESEVPNLAALGVTQVWLPPPNKAMRKEGQGYDAYDLWDLGEFYQKGTIATRWGTKEELVRAVAAAKAHGIDVLIDAILNHKLGADRPEKFTAVAVDPNNRLKDIAPEREMEGWTAFDFLGRGDKYSSFKWTHQHFTGLDWDHRTRTKGVFRITGPGHQGWSRWVDTELGNYDYLLGIDIDHRHPDVRNDIFTWGSWVLETTGGAGFRFDAIKHMDRRFLLQFIKHVRETSDRPDLFSVAEYWSGNIDLIKPYIRAFEGLVTFFDVPLHYNLHDASKAGSRYDLRKILDRTVLKYRPGDAVTFVDNHDTQIGQTLESWVGSAFKLQAYALILLYGDGHPCVFYGDTYPNQECYDERVAQGVRQLMDV…
Tv_72126	GH13	N	N	N	Tv_72126-N	MPKALKKAKAALTSMKIPKPDLSRSNGSSPVTPKTPKTPADEGLEFFESVGKGDQPIHVYELRLDPDGGPNKDRAYMRLPPAYTPYVVRVTLDAGTPASRNGVFKTNFPLDGGRFERDRFAERRLPTDFSAPIQIDLPISHAGAFIYWIEYDGDIAGARVKGREGYFNIDPILKTKARSPIVSDGKVAQDGSAIQQDYINIPMDGLSILTLVSKWMGPISSWREHFAETSARGYNMIHWTPLQERGESDSPYSIRNQLVYEPSMFSGGKADLGSDGGQAKLEEILKVAREEYGLLNLTDVVLNHTANDSPWLVDHPEAGFSPANTPHLTPALELDTAMLEFSGGLQAAGLPTTISSEQDVTMLVNAFDAYLKERTLWQYYVFDVTRERKVIKEALDRKD…
Tv_75497	GH13	Y	Y	Y	Tv_75497-Y	MWVRTALLSLLACVQWGNASPYRADLVDYNINTNQNAQSPLEYSTPQRANYTGSPENWRSVPFYTILLDKFADGDPSNNDYFETMYEWDWRETQLRFGGDLKGLVSKLDYIQGMGMKGIFISGTPFINMLWQADSYSPLDFTVLDPHWGTLADWQSTIDEIHARGMYFMADFTVGTMADLIGFKGHLNESTPFDLDEYDGVWKDPTIIPWDFNEYKDFNIDNTVNNSCVLPTFWSDDGVIQDIGRTTGCRNSDFDQYGDMEAFGVHPDWQRQLAKFASVQDRLREWKPEVMGKLKVFSCLAITALDIDAIRIDKSTQVTVDALAEWASSTRACAAKLGKNNFYIPGEVTGGDTFGAIYFGRGRTPTQKPLGFLPAANLTKDMDQYFLRDAPLNALDGAA…
Pp_1058553	GH13	N	N	N	Pp_1058553-N	MPTTPIDAKTVLDVDPWLEPNAPSIVHRHNAFRKWRDTIEQNEGGYDSFTKGYLKFGLHVRDDGELVYREWAPNAKEAALIGDFNNWNRTSHPMVKDSFGVWEITIPPKEPGVCAIPHDSKIKISMITPSGERIERLPVWIKRVTQDLSVSPVYDARFWNPPQSERYQFKNARPPQPRSVRIYEAHVGISTNEYRVGTYKEFTAHMLPRIKDLGYNTIQLMAVMEHAYYASFGYQVTNFFAASSRYGTPEDLKELIDTAHGMGITVLLDIVHSHACKNVLDGLNQFDGTDHQYFHEGGKGRHELWDSRLFNYGHYEVLRFLMSNLRFWMEEYQFDGFRFDGVTSMMYVHHGIGTGFSGGYHEYFGDNADIEAIVYLMLANDAMHELFPSCITIAEDVSG…
Pp_1151553	GH13	N	N	N	Pp_1151553-N	MDQIYWFIDWIWTHVKGYPPPALDGMRLGPPERTHNALMVQFFTWDCRHPHMSWWLHFESEVPRLAELGVTQVWLPPPNKAMTKDGQGYDAYDLWDLGEFNQKGTTATRWGTKDELAHAIATARTHGIDVLIDAVMNHKLGGDRVETFMAIPVDPQNRLRDLTPPREIEGWTAFDFPGRKGKYSTLRWTHENFSGLDWDQKKRMKGVYRITGESHRGWSRFVDSELGNYDYLLGVDIDHRHPEVREDLFAWGQWVLQSTGAIGFRLDAIKHIDRYFLLDFLKHVRKVTGKEDLFVVAEYWSPNLKLIKPYIYAFQGLVTFFDVPLHHKFYDASKARSHFDLRTLFDDTVLSFRPGDAITFVDNHEWQVGQSLESWVGANFKLQAYTLILLRGDGHPCVF…
Pp_1158324	GH13	Y	Y	Y	Pp_1158324-Y	MIYVLCRLLLACFLSLPVFAASAQDWQKRSIYQLVTDRFATSDGTSPACDTSKREYCNGTWQGVIGKLDYIQNMGFDAIWISPVVANIEETTADGQAYHGYWTEDQNSLNPHFGTSDDLKLLSTTLHERSMYLMIDVVVNHMAATALPPNLNYSAFAPANFSKSSDFHPFCWITDYSNQTNVEQCWLGDSNVPLADVDTEDPSIVTFLNGWIHDLVQVYGADGIRIDTVKHIRKDFWPNFTASAAVWSIGEVLDGDVQYVSQYTEVLDAVLDYPAFYPLTAAFGNTSGDLSALAQTVQKEQSAYRLGTSMTGSFLENQDNPRFQSFQTDQALVLNAMTWPFVQDGVPILYYGQEQGYTGANDPYNREALWLSGYEEDKPLVIHVRMLNAARKAAVASSG…
Pp_1160363	GH13	Y	Y	Y	Pp_1160363-Y	MQRLVRIIWAFYVPWIVGAATAEQWRSRSIYQIITDRYALPSNAESTKCNTGNQTWCGGTWNAIRENLDYVQNAGFTAIWISPVSQNYEGPRTAYGDAYHGYWIADATKLNDRFGSADDLKALSAELHKRGMYLMVDVVVNNVMATSTTPDLSPYMFKEQSQYHPYCPIQWGNTTSEQDCWLGDTNVTLPDLDTQNPSVVSGYSLWIKELVEEYQIDGLRIDGEHFMTRIPRHVNTDFWPIFCGAAGVFCIGEVFDGNITQAAQYQGPNALDSILNYPMYGVLVDAFAIPGARNVSAVADTIAQSRKLFKDPGLLGNFLEDQDVPRWANFSVDPQTLYNAMVFTFMSDGIPIVYYGQEQGFNGSGDPWNREPLWPSGYANSSIYQLVTSLNKFRNFLIA…
Pp_1062176	GH13	Y	Y	Y	Pp_1062176-Y	MLRQLLPALLTALPAFSASAADWQQRSIYQLVTDRFATTNGSYPSCDTEDRVYCGGTWQGVIRQLDYIQNMGFDAIWISPIVANLEGSTGDGESYHGYWTVDQNSLNSHFGNESDLLELSSQLHSRGMYLMLDVVVNHMAADTLPPDYVLFAPFNAESDFHTFCWITNYNNQTNVEQCWLGDDNVPLADCDTESDYVIDFFYKWIGDLVANYSADGLRIDTVKHVRSDFWPGFAEAAGVFTIGEVLDGDVDYVSTYTEVLDAVLDYPTYYQLFYAFESTSGSLSNLVSWVQQSQSTYKNGEFMTGSFLENQDNPRFQSVQTDQALVSNAISWPFIQDGIPILYYGQEQGYTGSNDPYNREALWLSGYVEDKPLVKLVRTLNAARKAAIAASSDYLSTVL…
Pp_1178916	GH13	Y	Y	Y	Pp_1178916-Y	MRVRTALLSLLALAHWGSASPYREDLVEFNINTNKTATSVLDYSYPQRSNYTASPENWRALPFYTILLDKFADGDPSNNDFFESMYEWDWRETQLRAGGDLKGMLSKLDYLQGMGVRGIYISGTPWLNMIWEADSYSPLDFSVVDPHYGNLEDWQNALDEIHSRGMYVVLDFTVGTMSNLVGFQGYQNVSAPFNIHEYDAVWLDPQYQPWGFEHYVDFSFNNTYNTSCEMPTFWGDDGTIVDIDWNGGCYASEFDQYGDMEAFGVHPDWQRQLSKFASVQDRLREWNPDVMAKLQKFACMAITAFDFDGIRIDKSTQMSVQGLVDWTQATRDCAYNLGKENFLIMGEVTGGDYFGALYYGRGRTPTERPPGFLQAANLTNAENQYFIREQNQNGLDGAA…
Pp_1045400	GH13	N	N	N	Pp_1045400-N	MSKSNRKPRSTIKIPNGGNIMRTPSSSSTSPTTPKTPKTPKTPKTPADEGIDFFEAAFKQGEKPIQVYELQLEPDGGPSKERAYMRLPPATTPYVLRVSLEAGTSASKNGVFKTNFPLDGGTFARDRFAERKLPTDFSKPIQIDLPISHAGAFVYWVEYDGAEPGSRVKGREGYFNIDPILRIKARSSILSSKGTISEKGGAVKSDYVNLPLDGLSILTLVSKWMGPMSAWREYLAESSARGYTMIHWTPLQERGESDSPYSVRNQLAYDPSMFPGGKKDLGSDGGKSKLEEMLKIARDEYGLLSLTDVVLNHTANDSPWLLEHPEAGYSPVNTPHLTPALELDDAMVQFSSTLSSRGLPTSVASQQDVDALAGGFQEYLKELNLWQYYVLNVDAERAS…
Pch_129693	GH13	N	N	N	Pch_129693-N	MPTPPLDRQTVLDVDPWLEPQVGAILHRHDLFRKWKDTIDDIEGGYDAFTKGYKKFGLNVLPDNSVTYREWAPNAVEAVLTGDFNNWNRISHPMKKNEYGIWEITVPPTPTGECAIPHDSKLKISMILPSGARIERIPAWITRVTQDLSVSPVYEARFWNPPASERYQFKNKRPPKPRSARIYEAHVGISTQEYRVGTYKEFTRDTLPRIRDLGYNVIQLMAVMEHAYYASFGYQVTSFFAASSRYGSPEDLKELIDTAHGMGITVLLDIVHSHACKNVLDGINQFDGTDHLYFHEGGKGRHDLWDSRLFNYGHHEVLRFLMSNLRFWMEEYQFDGFRFDGVTSMMYVHHGIGTGFSGGYHEYFGDQVDLEAVVYLMLANDAMHSLYPECITIAEDVSG…
Pch_7087	GH13	Y	Y	Y	Pch_7087-Y	MPRTGRILSLAGLLALAAAAPAHHAVRAPSQAKTVIAQMFEWTWDSVAAECTAFLGPAGYGFVQVSPAQEHVQGPQWWTDYQPVSYILTSKRGTRAQYQNMVATCHAAGVAVIADTIFNHMSGQDDGGVGVAGSSFQHYVYPGIYQNQDFHHCGLEPGDDIVNYDNAVEVQTCELVNLADLATETEYVRSRLAEYANDLLSLGVDGLRLDAAKHINANDIANITSRFTRKPYLTQEVIYGAGEPITPNQYVFIGDVQEFRYTSALQSAFSGGGISSLQNLDNQGWVPGTSANVFVTNHDTERADARTRQNGASLNANSPSNTYTLAMIFSLAHPYGTPTILSSYSGFADTDAGAPNGGTGTCTMGGGTGGWLCQHRWTAVAGMVGFRNTVGGAPLTNWV…
Pch_2911333	GH13	N	N	N	Pch_2911333-N	MSRPRPSLRHESSAFITSFNPSKAWWKSACIYQIYPISFYDSNGDGIGDLPGIIAKLDYLKDLGVDVIWLSPIYKSPLADMGYDISDYEDIDPRFGTLEDWDRLVEGVHKRGMKLLMDLVVNHTSDQHPWFKESRSSKTNPKRDWYIWRPPRYDEQGNRMPPNNWESIFQGSAWEYDETTDEYYLHLFVKEQPDLNWENPEVRQAVYRMMRFWLDRGCDGFRMDVINMISKVPGLPDAPVLEPTKEFQAASLMYANGPRVHEFLKEMNEKVLSRYDIMTVGETPCTHSPDQIAEYVLPQNRELNMVFQFELMDLDLGGPEGDDSVESLSALMHKPWKLADMKRCVTKWQTHMREQGYWNTLYIENHDQARSVSRFGNDSDRWRAPSAKLLAMLQTTQSG…
Pch_3001496	GH13	Y	Y	Y	Pch_3001496-Y	MLPLVHLCLYLSALGTAFAATAEEWKSRSIYQLIVDRYALPDGADPTKCNPADQTWCGGTWNTVRENLDYIQNAGFTAIWISPVSQNYQGPRTAYGDPYHGYWIADASKLNDRFGTANDLKALSDEVHRRGMYLMVDVVVNNVMSTSLTPDLSTYMFKDQSQYHPYCPIDWNNITSEQNCWLGDTKVPLPDLNTQNPTVVSGYSTWIKSLVETYNIDGLRIDAAKHVDAEFWPQFCGAAGVYCIGEVFGDDIDFASTWQGPLDAILQYPMYNALVEAFAIPGPQNMSAMSDMIAQSKQKFKDPSVLGNFLENQDLPRWHNLSVDPQSLWNAMVFNWMSDGIPIMYYGQEQGFSGNADPYNREPLWTSKYENSSTYQFVTKLNTLRNFLVSSTDNWLNST…
Pch_2917244	GH13	N	N	N	Pch_2917244-N	MATHILDLLRAWIQDFIQPYPPPSLPNMRRGPPGHPHSPLMLQFFTWDCKHPDMSWWKHFETEVPALAELGVTQVWLPPPNKAMRKEGQGYDAYDLWDLGEFEQKGTVATRWGTKEELVQAIATAKAHGIDVLIDAVLNHKLGADRPETFKAVRVETHDRTKEAGPVQEIEGWTAFDFVGRAGKYSELKWTHEHFSGLDWDQRTKTNAIYRIVSDRHKGWSPHVDKEFGNYDYLLGIDIDHTHPAVRQDLLSWGKWVLETTGGQGFRLDAIKHMDRTFLLEFLKTARKLPGRQNLFAVAEYWSGEIDRIRPYIRTFEGLLSFFDVPLHYNFHNASKQGSSYDLRTIFDNTVVQYRPMDAVTFVDNHDTQIGQTLESWVYSNFKLQAYALILLRKEGHPC…
Pch_2661256	GH13	N	N	N	Pch_2661256-N	MTSASSAVVTTFNPPRAWWKSATIYQIYPISFFDSNGDGIGDLPGILAKLDYLKELGVDILWLCPIYKSPLADMGYDIADYESIDPRFGTLEDWDRLLEGVHKRGMKLLMDLVVNHTSDQHAWFKESRSSKTNPKRDWYIWRPARYDENGNRMPPNNWESIFSGSAWEWDEETGEYYLHLFVKEQPDLNWENPDVRAAVYKMMRFWLDRGCDGFRMDVINMISKVPGLPDAPVLEPLKDYQAASLYYANGPRVHEFLKEMNEKVLSKYDVMTVGETPCTHHPEDIAAYVFPHNKELNMVFQFELMDLDLGGAEDNLESLSALMHKKWKLTDMKKCINKWQTFMREHGYWNTLYIENHDQARSVSRFGNDSPRWRALSAKVLAMLQTTQTGTLYVYQGEE…
Pch_2983917	GH13	N	N	N	Pch_2983917-N	MGFDAVWISPVVKNLEGNTSYGEAFHGYWTQDPTQLNSHFGSENDLKALSDALHKRGMYLMIDVVINHLAAPSNPPQYTSLYSAPFNTDSSFHSECFINATDYPSPPYSAGNQTRVEQCWLGDTNLPLADINTENQDLVNFWNTWIGNMTKTYSVDGVRIDTVKHIRQDFWTDFSQSAGVWCVGEVLANETEYVGPYTKFLPAVLDYPTWFPLINGFMTPQGNLSAIVETVQVTQSTYGRGSYSGNVLASFLENHDQPRFGGQTSDQSLIMNAMAWPFVQDGVPIMYYGQEQSYAGGADPANREALWLSGYQTDKPLVKHAQALNAARKAAASANSEFYATPVKFPVSSTSQMAVSKPPLLALLTNQGSSSSPQWTVGSAGYDANEELIDVVSCTKITA…
Pch_2973784	GH13	Y	Y	Y	Pch_2973784-Y	MRLFKAALSLLTVASFVCASPYRDDLVDYNINTNQNAQSPTEYTTNKRASYTPSPPNWREIPFYTILLDKFADGDPSNNDYFGTVYEWDWRETQLRFGGDLKGLVSKLDYLQGMGIRGIFISGTPFINMLWQADSYSPLDFTVLDPHWGTLADWQQTIDEIHARGMYIMADFTVGTMGDLVGFDGYLNTSAPFDLHEHNAVWKHPRYAPWGFDEYKDFVINNTWNTSCQLPPLWSNDGSQENVGWGGGCMESDFDQYGDMEAFGVHPDWQRQLSKFASVQDRLREWRPSVMDKLKTFACMTITALDIDAIRIDKSTQVTVDALAEWASSARACAHALGKTNFFITGEVTGGDTFGALYYGRGRTPTQLPPGFLAAANLSANENQFFLRDAPLNGLDAVA…
Pch_3024363	GH13	N	N	N	Pch_3024363-N	MATKSRKLQQTIAIPKTNGFDQEGEASPTRYPKTPAPRTPADEAIEFFESGFKKDEPIRVYELALDPDGGPNKEKQVAYRLLLYLSSARVIQRTEIVSLLTPVLGAASAAYIRLPPAYSPYVLRVSLEAGTPASKNGVFKTNFPLDGGRFNRTRFCERWLPTDFSKPIQIDLPISHAGAFCYWIEYDGEGGTRIKGREGYFNIDPILRTKARAPVLAAGPSIAEDAGAVLSDYVNIPLDGLSILTYVNKWMGPLANWREFFAEASERGYNMIHYPPLQHRGDSNSPYSIQDQLKYDPRMFTDSAEDKTALHDDGGRAKLEEILKMGREEFGILSLTDVVLNHTANNTPWLAEHPEAGYSPANTPHLTIALELDNAMIEFSAALPELGLPTVVKSEDDVN…
Sl_416486	GH13	Y	Y	Y	Sl_416486-Y	MIKLGILSLALIVANAFAAPSPKAAGNGRIAKRGMSGNNDVIIQMFEWSWDSIALECTQFIGPAGYGYVQASPAQETITGTQWWTDYQPVSYTLTSKRGNRAQYQSMIQTCKSAGVGIIADTIFNHMTGQSSGTGIAGTQFTQYSYPPTYSADNFHYCGLEPGNTIVNYDNRLEVQTCQLDGLADLATNTTAVQKILAAYANDLISLGVEGLRLDAAKNIAASDIGNITSLINGSPYITQEVIWGADQPIQPSEYVYIGDVMEFRYTSALQSAFGGGGISSLQDLDNQGWVPGTSANVFVADHDTERGGSSLNYNSPSNTYTLAHVFSLAHSYGTPTVLSSYQFSSYDDGAPNGGNGTCYGAGGVNGWLCQHRWSAIAGMVGFHNNVGTAALGDWVSPS…
Sl_446908	GH13	N	N	N	Sl_446908-N	MSAAFDPKSVLKLDGYLEPFLPTISHRQVLFQKWKSTIDQYEGGYEKFTRGFEKMGLNVNQSGEVVYREWAPNAKEATLIGDFNGWNRTTHPMTKNEYGIWELTIPPKSPGVCAIPHDSKIKISMIIPSGERIERLPAWIKRVTQDLSVSPIYDARFWNPPAAERYQFKHSRPPQPKAARIYEAHVGISTSEGRVGTYKEFTKDVLPRIRNLGYNTIQLMAVMEHAYYASFGYQVTNYFAASSRYGTPEELKELIDTAHGMGITVLLDVVHSHACKNVLDGLNAFDGTDHLYFHEGGKGRHELWDSRLFNYGSHEVLRFLLSNLRFYIEEYQFDGFRFDGVTSMMYTHHGIGTGFSGGYHEYFGDSSDDEAIVYLMLANDAMHQLYPFVVTIAEDVSGM…
Sl_449572	GH13	N	N	N	Sl_449572-N	MFRTISDIKDKLYRKLGVWPPPALSGMQLGPDGSAQNPMMLQFFTWESKHENMSWWKHFEQEIPRLAELGFTQIWLPPPNKAMKKGGQGYDAYDLWDIGEFDQKDTIATRWGTKDELLQACAVARQHGIGVVIDAVLNHKLGADRCEAFSAVPVDPTNRLKDLGKERQIQGWTVFDFPGRKGKHSSFVWTQEHFTGLDWDHQSRTNGVFRITGNGHRGWSKWVDKELGNYDYLLGVDIDHRHPRVRQDLFSWGSWILDTTGGSGFRLDAIKHMDRRFLLEFIKRSREHPDRRRLFSVAEYWSANLQLILPYVQAFQGQTAFFDVPLHENFFRASKAGSGYDLRTIFDNTLVNVRPGDAVTFVDNHELQVGQSLESWVDTNFKLQAYALILLRKDGYPCV…
Sl_418400	GH13	N	N	Y	Sl_418400-Y	MPWTMRNGGRGSNITFEYVIALLPRSYAATADQWRSRSIYQLVTDRFALANDSSSNSNVTCDTSLRQYCGGTWQGIIDHLDYIQDMGFDAVWISPVVANIENTTAYGQAYHGYWTQDMTSLNPHFGTAEDLKNLSAALHARDMYLMLDVVVNDMVSPNGLNLTSLVPFSAPDQFHQLCYITDDNNQTEVQQCWPGDSTLPRADINTDNPSVVTALETWISGVVQEYGVDGIRLDSAKHIHSSFWAWFTENAGVFSLGEVLSNDTSYVAPYTQVMDAVLEYPSYYPLVSAFSSPQGNLSALVDTIESAQNIYKSSTFMTGTFLENHDQPRFTSLTNDTALITNAITWPFITDGIPVLYYGQEQGYQGGSDPNNREALWLSNFDTNGPYVSHMKTLNAARK…
Sl_418437	GH13	N	N	N	Sl_418437-N	MSDPPSPRAWWKSAIVYQIYPISFFDSNGDGIGDLNGIHEKLDYLKDLGVDVLWLSPIYSSPLADMGYDISDYRNIDPRYGTLEDYDRLLKGVHQRGMKLIFVDVTRMDLVANHTSDEHDWFVQSRSSKDDPKRDWYIWRPPKYDVDGERLPPNNWKSVFQGSAWEYDDKTGEYYLHLYVTKQPDLNWDNQTVRDAVWDVMRFWINRGCDGFRMDVINIISKTEGLPDAPEVDPTQYYQPASMYFANGPRVHEYIKEMNQEVLSKHDLITVGETPFTHEASELAAYVLPKNKELNMVFHFELMDLDSPDYSPLAHKAWKLTELKAIVRRWQQYKREEGFWNAVFIENHDHSRSVSRFGNDSSTWRSISAKMLSIMEITQTGTLYVYQGQELGLKNFPRS…
Sl_362517	GH13	N	N	N	Sl_362517-N	MSSSSPLTPKTPADEGKEFFLRERHEGEQPIRVYELRLDPDGGPNKDRSYIRLPPAYVPYILRVSLDAGMPASKNGVFKTNFPLDGGAFGRDKFCERKLPTNFSKPIQVDLPISHAGAFVYWIEYDGDKPGERIKGREGYINIDPILRIKARSSVLSSDLRLLLPSEGGLAVSPEYINLPLGGLVILTVVSKWMGPISQWRQHFSEASERGYTMLHWTPLQERGESDSPYSIRDQTRYDPSMYDEKKDSDWEKAKLEEILNVAKEEFGLLNLTDVVLNHTANDSKWLVDHPEAGYSPANTPHLTPAFELDCAMVAFSAELSSKGLPTRVTSENDVEVLVDAFHGHIKLLNLWQYYVLDVQGEKNSVKAALSSKTVLWEGPKLSGKSVVALADILRSSGL…
Sl_358809	GH13	Y	Y	Y	Sl_358809-Y	MRLFSFSVLSLLSLSLASPYRPDLTAYNLNINQNAQSPLQYQSTRPNTTYTPSPQNWRAIPFYTILLDKFADGDPSNNQFFNSMYEWDWRETQLRYGGDLKGLVSKLDYIQAIGIKGIYLSGTIFLNMIWQADSYSPLDFTVLDPHWGTIDDWRNFIDTLHARGMYIMADFTVGTMGDLLGFDGYLNVSAPFSLNEYDVVYKNPSYLPWNFTEYVDFDVINVRNDSCQMPVFWQDSGVTQPVTTNGCLESDFDQYGDMEAFGVHPDWERQLSKFASVQDRLREWKPSVMAKLQVFACMTITALDIDGIRVDKATQMTVQGMADWATATRQCATNLGKDNFYITGEVTGADTFGSLYIGRGRTPDQKPPGFLQSANLTESENQYFLRTQNNNGIDGCAFH…
Lb_252397	GH13	N	N	N	Lb_252397-N	MSTPFVPSRAWWKEATIYQIFPISFFDSNGDGIGDLNGIYAKLDYLKDLGVDVLWLSPIYRSPLADMGYDISDFRDIDPRYGTLADWDNLLSGVHERGMKLMMDLVVNHTSDEHQWFLDSRSSKSDPKRDWYIWRPPRYDDDGNRQPPNNWRSVFQGSAWEYDEITEEYYLHLFVSKQPDLNWENADVRDAVWDFMQFWTDRGCDGFRLDVIDLLSKAEGLPDAPITSPDEVYQPAVIHYANGPKIHEYIKEMDKKVLSKYDLITVGEASFTQKMSEFDGYVLPSNNELNMVFHFQLMDVDFPKEGNSRLPLKHKDWTLAEFRQVVVKWQNYKREEGFWNTVYIENHDHARSVTRFGDDSEEWRAKSAKMLAILEISQSGTLYIYQGQELGLKNLPRTW…
Lb_596966	GH13	N	N	N	Lb_596966-N	MPTPFVPSRAWWKEATIYQIYPISFFDSNGDGIGDLNGIHAKLDYLKDLGVDILWFSPIYRSPLADMGYDISDYRDIEPKYGTLADWDNLLSGVHERGMKIMMDLVVNHTSDEHQWFLDSRSSKSNPKRDWYIWRPPRYDNDGNRQPPNNWRSMFQGSVWEYDEKTEEYYLHLYHFKQPDLNWENVDVRDAVWDLMRFWIDRGCDGFRMDAINFLSKAEGLPDAPITVPDEVYQPASIYFANGPKLHEYIKEMNKKVLSKYDLISVGEASLTREASELDRYVLPSNNELNMVFHFELMDVDFAKEGKFRIPLKHKDWTLAEFREIVVRWQNYKREEGFWDSIFIENHDHARAVTRFGDDSEEWRAKSAKMLAILEISHGGTLYIFQGQELGLKNFPRTW…
Lb_599024	GH13	N	N	N	Lb_599024-N	MPTPFVPSRAWWKEATIYQIYPISFFDSNGDGIGDLNGIHAKLDYLKDLGVDILWLSPIYRSPLADMGYDISDYRDIDPRYGTLADWDNLLSGVHERGMKLMMDLVVNHTSDEHQWFIDSRSSKSDPKRDWYTWRPPRYDHDGNRQLPNNWRSVFQGSAWEYDENTEEYYLHLYVSKQPDLNWENADVRDAVWDLMRFWIDRGCDGFRMDVINLLSKVEGLPDAPITVPDEVYQPASIYFANGPKIHEYVKEMNKKVLSKYDLITVGETPFTHKASELDGYVMPSNNELNMVFHFELMDVDSPKDGQYRLPLKQKDWTVAEFREIVVRWQNYKREEGFWNSVFIENHDHARAVTRFSDDSEEWRAKSAKMLAILEISQSGTLYIYQGQELGSKNFPRTW…
Lb_292800	GH13	N	N	N	Lb_292800-N	MPTDALDPNVVLEIDGYLKPNIPAIIQRHNLYRQWKDSIEKHENGFDNFTKGYLKFGLHVGSQNEVVYREWAPNAKEASLIGDFNEWNRQSHPMKRDDFGVWEVTVPPLPSGVCAIPHDTKVKISMVLPSGQRIERLPAWISRVTQDLSVSPVYDARFWNPPVSEKYTFKNPRPPKPTNIRIYEAHVGISTSEPRVGTYKEFTKNTLPRIKDLGYNTIQLMAIMEHAYYASFGYQVTSFFAASSRYGTPEDLKELIDTAHGLGLTVLLDIVHSHACKNVLDGINEFDGTDHLYFHEGGKGRHQLWDSRLFNYGSHEVLRFLLSNLRFWVEEYQFDGFRFDGVTSMMYKHHGIGTGFSGGYHEYFGDGADDEGVVYLMLANDVMHALYPFVITIAEDVSG…
Lb_297021	GH13	N	N	N	Lb_297021-N	MFSWFSNVFGKPPVPALDKMRLGPEGATQNPLMIQFFTWDALHDTLSWWKHVEAEIPRLAELGVTQIWLPPPNKAAEPHGRGYDAYDLWDLGEFNQRGTVKTRWGTREELLSACKTAREHGIDILIDAVLNHKLGADAVETFSAVPVQSENRLKNAGPAREIQGWTDFHFPGRTEKYSAFRWTQAHFTGVDWDDRSKTNGIFRLVGPGHKGWSRHVDSELGNYDYLLGVDIDHRHPAVREDLLSWGKWILETTGASGFRLDAIKHIDKKFLLHWIQSTRASYGNPKMFAVSEYWSGNLKLILPYIKAFKGETAFFDVPLHMNFNQASRQRARYDLRNLLKDTIVQVKPGDAVTFVDNHDTVEGQSLESWVESHFKVQAYSIILLRGPGYPCVFYGDLYP…
Lb_247310	GH13	Y	Y	Y	Lb_247310-Y	MLFQISLFIFLASVETALAATAEQWRGRSIYQIVTDRFALPSGASPNACDPGQQTWCGGNWNSIRQNLDYVQNAGFTAIWISPVNQNYEGPRSAYGDPYHGYWMADVSKLNSRFGTADDLKALSAELHRRNMYLMVDIVVNNVMATSKTPDYSTYLFKDASMYHPYCPIQWGNTTSEQECWLGDDKVPLPDVDTRNPTVVAQYGDWIQDLVKEYNIDGLRIDAAKHVNIDFWPGFCAKAGVFCMGEVFGGAEVDPIAMYQGPQALDSVLNFPMYSALLSGFSIPGPQNISAIVDVFQQSQDTGLLGNFLENQDLPRWRNLSVDPQSMYNAMAFNFMSDGIPVVYYGQEQGFSGNADPFNREPLWPSNYTLTPAYELITNLNMLRNFLVNTTDWAKQGTQ…
Lb_395886	GH13	Y	Y	Y	Lb_395886-Y	MFATRFYVFSVLLLAVPTTFAASASDWRGRAIYQLLTDRFSQTNNQATPCNPTQALYCNGTWNGITNRLDYIQGMGFDSIWISPVVANVEQTTAYGQAYHGYWAQDITSLNPHFGTADDLKALSSALHKRGMYLMVDVVVNHFVSTSSVATSDNANLDFSKLVPFSNASDFHPYCFITDFNNQTNVEQCWLGDQHLPLADLNTENPSIVSTMNNWIQGLVKSYGIDGLRIDTAKHVRKDFWPAFAMSAGVFTMGEVLIGDVGYVAPYTQVLDSVLDYPNYYTLTSAFSSQTGNLSALISSVTASQKSYSTPSVVGSFLENHDNPRFQSITQDISLVKNAMTWPFIQDGIPILYQGQEQGFTGGVVPANQEALWTTGFNTSNKPLVTHVTTLNAARKAAA…
Lb_395881	GH13	Y	Y	Y	Lb_395881-Y	MFATRFSVFSVLLLAVPTALAASATDWRGRAIYQLLTDRFSLSTNQATSCNTTQALYCNGTWNGITNHLDYIQGMGFDSIWISPIVANVEQTTAYGQAYHGYWAQDITSLNPHFGTADDLKALSAALHKRNMYLMVDVVVNHFVSTSSVATSNNANLDFSKLVPFSNSSDFHPYCLITDYNNQTNVEQCWLGDQYLPLVDLNTENPSIVSTMNNWIQGLVKSYGIDGLRIDTAKHVRKDFWPAFAKAAGVFTMGEVLIGDVGYAAPYTEVLDSVLDYPNYYTLTSAFGSQTGNFSALINTVTASQKSYSTPSVVGSFLENHDNPRFQSITQDISLVKNAMTWPFIQDGIPILYQGQEQGFTGGAMPGNREALWPTGFVTSNKPLVTHVTTLNAARKAAA…
Lb_187838	GH13	Y	Y	Y	Lb_187838-Y	MRLKTALWALPLFATFASSSPYRDDLTDYNLNVNKNAQAVTDYDSTRPNTTYTPSPKNWRALPTYTILLDKFADGDPTNNDFFGTQFEYDYRETQLRYGGDLQGLVSRLDYLQGMGIKLIFMSGTPFLNMIWQADSYSPLDFSVLDPHWGNINDWRSVIDQIHARGMYFMADFTVGTMADLIGFEGHLNTSTPFSLNEYNVAWKNPSYLPWNFSEYADFSINNKRNSSCQMPTFWQDDGTTVAVETNGCMMSDFDQYGDMEAFGVHPDWQRQLSKFASVQDRLREWKPEVMDKIKVFSCMAIKALDIDAIRVDKATQVTVDGLSSWASATRACAKTLGKTNFFIPGEVTGGDTFGSLYLGRGRTPTQKPPGFLAAANITSTSNYFLRDSNLNGLDGVAF…
Lb_302750	GH13	N	N	N	Lb_302750-N	MTKNRRSAYGKSKPSVHIPKSGSKSGSRSPSASSSPSPLTPKTPADEAIEFFQAQAQSGDDPIRVYELRLEPDGGPHRDLSYIRLPPAYTPYILRVSLQAGNPAAKNGVFKTNFPINGGVFGRENYAKRKLPQDFSKPVQVDLPISHAGAFVYWVEYDGHNGERVKGRSGYFNIDPILKIKARSPILNDQQQVLPQGEGAVVLNDYIHLPLDGLSILTLVSKWMGPLEGWAKYFDEAKERGYTMVHYTPLQERGSSDSPYSIRDQMKYDSSLFGTKLTSSAGRTKVEDTLKLAREKYGLLSLTDVVLNHTANDSEWLVDHPEAGFSPANTPHLTPALELDTAILEFSSSLAARGLPTIVTSGEDVEKLISAFHDVIQGLDLWQYYVLDPARETESVKAA…
Sc_2623174	GH13	N	N	N	Sc_2623174-N	MPTAPLDPKAVLEVDGYLEPNVPAIVHRHDLYRQWKDRIDEHEGGYEGFSKGFNKFGLNVRENGDVVYREWAPNATEAYLIGEFNDWNRISHPMKKDNYGVWEVTVPAKDGVCAIPHDSKLKISLILPHGERIERIPAWIKRVTQDLNVSPVYEARFWNPPESQKYKFKNSRPPKADNVRVYEAHVGISTPDGRVGTYKEFTQNILPRIADLGYNVIQLMAVMEHAYYASFGYQVTNFFAASSRYGTPEELKELVDTAHGMGLTVLLDVVHSHACKNVLDGLNELDGTDHLYFHGGPKGKHELWDSRLFNYGSYEVLRFLLSNLRFWLEEYQFDGFRFDGVTSMMYKHHGIGTGFSGGYHEYFGDSQDVEAVVYLMLANDAVHSMFPTALTIAEDVSGM…
Sc_2749442	GH13	Y	Y	Y	Sc_2749442-Y	MFSKSLLLSLPLISGAFAATAEDWRKRSIYELVTDRFARTDGSTTAPCNTGDRVFCGGTWQGLTNHLDYIKNMGFTAVWISPITMQIYGNTHSGEAYHGYWPKDYYQLNPNFGTADDLRNLAKALHDRGMYLMVDLVVNHYASWGDEDIQWSQYVPFNDQKYFHDKCWINWNNQQSIEDCWMGDGYVPLPDLDTENDYVVSTLEKYVGELVSNYSIDGLRLDATKNIRKDFWPGFCSAAGVYCQGEVWTADVNQFCPWQDYMAGLHNYPMHDYTVSAFSWHKGDVNALANTLNALTNQCADVGLLGSFTENHDNPRMGSVTNDLSQRKSLAAMTILSGNGIPIVYYGQEQIFDAKKDPDNREALWLSGYATGGDKLYDYFAQLNGLRNWLVWNIPEGDY…
Sc_85278	GH13	Y	Y	Y	Sc_85278-Y	MMPTMQSLLLPALLASSALAASADDWRQRTIYQLITDRFALEDDSGASCDTADRKYCGGTWKAIQNHLDYISGMGFNAIWISPVVKNVEGDLGYGEAYHGYWTQDLDSLNDRFGSEDDLKALVSAAHDKDIYVMVDVVVNHFAGSGKNFDYDNFSPVSGSSSFHPQCWIKDEGNQTEVEQCWLGDETLALYDINTEDNAIASKLNDFVKNIVSTYGFDGVRIDTVKHIRKDFWPDFASSAGVFTIGEVLSDNVTYAADYTEVLDAILDYPTYFALVNAFTNTSGDLSALQNTVTEAQDKYKNGELMTGSFSENHDYARLASKTSDKSLIQNAIAFNYIHDGIPITYYGQEQGYTGGDEPANREALWLSGYPTDNAFYKGIVALNAARKSAMNAGTNFLT…
Sc_2509139	GH13	Y	Y	Y	Sc_2509139-Y	MLVKSLLPTLSLAGATLAASADEWRTRSIYQVIVDRFAKEDSSSGNCNLKEFCGGSWKGLVNKLDYIQDMGFTAIWISPVGRSLDNNTAYGQGYHGYWPTSYTDLNPHFGSEDDLKALSQAVHDRGMYLMVDVVVNHFASFGENIPWDTFSPLNGEQYFHQKCYITNWADQNMAEQCWMGDSTVPLPDVNTENDEVVGKLNDYVKNLVSTYNIDGLRLDAAKSIRKDFWPGFCGSAGVYCTGEAWFNGVNELCPYQEYMDSVHNYVMQPIAVSAFKSSDGSISNLANTMNSLASTCKDVTVLTNFMENHDNARMGAVTSDMARLKTFAAMNVFSGGVPTVYYGQEQVFTGASDPNNREALWTSGYATGSDKLYSYFGQLNTLRNFLVQDGGFASAKAQY…
Sc_2514546	GH13	Y	Y	Y	Sc_2514546-Y	MVSPRSLLSTLLPFASCVLAATYDDWRQRTIYQVMTDRFALADESYPACDPAAAEYCGGTWRGLEKHLDYIQGMGFDAIWISPVAKNIEGHTDDGQGYHGYWTQDLFSLNKHFGSAEDLHSLISAAHKRDMYVMADVVVNHMAGKAEDIASLQADSFSSFAPLSTNDSFHPLCWVSDYTNQTEVEQCWLGKDSNGSVALLDINTGHHKTMMQLYDWVGQFISNYTFDGMRIDRMKHVQKDFWPGFAKAAGTFELGEVRSENISYVANYTDSMDGVLDYPTFFAVRDAFSSTKGNLSAIAEVTNTSRHTYQGNEFLTGAFIENHDYPRMLNLTQDKALVKNALAFNFIHDGIPILYQGQEQGYSGGDSPANHEALWFSRYDTRNDMYRTIAAMNKARKQA…
Sc_2570936	GH13	Y	Y	Y	Sc_2570936-Y	MGKSIPRTALLLSAYMGASRALPTHPIVNNAVHNAESMPSERTVIAQMFEWNWESVAAECTNFLGPAGYGYVQVSPPQEHIQGPQWWTDYQPVSYNLVSKRGDRTQFATMVATCHAAGVKVIVDTIWNHMSGQDSGVGTGGSHFTHYDYPGIYQTQDFHHCGLEPYDDINNYGNRKEVQTCELVNLADLATDTVYVQARLAAYGNDLLSLGVDGLRLDAAKHIPTGEVATIIDMLASHPYITQEVTSSPDDVVKPEEYVQNGDVQEFRYTRALQSAFLGGGIDQLKDLDGKGWVPASAANVFVVNHDTERQGDSLNSKSPSNTYITATVFSLAHPYGMPSVLSSYEFSDHDAGAPGNGGGTCSQKGGASGWLCQHRYPAISGMVGFRNMVGDVPMSDWV…
Sc_2638783	GH13	N	N	N	Sc_2638783-N	MSEPERKWWKEAVVYQIYPISFFDSNGDGIGDLNGIASKLDYLKDLGVDVLWLSPIYKSPLADYGYDISDYRSIDPRYGTLEDWDSLLKGVHDRGMKLMMDLVVNHTSDEHEWFQQSISGKDNPKRDWYIWRPPKVGEDGSRQPPNNWRSVFQGSAWEYDEKSNEYYLHLYVTKQPDLNWDNPEVREAVWDVMRFWIDRGCDGFRMDVINLVSKVPGLPDASITEPGERYQPAAEFYANGPKVHEYIQQMHREVLSKHDLITVGEAPFSYDESALGKYVLPANKELQMIFQFELVDVDSPKGPDRSSLMPRPWKLTELKGIINKWQTYKRHEGFWNAVYIENHDQARSVSRFGNDTTDEKRTLSAKMLAVMQATQSGTLYVYQGEELGLHNFPRSWGLE…
Sc_2607034	GH13	Y	Y	Y	Sc_2607034-Y	MATRSISLLALAALLAPRCVQVALAATADDWRGRSIYQVLTDRFALPEGADTSACKVEDQTWCGGTWNTIRENLDYIQDAGFTALWISPVNQNYDGERSAYGDAYHGYWIKDISKLNDRFGTADDLKALSDELHKRDMYLMVDVVVNNVMATSTDPDFSQYYFKDKDQYHPYCGIEWGNSTSEQDCWLGDEKVPLPDLDTTNSDVISGYHSWVKELVQTYNIDGLRIDAAKHVNIDFWSDFCKAAGVFCIGEVFGGDNVDALAQYQGPLDSVLNFNMYTALMSAFKIPGDLDVTKITNTLDESKQKFKDITVLGNFLENQDLPRWHNQSVDPQSLYNAMTYTFMSSGIPIMYYGQEQYFSGVGDPYNREPLWQSNYEKTIAYNLTATLNKFRNHLVSTT…
Sc_2676633	GH13	Y	Y	Y	Sc_2676633-Y	MSLRSALLASALIGARALPAPHGARAPSSDNKVIIQIFEWNWDSIAQECTDFIGPAGYGFVQVSPPQETISGDQWWTDYQPVSYILQGKRGDRDGFAAMVEACHDAGVGVIADTIWNHMAGVDSGTGTAGSSFTHYDYPGIYQTQDFHHCGLESGDDIVNYSNREEVQTCELVNLADLATDTDYVRGKLADYANDLISLGVDGLRLDASKHIPTDDIAAIISRLNSSVYITQEVIYGDGEPITPAEYVQNGDVQEFRYTHTIQDAFTNSGLDQLQDLDSKGWVAGSSANVFVANHDTERGGDSLNYNSPNNIYTTAMIFSLAHPYGTPSILSSFEFSNSDDGAPNGNAGTCSDDGGASGWICQHRWPAVRNMVAFRNEVGDAELTDWVSPQGSQIAFGR…
Sc_2689018	GH13	N	N	N	Sc_2689018-N	MFSDLHKRFANVFRPGHRRTQSAARPTGGGGATPAAAAPPPAAHHAAGPGLSRMRLGTEDDPEQNPLMIEFFTWDALRDDMSWWQHLEQELPEMARMGITQVWIPPPNKAAAKTGRGYDAYDIWDLGEFDQKGMVRTRWGSKEELLRACRTAKQVKVDVIVDAVINHKLGADRVETFPAVRVDTQNRLKELSKVHEIEGWTAFDFPGRGDKYSKMKWTQEHFTGLDWDQRTQQQGIYRIAGKGHHGWSRNVGTEFGNYDYLLGVDIDHRHPEVQEDFLRWGPWMLETLGAAGFRIDAAKHIDYKFMLQWITATRRNAQEPRMFCVCECVKLILPYIRAFKGEAVFFDVPLHMRLCEASRKRERYDLRDLMSSTLARLRPGDAVTFVDNHDTVEGMDLES…
Sc_2605122	GH13	Y	Y	Y	Sc_2605122-Y	MRFSTALALFAWAGSSLVAAAPYNDTLTDYNINENKDATDPTQYSTSYPGDKHTASPKNWRALPTYTILMDKFADGDPTNNDYFGTMFEQDWRETQLRYGGDLRGLVSKLDYLQGMGIKVIFVSGTPFLNMLWQADSYSPLDFSVLDPHWGNLDDWKYVIDEIHKRDMYYMADFTVGTMSDLIGFKGFMNTSTPFSLDEYDYVWKHPQYMPWGFDEYKDFTPGNDRNASCTLPNLWLDSGEVVTVETNGCRESDFDQYGDMEAFGVHPDWQRQLSKFASVQDRLREWRPEVMAKLTVFSCMAINKLDIDAIRIDKATQVTVDALASWAASTRACAADLGKDNFFIPGEVTGGDRFGSLYIGRGRTTTQLPGGFDAAVNVTSSDSQFFLRDAPLNALDAV…
Sc_2632934	GH13	Y	Y	Y	Sc_2632934-Y	MRSLLTGALSAALGLLVAASPYREELEKYNINTNKDATDPLDYSTDKLDSYMPSPDNWRALPVYTILMDKYADGDPTNNDFFGTPYEQDYRETQMRYGGDLKGLVSKLDYLQGMGIRVIFISGTPFLNMIWQADSYSPLDMSVLDPHWGTIDDWVDTIKEIHNRGMYFMADLTVGTMSDLIGFKGYLNVSAPFMTSEHDYVYKHPPRMPWGFDEYADFTPSNDWNSSCVLPRFWGDDGERDQVENPANGCKASEFDQYGDLEAFGVHPEYKRQLTKFSSVQDRLREWQPHVLAKLKVFACMVVTRLDIDAIRIDKSTQVSVDALAEWSASLRKCANDLGKDNFFIPGEVTGGDHFGSIYIGRGRAPENYPEDFATAVNATLDDSQYFLRDAPLNALDGV…
Sc_2598145	GH13	N	N	N	Sc_2598145-N	MPNKTRKNGKGPTVSIPTARATRSTSNSPITPKTPKTPRTPKTPADEGLEFFQSAVGANEAPLHVYELKLDVDGGPSKDRSYIRLPPAYVPYILRVSIDAGMPASRNGVFKTNFPLDGGKFDRDRFAERKLPTVLSKPIQIDLPISHAGAFVFWVEYDGAEQGQRVKGPEGYFNVDPVLRAKGRSSILTKDLEPLPPSKGGVIQAKHVNLPLDALSILTVVSKWMGPMSEWRKHFEEAKDRGYTMLHYTPLQARGESNSPYSIKDQLSYDADLFQGGKVPSDGGKAKVEEVLKVARDEYGLLSLTDVVLNHTANNSPWLADHPEAGFSPANTPHLTPALEIDSAMIEFSATLESRNLPTLVNSSQDVDALISGFDGVMKGLNLWQYYVLDVTREREAVK…
Sr_488534	GH 13	N	N	N	Sr_488534-N	MGANSSTNSASSQKSVKGDDKSDSAILIDHSDDDNGVIEVETFDTEVEPGRVLTMPKDGTGLVVLDPWLEPFSGALRQRYSFYDRHRREIEDSPGGFDAFTKKYEYYGFTVHDNTITYREWAPNAVSASLVGEFNNWDVNAHPMTKNAQNVFEVTIPATADGKLGIPHDTKVKITMVLPTGERIYRLPAWIRRVTQDLSVSPIYDGVFWHPEQAYTFQHTRPKRPESLRIYEAHVGISSSEPRVATYKEFTAQVIPRIAYLGYNAIQLMAVMEHAYYASFGYQITSFFAPSSRYGTPEDLKELIDTAHKFGLVVLLDVVHSHASNNVEDGLNMYDGTDHCYFHGGGKGRHDLWNSRLFNYGFRPVLEFLLSNLRYWMEEYQFDGFRFDGVTSMLYKHHG…
Sr_422784	GH 13	N	N	N	Sr_422784-N	MKLFSISLSVFLATSALAVPLSIIDKRAGVTTLSKRAAADDWKSRSIYQIVTDRFARSDGSTSGCGDLSNYCGGDYKGIQNQLDYIAGMGFDAIWISPIPENTDGGYHGYWAKNFEALNTNFGSADDLKALVTAAHGKGMYVMLDVVANHAGPTSGGDYSGFTFDSASNYHAQCDIDYENQTSIEQCWVADNLPDINTEDDTIVSKLHSIVSDWVTTYDFDGIRIDTVKHIRKDFWSGYEEAAGVFATGEVFDGDAAYVGPYQDQLSSLINYPLYYAIRDVFTAGSGFSRISDMLSSINSNFKDPSVLTTFVDNQDNARFLSVKSDTSLYKNALAFTILTEGIPVVYYGTEQGFKGGNDPNNREVLWTSNYDTSSDLYKFIKIVNDQVRQKSNKTVKLN…
Sr_99512	GH13	N	N	N	Sr_99512-N	MISKWMGPLETWEAHLELVKRTGYNMIHFAPMQQRGSSDSPYSIHDQLLYADDLFTDSPSRQVRLERVAAALKSIEKKHDILCLSDVVWNHTSHDSPWLKDHPEAGYNLENSPHLVSAWELDSALVHLSGRLKEHDLPTWINTPADAEVIVNHIKNKVLPDLRLWEYRVLDRATWLSQFSDTLKQKENTESNVKESFATPKDRAIAFGDRVVCSGNPGTRFNKTIDLQAAASFISSLPEQDDPNSLFAKVLDEYNLVLFEEYDDDVKAALDNILSRLIYTRLEENGPKFGEISARSPLIESYFTRLHPDDPALQLANNGWIWNADPMRDFAGSDSSAYLRRELICWGDCVKLRYGQKPEDSPWLWQHMRTYTEQVASMFQGIRIDNCHSTPLHVAEYLL…
Ml_1405237	GH13	N	N	N	Ml_1405237-N	MALTSNVPTFKEEVSPGRVLTMAADGTGLSVVDPWLEPFNDALRERYATFEKYDEQIKNTLGYEEFTKGYEYYGFNVQKDNSVMYREWAPNAVTASLVGDFNNWDVNAHVMTRNKYGVFEILVDPTADGKVAIPHGSKIKITMTMPHTGERIYRLPAWINYVTQDLNVSATYDAIFWHPETQYKFKHPRPKRPESIRVYEAHVGISSPEPRCATYKEFTKNILPRIAYDGYNTIQLMAVMEHAYYASFGYQVTSFFAPSSRYGTPDDLKELIDTAHGLGITVLLDLVHSHACKNVADGLNMFDGSDHCYFHAGPKGRHELWDSRLFNYGNFEVMRFLMSNLRYWMDVFQFDGFRFDGVTSMLYKHHGIGFGFSGDYHEYFGDNVDDEGVMYIQIANHYL…
Ml_1365739	GH13	N	N	N	Ml_1365739-N	MSTCFRFIKDPNLLHAYCDVKLDLPGAYQYKVEYTADDNATKVTSEVGYVVAEPRIELPRASKSQQGELLPLDGLMILSMVPKWMGPITQWKKLIDQVQYAGYNMIHFVPLQKRGDSNSPYSIADQLAFDDDDRKKSNKEKLAIVKKAITKLNTEHGILSLSDVVWNHTSNSTEFLLKHPEAGYNLHNSPYLVPAYELDTALIDLSGDMDKVGLPREVKSAHDADTIVNYIKDHTFKDLKLYEYKVIDVAKYVEEIRKALRSRTAADADPSAFKNVVHLPVKERTYHFGKDVIQDGHLGTRFHKSVHVAKAIGFLLAFNNISSLDQVSEDRVDALAESFQGLLNDYNLPLYEEYDMECKVALDNIKGRLLFTRLAENGPKLGSITKSNPVIETYFTRLE…
Mp_317050	GH13	N	N	N	Mp_317050-N	MAGKKRSHNGDGTDVIKSDGYLEPHRQYFGQRFAHFKRWVRDIELSEGGIDSFSRGYESFGLHVTPEGVRYREWAPGAKEASLVGDFNSWDVAANPMKRNEFGVWETTVPNTASGEVAIPHGTHIKVAFVTGSGERVYRLPAWSRYVTQDLSKSPIYECVFYNPPNKYAFRSKRPVPPADLRIYEAHVGISSPEARVATFKEFTKNVLPMVKDLGYNAIQLMAIMEHAYYASFGYQVTSFFAPSSRYGEPDDLRELIDTAHSLGIVVFLDVVHSHACNNVEDGLNQFDGTDHCYFHEGGRGRHELWNSRLFNYGNHEVTRFLLSNLRYWIEEFGFDGFRFDGVTSMMYKHHGIAYGFSGDYNEYFTGNTDEEAIVYLMLANYMCHKLYPGFVTIAEDVS…
Mp_256724	GH13	N	N	N	Mp_256724-N	MSRYSTPVQPEHPPFMVWNLDLNEDGTTPHDKSFIRLPSVLNQSCAIRFRILVGSSASIDATLHTNYPLDGSAYVRTKFHQKKFNFDDETELICEFRIQRPGPYQYYVTYKSIDADADDCTDCISSERDSIPTLERIYRMFRDRRTPTSYFLVDPQLTLAGQHLPLDGIALQSVSPKWLGLMKNWSPHLAASSKMGYNMLHFIPMQQRGGSDSPYSLYSQLELSDDLFDEKLTAREKEQQLRMAILEMAHKHRMLAVTDMVWNHTAYNSDWLRDHPEAGFNLENSPHLRSAYELDAALAQFTRDLPRYGFDRMVTTIEQVDLLMDGVKDHVIQPLRLWEYYAIDVEAAVGAVSDAWDAEAVEVSEGDKTKLESLTGDARSEWLRAYVIGARSHTLSTRF…
Pco_286928	GH13	N	N	N	Pco_286928-N	MAGKRRTRHGPSHEHGSHHVDKHTHNGAATAAHASTAPVKKSDSGVSGSNELSGDGTDVIRSDGYLEPHRGYFTQRFSHFKSWVHDIEANEGGIDKFSRGYEEFGLHVTPKGVHYREWAPGAAEASLVGEFNNWDVAANPMKRNEFGVWEVLVPNTDGGEVAIPHGSHIKVSFVTGSGERIYRLPAWSRYVTQDLSKSPIYESVFYNPPHKYTPKHKRPVPPADLTIYEAHIGISSPEARVATYKEFTQNVLPIIKELGYNAIQLMAIMEHAYYASFGYQVTSFFAPSSRYGEPDDLRELIDTAHSMGIVVFLDVVHSHACNNVEDGLNQFDGTDHCYFHEGGRGRHDLWNSRLFNYKHHEVTRFLLSNLRYWIEEFGFDGFRFDGVTSMMYKHHGIAY…
Pco_287078	GH13	N	N	N	Pco_287078-N	MSRFSTPLPPEEPPFMIWNLDLNDDGTTPREKSFIRLPSVLGQSCAIRFRILIGSTASIGPVLYTNYPLDGSEFDRSRFLKKRFNFNNETELICEFRIQRPGPYQYYISYKSISSTDDDTTDCISCDDDSIPTVERLYRAFQCQSTPISYFLVDPQLTLAGNHLPLDGIVLQSVNPKWLGLMKNWGKQLEVSSKMRYNMLHFIPLQQRGGSDSPYSLFNQLELSDDFFDKKLSAEEKYAQLRMTLLEMVHKYHILGVTDMVWNHTAYNSEWLRDHPEAGFNLENSPHLRSAYELDAALNKFNSDLPKYGFDRMVGTVEEIDRLMEGVQKHVVQPLRLWEFYVIDVESAVADVSTAWDAASAKQVSDENKAAVEAVSGPERAKWVGRYAVGSDPHHLGVR…
Experimentally characterized fungal GH 13 genes
Species name with NCBI accession number/Unipot number	Function	Protein sequences
Aspergillus oryzae_BAB59003.1	alpha-glucosidase/maltase	MSPAPVGEKWWKNSIIYQIYPASFKDSNNDGIGDIPGIISSLDYITSLGVDVIWISPMYDSPQYDMGYDVSDYESVYPPYGTVQDMEVLIDECHRRGLRIILDLVVNHTSHEHKWFKESRSSKASPKRDWYIWKPAKYDANGNRKPPNNWRSIFGGSAWEWDEGSEEYYLHLFCKEQPDLNWENQETRRAIYDSAMEFWLQKGVDGFRVDTVNMYSKHPEYPDAPVIDPKSETQMSPALFCNGPRIHEYLSEMNEVLAKYDAMTVGELPNTHTVDGILRYVSAAQNQLNMVFQFDIVDLGQGKDYKFLTTLPGWTLPELKTAVKGTQVIMKGTDGWSTVFTENHDQGRSVSRFGSEKTPELRVTSAKMLAMMQGTLSGTQFIYQGQEIGMVNAPESWTI…
Phanerochaete chrysosporium_ABO42285.1	alpha-amylase	mlplvhlclylsalgtafaataeewksrsiyqlivdryalpdgadptkcnpadqtwcggtwntvrenldyiqnagftaiwispvsqnyqgprtaygdpyhgywiadasklndrfgtandlkalsdevhrrgmylmvdvvvnnvmstsltpdlstymfkdqsqyhpycpidwnnitseqncwlgdtkvplpdlntqnptvvsgystwikslvetynidglridaakhvdaefwpqfcgaagvycigevfgddidfastwqgpldailqypmynalveafaipgpqnmsamsdmiaqskqkfkdpsvlgnflenqdlprwhnlsvdpqslwnamvfnwmsdgipimyygqeqgfsgnadpynreplwtskyensstyqfvtklntlrnflvsstdnwlnst…
Aspergillus nidulans_EAA64850.1	alpha-amylase	mrsplflsfaatvlaatpaewrsqsiyflltdrfartdnsttaecdtsakycggtwqgiinqldyiqgmgftaiwitpvtanledgqhgeayhgywqqdiyalnphfgtqddlralsdalhdrgmylmvdvvanhfgydapaasvdysafnpfnsadyfhtpcditdydnqtqvedcwlytdavslpdvdttneevkeiwydwvgdlvsdysidglridtarhvqkdfwrdyndaagvycvgevfqgdpdytcgyqevmdgvlnypiyypllrafsstsgslsdlanmietvkytcsdatllgnfienhdnprfasytddislaknvaafvilsdgipiiyagqeqhysgagdpanreatwlsgydstselyqfisktnqirnhaiwqnetylsyknya…
Aspergillus nidulans_AAF17100.1	alpha-amylase	mrllaltsalallgkavhgldadgwrsqsiyflltdrfartdgsttaacdlaqrrycggswqgiinqldyiqdmgftaiwitpiteqipdvtavgtgfhgywqkniygvdtnlgtaddiralsealhdrgmylmldvvanhmsyggpggstdfsiftpfdsasyfhsycainnydnqwqvencflgddtvsltdlntqssevrdiwydwiedivanysvdglridtvkhvekdfwpgyidaagvysvgeifhgdpaytcpyqdymdgvmnypiyypllnafksssgsmsdlynmintvasncrdptllgnfienhdnprfpnytpdmsraknvlaflfltdgipivyagqeqhysgsndpynrepvwwssystsselykfiattnkirklaiskdssyl…
Aspergillus niger_CAK44871.1	alpha-amylase	mvawwslflyglqvaapalaatpadwrsqsiyflltdrfartdgsttatcntadqkycggtwqgiidkldyiqgmgftaiwitpvtaqlpqttaygdayhgywqqdiyslnenygtaddlkalssalhergmylmvdvvanhmgydgagssvdysvfkpfssqdyfhpfcfiqnyedqtqvedcwlgdntvslpdldttkdvvknewydwvgslvsnysidglridtvkhvqkdfwpgynkaagvycigevldgdpaytcpyqnvmdgvlnypiyypllnafkstsgsmddlynmintvksdcpdstllgtfvenhdnprfasytndialaknvaafiilndgipiiyagqeqhyaggndpanreatwlsgyptdselykliasanairnyaiskdtgf…
Aspergillus niger_CAL15439.1	alpha-amylase	mrlstsslflsvsllgklalglsaaewrtqsiyflltdrfgrtdnsttatcdtgdqiycggswqgiinhldyiqgmgftaiwispiteqlpqdtadgeayhgywqqkiydvnsnfgtaddlkslsdalhargmylmvdvvpnhmgyagngndvdysvfdpfdsssyfhpyclitdwdnltmvqdcwegdtivslpdlnttetavrtiwydwvadlvsnysvdglridsvlevepdffpgyqeaagvycvgevdngnpaldcpyqkvldgvlnypiywqllyafesssgsisnlynmiksvasdcsdptllgnfienhdnprfasytsdysqaknvlsyiflsdgipivyageeqhysggkvpynreatwlsgydtsaelytwiattnairklaisadsa…
Aspergillus niger_CAK37367.1	alpha-amylase	mlsfllwchpkkrkerqlwkqieeeaehldqlpswdapdntlmlqafewhvpadqghwrrlhqalpnfkaigvdniwippgckamnpsgngydiydlydlgefeqkgsratkwgtkeelqslvaaaqdfgigiywdavlnhkagadyaerfqavrvdpqernmkiapaeeiegwvgfnfsgrgnhyssmkynknhfsgidwdqsrqkcgvykiqghewandvanengnydylmfanldysnaevrrdvlkwaewlnaqlplsgmrldavkhysagfqkelidhlrtiagpdyfivgeywkgetkplvdylkqmdyklslfdsalvgrfssisqtpgadlrnifyntlvqlypdhsvvqyalwphstnidpkqpgqsleapvtsffkplayalillrdqg…
Aspergillus niger_CAK40249.1	4-alpha-glucanotransferase	mvsmsalrhglgvlylaswlgsslaasteqwksrsiyqtmtdrfartdgsttspcntteglycggtwrgminhldyiqgmgfdavmispiienvegrveygeayhgywpvdlyslnshfgthqdlldlsdalhardmylmmdtvinnmayitngsdpathidystltpfnsssyyhpyckitdwnnftnaqlcqtgdnivalpdlytehaevqetlsnwakevistysidglridaakhvnpgflknfgdaldifmtgevlqqevsticdyqnnyigslpnypvyyamlkaftlgntsalatqvqsmknscndvtalssfsenhdvarfasmthdmalakniltftllfdgvpmiyqgqeqhldgpgspenreaiwlseyntdaelykligklnairkh…
Aspergillus niger_CAK41088.1	4-alpha-glucanotransferase	mfrksasllgqrlmavcllcwcvslataasteewktrsiyqtmtdrfaltngsttapcnttvanycggswqgtidkldyiqgmgfdaimispvikniagrskdgeayhgywpldlyeinshfgtreellklseeihargmyllldvvinnmaymtdgedpattidynvfpqfngssyfhpyclitnwnnytdaqwcqtgdnytalpdlytehtavqnilmdwsksvisnysvdglridaaksltpsflptyastvggfmtgevmdsnatnvckyqtdylpslpnyplyysmitaflngepatlleeiatindlcpdtfamvnfiedqdvdrwaymnddimlaktaltfmmlydgiplvyqgleqaiaysnraalwltdfdtnatlykhikklnairkha…
Aspergillus oryzae_BAB69770.1	glycogen branching enzyme	mgtsqavdssppdgtgviqldpwlepfrdalkqrfsfiegwvkaineteggletfskgyerfglnvqsngdiiyrewapnavqaqlvgefnnwdvtahpmtkngfgvwevtvpavngapaiphdskikismvipsgeriyripawikrvvqdlsvsptyeavfwnpptekqykfqysrpkrpeslriyeahvgisspetkvatykeftsnmlprikylgynaiqlmaimehayyasfgyqvnnffaassrygtpedlkelvdkahsmglvvlldvvhshasknvldglnmfdgtdhlyfhgggkgrhelwdsrlfnyghhevlrfllsnlrfwmeeygfdgfrfdgvtsmlythhgigtgfsggyheyfgssvdeegvmyltlanemlhnlypncitva…
Aspergillus oryzae_BAE59434.1	alpha-amylase	mmvawwslflyglqvaapalaatpadwrsqsiyflltdrfartdgsttatcntadqkycggtwqgiidkldyiqgmgftaiwitpvtaqlpqttaygdayhgywqqdiyslnenygtaddlkalssalhergmylmvdvvanhmgydgagssvdysvfkpfssqdyfhpfcfiqnyedqtqvedcwlgdntvslpdldttkdvvknewydwvgslvsnysidglridtvkhvqkdfwpgynkaagvycigevldgdpaytcpyqnvmdgvlnypiyypllnafkstsgsmddlynmintvksdcpdstllgtfvenhdnprfasytndialaknvaafiilndgipiiyagqeqhyaggndpanreatwlsgyptdselykliasanairnyaiskdtg…
Aspergillus oryzae_BAE62808.1	alpha-amylase	mmvawwslflyglqvaapalaatpadwrsqsiyflltdrfartdgsttatcntadqkycggtwqgiidkldyiqgmgftaiwitpvtaqlpqttaygdayhgywqqdiyslnenygtaddlkalssalhergmylmvdvvanhmgydgagssvdysvfkpfssqdyfhpfcfiqnyedqtqvedcwlgdntvslpdldttkdvvknewydwvgslvsnysidglridtvkhvqkdfwpgynkaagvycigevldgdpaytcpyqnvmdgvlnypiyypllnafkstsgsmddlynmintvksdcpdstllgtfvenhdnprfasytndialaknvaafiilndgipiiyagqeqhyaggndpanreatwlsgyptdselykliasanairnyaiskdtg…
Aspergillus oryzae_BAA95703.1	alpha-amylase	mmvawwslflyglqvaapalaatpadwrsqsiyflltdrfartdgsttatcntadrkycggtwqgiidkldyiqgmgftaiwitpvtaqlpqttaygdayhgywqqdiyslnenygtaddlkalssalhergmylmvdvvanhmgydgagssvdysvfkpfssqdyfhpfcliqnyedqtqvedcwlgdntvslpdldttkdvvknewydwvgslvsnysidglridtvkhvqkdfwpgynkaagvycigevldgdpaytcpyqnvmdgvlnypiyypllnafkstsgsmddlynmintvksdcpdstllgtfvenhdnprfasytndialaknvaafiilndgipiiyagqeqhyaggndpanreatwlsgyptdselykliasanairnyaiskdtg…
Aspergillus awamori_BAD06003.1	alpha-amylase	mrvstsslalsvslfgklalglsaaewrsqsiyflltdrfgrtdnsttatcdtgdqiycggswqgiinhldyiqgmgftaiwispiteqlpqdtsdgeayhgywqqkiydvnsnfgtaddlkslsdalhargmylmvdvvpnhmgyagngndvdysvfdpfdsssyfhpyclitdwdnltmvqdcwegdtivslpdlnttetavrtiwydwvadlvsnysvdglridsvlevepdffpgyqeaagvycvgevdngnpaldcpyqdyldgvlnypiywqllyafesssgsisdlynmiksvasdcsdptllgnfienhdnprfasytsdysqaknvlsyiflsdgipivyageeqhysggdvpynreatwlsgydtsaelytwiattnairklaisadsd…
Aspergillus awamori_BAD06002.1	alpha-amylase	mmvawwslflyglqvaapalaatpadwrsqsiyflltdrfartdgsttatcntadqkycggtwqgiidkldyiqgmgftaiwitpvtaqlpqttaygdayhgywqqdiyslnenygtaddlkalssalhergmylmvdvvanhmgydgagssvdysvfkpfssqdyfhpfcfiqnyedqtqvedcwlgdntvslpdldttkdvvknewfdwvgslvsnysidglridtvkhvqkdfwpgynkaagvycigevldgdpaytcpyqnvmdgvlnypiyypllnafkstsgsmddlynmintvksdcpdstllgtfvenhdnprfasytndialaknvaafiilndgipiiyagqeqhyaggndpanreatwlsgyptdselykliasanairnyaiskdtg…
Aspergillus flavus_AAF14264.1	alpha-amylase	mmvawwslflyglqvaapalaatpadwrsqsiyflltdrfartdgsttatcntadrkycggtwqgiidkldyiqgmgftaiwitpvtaqlpqttaygdayhgywqqdiyslnenygtaddlkalssalhergmylmvdvvanhmgydgagssvdysvfkpfssqdyfhpfcliqnyedqtqvedcwlgdntvslpdldttkdvvknewydwvgslvsnysidglridtvkhvqkdfwpgynkaagvycigevldgdpaytcpyqnvmdgvlnypiyypllnafkstsgsmddlynmintvksdcpdstllgtfvenhdnprfasytndialaknvaafiilndgipiiyagqeqhyaggndpanreatwlsgyptdselykliasanairnyaiskdtg…
Aspergillus kawachii_BAD01051.1	alpha-amylase	mvawwslflyglqvaapalaatpadwrsqsiyflltdrfartdgsttatcntadqkycggtwqgiidkldyiqgmgftaiwitpvtaqlpqttaygdayhgywqqdiyslnenygtaddlkalssalhergmylmvdvvanhmgydgagssvdysvfkpfssqdyfhpfcfiqnyedqtqvedcwlgdntvslpdldttkdvvknewydwvgslvsnysidglridtvkhvqkdfwpgynkaagvycigevldgdpaytcpyqnvmdgvlnypiyypllnafkstsgsmddlynmintvksdcpdstllgtfvenhdnprfasytndialaknvaafiilndgipiiyagqeqhyaggndpanreatwlsgyptdselykliasanairnyaiskdtgf…
Aspergillus kawachii_BAA22993.1	alpha-amylase	mrvstssialavslfgklalglsaaewrtqsiyflltdrfgrtdnsttatcntgdqiycggswqgiinhldyiqgmgftaiwispiteqlpqdtsdgeayhgywqqkiyyvnsnfgtaddlkslsdalhargmylmvdvvpnhmgyagngndvdysvfdpfdsssyfhpyclitdwdnltmvqdcwegdtivslpdlnttetavrtiwydwvadlvsnysvdglridsveevepdffpgyqeaagvycvgevdngnpaldcpyqkyldgvlnypiywqllyafesssgsisnlynmiksvasdcsdptllgnfienhdnprfasytsdysqaknvlsyiflsdgipivyageeqhysggdvpynreatwlsgydtsaelytwiattnairklaisadsd…
Aspergillus shirousami_BAA01255.1	alpha-amylase	mmvawwslflyglqvaapalaatpadwrsqsiyflltdrfartdgsttatcntadqkycggtwqgiidkldyiqgmgftaiwitpvtaqlpqttaygdayhgywqqdiyslnenygtaddlkalssalhergmylmvdvvanhmgydgagssvdysvfkpfssqdyfhpfcfiqnyedqtqvedcwlgdntvslpdldttkdvvknewydwvgslvsnysidglridtvkhvqkdfwpgynkaagvycigevldvdpaytcpyqnvmdgvlnypiyypllnafkstsgsmddlynmintvksdcpdstllgtfvenhdnprfasytndialaknvaafiilndgipiiyagqeqhyaggndpanreatwlsgyptdselykliasanairnyaiskdtg…
Aspergillus tubingensis_AEB80431.1	alpha-amylase	mrvstssialavslfgklalglsaaewrtqsiyflltdrfgrtdnsttatcntgdqiycggswqgiinhldyiqgmgftaiwispiteqlpqdtsdgeayhgywqqkiyyvnsnfgtaddlkslsdalhargmylmvdvvpnhmgyagngndvdysvfdpfdsssyfhpyclitdwdnltmvqdcwegdtivslpdlnttetavrtiwydwvadlvsnysvdglridsveevepdffpgyqeaagvycvgevdngnpaldcpyqkyldgvlnypiywqllyafesssgsisnlynmiksvasdcsdptllgnfienhdnprfasytsdysqaknvlsyiflsdgipivyageeqhysggdvpynreatwlsgydtsaelytwiattnairklaisadsd…
Cordyceps farinosa_A0A5S8WFA8	alpha-amylase	MKLTASLTLLTQALAVLGADTNSWKSRTIYFALTDRVARSASDNGGDGCGQLQDYCGGTFKGLEGKLDYIKGMGFDAIWITPVVQNSARGYHGYWASNLYATNSHYGTSDELKGLVNAAHGKGIYIMVDVVANHVGNGPLNEMQPAPLNQGSSYHPACGINYNDQHSIETCRVASDLPDLDTTDPKIRTLYKDWIKWLMSTYKFDGVRIDTVKHVEKDFWPDFAWASGSYTIGEVFSGDPNYVAGYSKLMGGLLNYPVYFPLNRFYQQQNSSQALVDMHNQIGSLVPDPTTLGTFLDNHDNPRFLSQKNDVSLFKNALTYVLLARGIPIVYYGSEQAYAGGGDPQNREDLWRSRFNTNSDMYKFFQALGGVRKSHGGLPGNDHVHLFVESDAYAWSRQD…
Cryptococcus sp_BAA12010.1	alpha-amylase	mapvrslagallaslglvaglspaewrsqsiyqvvtdrfaldnggnspscsgqselnlycngtfagiidkldyiqnmgftaiwispvvknidggspngytpdgsayhgywaqdiyeinphfggasgltdlsnalhsrgmylmvdvvvnhmayycgtdggcgpgnsvnygsftpfnsesyfhpfceidynnrtsildcwegdeivplvdlrtedsdvqsifnswisnliqtynidglridslqqsgsfffpgfnqaaggmymvgevfngspsyvcpyqqagmpgvlnypmffyitnafqtssgsmsqlaqgisamqsdcsdttllgsflenqdnprfpsqtsdltraqnaiaftmlqdgipityygqeqhlsgsgvplnrealwtsggydtssplyemit…
Fusicoccum sp_ABG48762.1	alpha-amylase	paqwrsrsiyqvltdrfartdgsttatcntqdrvycggtyqglinrldyiqnmgfsaiwispivynlpettgygqayhgywqqdlyrlnenfgsaddlkalaaelhdrdmylmvdvvvnhmawagsassvdysrfnpfnsqsyfhsyceitdynnqdlvedcwlgdstvelvdvktedstvanmyntwisqlvsnysidglridtakhvdksffpgfesaagvfctgevydgdpsytcdyqnymdsvlnypiyyplvraftsssgsisdlvneintvksgckdstllgsfsenhditrfaaitsdlsqaknviaftlladgvpilyqgqeqhyagasdpdnreavwlsgynadadlykltasvnqirnraiavdatyltyknwviysdtttiamrkgyd…
Malbranchea cinnamomea_AFD54462.1	alpha-amylase	mvstalfllaaaagsarfakaatpdewrsrsiyqvltdrfargdgspdapcdtgarkycggnyrglisqldyiqgmgfdsvwispitkqfeddwngapyhgywqtdlyalnehfgteedlraladelhargmflmvdvvinhngwpgdaasidysqfnpfnssdyyhppceinyddqtsveqcwlytganalpdlktedphvsqvhndwiadlvskysidglridttkhvdkpaigsfndaagvyavgevyhgdpaytcpyqdwvdgvlnfpvyyplidafkspsgtmwslvdninkvfqtcndprllgtfsenhdiprfasytqdlalaknvlaftilfdgipivyagqeqqysgdsdpynrealwlsgfntdaplykhiaacnrirshavsnddayi…
Ophiostoma floccosum_ABF72529.1	alpha-amylase	mklssllplaflgqavnalspaewrkqsiyflltdrfgrtdnstsatcntgdraycggswqgvinhldyiqgmgftaiwitpvtgqfyestgdgtsyhgywqqdiyslnshlgdqndlkalsaalhargmylmvdvvanhmgydgagsnvdysvfdafpsssyfhsyceisnyddqsnvedcwlgdttvslpdlnteltsvrsiwnswvaglvanysidglridtvkhvetsfwpgyndaagvycvgevfdgdpaytcayqnymdgvlnypiyyqllsafestsgsisnlynmiksvasdcadptllgnfienhdnprfasytsdyslaqnaisflffsdgipivysgqeqhysggadpanreatwlsgysttatlykhikttnqirsliigkdsswat…
Paracoccidioides brasiliensis_ABS11196.1	alpha-amylase	masfissaykyifrrkkskwldiedfnadkpgednqlmfqafewfapddkkhwrrlqaalpslkaigvtsiwlppgckamhpsgngydiydlydlgefnqkgtkatkwgtkeelvslvtrahemeiavywdavlnhkaaadyvekcvavmvdpkdrrrvisepqeieawsgfsfpgrgnqyskmkyrsehftgvdydaltgrngifkilgpqnkdwardvstengnydylmfadldhsnpevredikrwiewlgnqlhlsglrfdaakhcsagflrdfiahiqqtvgagwffvaeywkaevwellnylgrmghlvslfdaplvhqfsyisttegadlrrvfegslvkykekhatfvmnhdtqpsqslevpiaeffkplayslillrkegypclfygdlh…
Penicillium oxalicum_EPS26265.1	alpha-amylase	mkflglaalflaqtvagltaaqwrsqsiyflmtdrfgrtdnsvtascntndrvycggtwqgiinqldyiqgmgftaiwitpvteqlpqdtgdgeayhgywqqeiynvnnnygtaadlkalsqalhsrgmylmvdvvanhmgyagagntvdysvfkpfssssyfhpyclisdysnqtnvedcwlgdttvslpdldttlssvqtiwynwvsdlvsnysidglridtvkhveksfwpgyqsaagvycvgevfsgdpaytcpyqnyldgvlnypiyyqllgafkstsgsisslynminsvasdcadptllgnfienhdnprfasytsdysqaknvisfiflsdgipivyagqeqhysggndpanreatwlsgysknaqlyqhiastnkirslaiskdanyits…
Penicillium sp_AIF73124.1	alpha-amylase	mvlarlawlaglvstaiaatpaewrsqsiyfmltdrfartdgsttaacdtadrkycggtwqgiidkldyiqgmgftaiwitpvtgqlsgetaygdayhgywqqdiysldsnygtagdlkalaaalhkrnmylmvdvvanhmgyngagadvdytkfnpfneakyfhsycpitdynddtmsqncwlgdnkvslpdlntqskevqdlwydwvgslvsnysidglrvdtvkhvqkdfwpgynkaagvycvgeildgdpdytcpyqevmdgvlnypiyypllkafqstsgsmtdlynmintvkstckdstllgnflenhdnprfahatddialaknaatftimadgipivyagqeqhcsggedpanrealwlsgyntdselykliakangarnqaiakstnyti…
Pseudogymnoascus pannorum_AMR43301.1	alpha-amylase	mffncpaliaryvavaaaiftsanaktaaewremsiyqvltdrfatteglspdcqinnycggtwkgienkldyiqgmgfdaiwispvihnieestqwgqayhgywgndpftlnphfgttddlkslsdtlhsrgmslmidvvvnhlaanqasgsvdysvfpapfnaasafhtpcgidydnqgsvencwlvtdtpslpdvnsengdvytamvnsvadlvktygidgirldtakhvpkeylaqfqeavgvyvtgevldgnpdfvagyegpqssvlnyplwyaliesfmggdfsrlstmmsteaslftdvnalanfldnhdqprfasregndvvrdrnaatflmfasgipvvyygfehrfsgaadphnrealwpsgyntdaelykhiallhqirdlasgiggn…
Rhizomucor miehei_AGV00788.1	glycogen branching enzyme	mltddfadtfqtevekgrvltmpkdgtglavldpwldpfrdqlkaryarysdwryriekeggykhftegykyfgfnvasdgtityrewapnaetasligdfnnwdaeahpmkkneqgvfeitlkpdasgrpqiphnskvkitmtlpgtaerifrlpawirratqdltvsptydaifwnpdkpyqfrhlrpkrpeslriyeahvgissseprvatykeftanvipliaylgynaiqlmaimehvyyasfgyqvtsffapssrygnpedlkelvdvahsygiavlldvvhshasnnvldglnmfdgtdhcyfheggrgrhdlwnsrlfnygyrpvmqfllsnlrywmdeyqfdgfrfdgvtsmlykhhgigygfsgnyheyfgdlvdedglmylqlandfl…
Rhizomucor pusillus_AGJ52081.1	alpha-amylase	mkfsislsaaivlfaaatslasplpqqqryakratsddwkskaiyqlltdrfgraddstsncsnlsnycggtyegitkhldyisgmgfdaiwispipknsdggyhgywatdfyqlnsnfgdesqlktliqaahergmyvmldvvanhagptsngysgytfgdaslyhpkctidyndqtsieqcwvadelpdidtensdnvailndivsgwvgnysfdgiridtvkhirkdfwtgyaeaagvfatgevfngdpayvgpyqkylpplinypmyyalndvfvskskgfsrisemlgsnrnafedtsvlttfvdnhdnprflnsqsdkalfknaltyvllgegipivyygseqgfsggadpanrevlwtanydtssdlyqfiktvnsvrmksnktvymdiyvg…
Saitozyma flava_ABS76467.1	alpha-amylase	mapvrslagallaslglvaglspaewrsqsiyqvvtdrfaldnggnspscsgqselnlycngtfagiidkldyiqnmgftaiwispvvknidggspngytpdgsayhgywaqdiyeinphfggasgltdlsnalhnrgmylmvdvvvnhmayycgtnggcgpgnsvnygsftpfnsesyfhpfceidynnrtsildcwegdeivplvdlrtedsdvqsifnswisnliqtynidglridslqqsgsfffpgfnqaaggmymvgevfngnpsyvcpyqqagmpgvlnypmffyitnafqtssgsmsqlaqgisamqsdcsdttllgsflenqdnprfpsqtndltraqnaiaftmlqdgipityygqeqhlsgsgvplnrealwtsggydsssplykmit…
Sclerotinia sclerotiorum_ACN82436.1	alpha-amylase	mkpssllrlipvtylatsvaalsaagwrsqsiyqvitdrfartdgsttascnvneycggswqgiikhldyiqnmgftaiwispivqnivgdsvdgssyhgywaqniyqvnsnfgtpadlkalsaalhargmylmvdvvtnhmgylgcgtcvdysiytpfnsksyyhpfclidynnatsvvdcwegdnivslpdlrtedsdvytewnswisqlvanysidglrvdsaqqtgkaffpsfqnsagvyvvgeifngdpayvcpyqnymngvlnypayywitqafqstsgsisnlvngintmksscsdttllgsflenhdvarfpsytsdasltknaiaftilsdgipivyqgqeqhltgssvpnnrealwsnsnsysqsatyyrfiasvnqirnqaiyvdpty…
Thamnidium elegans_A0A5S8WFA7	alpha-amylase	AAAADWKSRSIYQLVTDRFGRSDGSTSACGDLSNYCGGDYKGIQNQLDYIAGMGFDAIWISPIPENTDGGYHGYWAKDFEKLNTNFGSADDLKALVTAAHGKGMYVMLDVVANHAGPASGGDYSGFTFSSASNYHPQCTIDYDNQTSVEQCWVADDLPDINTEDDTIVSKLHSIVSDWVTTYDFDGIRIDTVKHIRKDFWSGYEEAAGVFATGEVFDGDAAYVGPYQDQLSSLINYPLYYAIRDVFSAGSGFSRISDMLSTIKSNFKDPSVLTTFVDNQDNARFLSVKSDMSLYKNALAFTILTEGIPVVYYGTEQGFKGGDDPKNREVLWTSNYDTSSDLYKFIKIVNNDVRQKSDKTVTLDVDVGTNTYAFTHGKNLIVVNNYGSGSTESVTVKVGD…
Thermomyces lanuginosus_CAA03110.1	alpha-amylase	mkslaaiaallsptlvraatpdewkaqsiyfmltdrfartdnsttapcdttagkycggtwrgiinnldyiqdmgftaiwitpvtaqwdddvdaadatsyhgywqkdlyslnskfgtaddlkaladalhargmllmvdvvanhfgyggshsevdysifnplnsqdyfhpfcliedydnqeeveqcwladtpttlpdvdttnpqvrtffndwikslvanysidglrvdtvkhvekdfwpdfneaaactvgevfngdpaytcpyqevldgvlnypiyypaldafksvggnlgglaqaittvqesckdsnllgnflenhdiarfasytddlalaknglafiilsdgipiiytgqeqhyagdhdptnreavwlsgyntdaelyqfikkangirnlaisqnpeft…
Trichoderma viride_BAG69580.1	alpha-amylase	mklrsavplllqlslpavlgadtadwrsrtiyfaltdriarsssdtggsactnlndycggtfqgleskldyikgmgfdaiwinpvvtnsdfgfhgywaldlntinshygtaddlkslvdaahgkgfymmvdvvanhmgnanitddspsplnqqssyhtkcdidfnnqtsvencwlaglpdvdtqdptirslyqdwvsnlvstygfdgvridtvrhveqdywpgfvnasgvycigevfngdpdfmqpyqslmpgllnyaifyplnafyqqtgssqalvdmhdrlssfpdptalgtfvdnhdnprflsvkndtslfknaltytilgrgipivyygseqafsgsndpanredlwrsgyntetdmynaiskltfakhtaggladndhkhlyveptayawsrag…
Valsaria rubricosa_CAJ21046.1	alpha-amylase	mrsflalsallllyplqllaasnsdwrsrniyfaltdrvanpstttacsdlsnycggtwsglsskldyiqgmgfdsiwitpvvencdggyhgywakalynvntnygsaddlknfvaaahakgmyvmvdvvanhmgscgianlsppplneqssyhtqcdidyssqssietcwisglpdldttdstirslfqtwvhglvsnysfdglrvdtvkhvekdywpgfvsaagtyaigevfsgdtsyvagyqsvmpgllnypiyyplirvfaqgasftdlvnnhdtvgstfsdptllgnfidnhdnprflsytsdhallknalayvilargipivyygteqgysgssdpanredlwrsgysttgdiyttiaalsaartaagglagndhvhlyttdnayawsrasgk…
