# Supplementary material for: Expansion of maltose/sucrose related transporters in Ascomycetes and their association with corresponding disaccharide utilization
Source: Curr Res Microb Sci. 2025 Mar 3;8:100368. doi: 10.1016/j.crmicr.2025.100368 (PMC11930586; doi:10.1016/j.crmicr.2025.100368)
Supplement: Supplementary file 10 [file mmc10.xlsx]

## Sheet: Supplementary Table S5
Supplementary Table S5 List of GH31 gene in studied species and experimentally characterized fungal GH31 genes.
GH31 genes in studied species
Protein Id	CAZy Annotations	signalP-6.N	Phobius	TOPCONS	New genename	Protein sequences
Ang_4254	GH31	Y	Y	Y	Aspni_NRRL3_1_4254-Y	MPSTYLGALATLAVFPCLGQARSTWPLGSGLELSYQASQHQISIHQDNQTIFSTIPGQPFLSASAGKDQFVEDSGNFNITNVNQARCRGQNITQLAGIPRSDSVKNQVAVRGYLLDCGGEDIAYGMNFWVPRRFSDRVAFEATVDSEANASVPVDRLYLTFASHALEDFYGLGAQASFASMKNRSIPIFSREQGVGRGDQPYTAIEDSQGFFSGGDQYTTYTAIPQYVSSDGRVFYLDENDTAYAVFDFQRSDAVTVRYDSLSVHGHLMQADTMLDAITMLTEYTGRMPTLPEWVDHGALLGIQGGQEKVNRIVKQGFEHDCPVAGVWLQDWSGTHLQSAPYGNMNISRLWWNWESDTSLYPTWAEFVQTLREQHGVRTLAYVNPFLANVSSKSDGYRR…
Ang_268	GH31	Y	Y	Y	Aspni_NRRL3_1_268-Y	MYFSSFLALGALVQAAAATYFAPNSTGLRIQHGFETILIQPFGYDGFRVRAWPFRPPSGNEISFIYDPPIEGYEDTAHGMSYDTATTGTEPRTLRNGNIILRTTGWGGTTAGYRLSFYRVNDDGSETLLTNEYAPLKSLNPRYYYWPGPGAEFSAEFSFSATPDEQIYGTGTQQDHMINKKGSVIDMVNFNSYIPTPVFMSNKGYAFIWNMPAEGRMEFGTLRTRFTAASTTLVDYVIVAAQPGDYDTLQQRISALTGRAPAPPDFSLGYIQSKLRYENQTEVELLAQNFHDRNIPVSMIVIDYQSWAHQGDWALDPRLWPNVAQMSARVKNLTGAEMMASLWPSVADDSVNYAALQANGLLSATRDGPGTTDSWNGSYIRNYDSTNPSARKFLWSMLK…
Ang_10609	GH31	N	N	N	Aspni_NRRL3_1_10609-N	MPQKEFVPKTYQESSTGAQSSSSVHLRSSPEERSFDFSFEPIRENLFRVTFSSQDHPLPPYPSVTKPATSLDGVHVSATGGSNQKTIEVGDVTASVEWSNTPVVSLSWKGTEKPLYRDLPLRSYVADSTGIAHYTEHDRDCLHVGLGEKRAPMDLTGRHFQLSATDSFGYDVYNTDPLYKHIPLLIKASPDGCVAIFSTTHGRGTWSVGSEVDGLWGHFKVYRQDYGGLEQYLIVGKTLKDVVRSYAELVGLPILVPRWAYGYISGGYKYTMLDDPPAHEALMEFADKLEEHGIPCSAHQMSSGYSIAETEPKVRNVFTWNKYRFPNPEEWIAKYHGRGIRLLSNIKPFLLASHPDFQKLIDGNGFFKDPESSKPGYMRLWSAGGATGGDGCHIDFSSA…
Ang_475	GH31	Y	Y	Y	Aspni_NRRL3_1_475-Y	MAGTRPMSNRWTLLLSLVILLGCLVIPGVTVKHENFKTCSQSGFCKRNRAFADDAAAQGSSWASPYELDSSSIQFKDGQLHGTILKSVSPNEKVKLPLVVSFLESGAARVVVDEEKRMNGDIQLRHDSKARKERYNEAEKWVLVGGLELSKTATLRPETESGFTRVLYGPDNQFEAVIRHAPFSADFKRDGQTHVQLNNKGYLNMEHWRPKVEVEGEGEQQTQEDESTWWDESFGGNTDTKPRGPESVGLDITFPGYKHVFGIPEHADSLSLKETRGGEGNHEEPYRMYNADVFEYELSSPMTLYGAIPFMQAHRKDSTVGVFWLNAAETWVDIVKSTSSPNPLALGVGATTDTQSHWFSESGQLDVFVFLGPTPQEISKTYGELTGYTQLPQHFAIAY…
Ang_2524	GH31	Y	Y	Y	Aspni_NRRL3_1_2524-Y	MKSRLAVIRGDPRANIIMLGSLLLLLPLVGAAVIGPRANSQSCPGYKASNVQKQARSLTADLTLAGTPCNSYGKDLEDLKLLVEYQTDERLHVMIYDADEEVYQVPESVLPRVGSDEDSEDSVLEFDYVEEPFSFTISKGDEVLFDSSASPLVFQSQYVNLRTWLPDDPYVYGLGEHSDPMRLPTYNYTRTLWNRDAYGTPNNTNLYGSHPVYYDHRGKSGTYGVFLLNSNGMDIKINQTTDGKQYLEYNLLGGVLDFYFFYGEDPKQASMEYSKIVGLPAMQSYWTFGFHQCRYGYRDVYELAEVVYNYSQAKIPLETMWTDIDYMDKRRVFTLDPQRFPLEKMRELVTYLHNHDQHYIVMVDPAVSVSNNTAYITGVRDDVFLHNQNGSLYEGAVWP…
Ang_7700	GH31	Y	Y	Y	Aspni_NRRL3_1_7700-Y	MVKLTHLLARAWLVPLAYGASQSLLSTTAPSQPQFTIPASADVGAQLIANIDDPQAADAQSVCPGYKASKVQHNSRGFTASLQLAGRPCNVYGTDVESLTLSVEYQDSDRLNIQILPTHVDSTNASWYFLSENLVPRPKASLNASVSQSDLFVSWSNEPSFNFKVIRKATGDALFSTEGTVLVYENQFIEFVTALPEEYNLYGLGEHITQFRLQRNANLTIYPSDDGTPIDQNLYGQHPFYLDTRYYKGDRQNGSYIPVKSSEADASQDYISLSHGVFLRNSHGLEILLRSQKLIWRTLGGGIDLTFYSGPAPADVTRQYLTSTVGLPAMQQYNTLGFHQCRWGYNNWSDLADVVANFEKFEIPLEYIWTDIDYMHGYRNFDNDQHRFSYSEGDEFLSK…
Ang_2023	GH31	N	N	N	Aspni_NRRL3_1_2023-N	MLYAEDNKLIFRFDDHLLWIQPWGENALRVRATKLASMPTEDWALSSKVTSIEPTISIEEHKDSSITNGKIKATVSQRGKITIYNQKGEKLLEEYARNRRDLKDPKCSALEVEARELRPILGGDFHLTMRFESLDPKEKIYGMGQYQQPFLNLKGVDIELAHRNSQASVPFALSSLGYGFLWNNPAIGRAVLGTNTMSFEAYSTKVLDYWVVAGDSPAEIEEAYSKVTGYVPMMPEYGLGFWQCKLRYWNQEQLLDVAREYKRRNIPLDLIVVDFFHWKHQGEWSFDPEFWPDPDAMIKELQSLNVELMVSVWPTVENASTNYPEMLEKGLLIRHDRGLRVSMQCNGDITHFDATNPSARAYVWSKAKQNYYDKGIKVFWLDEAEPEYSVYDFDLYRYH…
Ao_1093	GH31	Y	Y	Y	Aspor1_1093-Y	MLGSLLLLAPLAGAAVIGSRADTQQCPGYKASNVQENDRSLTADLTLAGKPCNTYGTDLHNLKLLVEYQTDERLHVKIYDAEERVYQVPEKVTPRVDSGDGSSKDSALKFEYEEEPFSFTVKRDDEVLFDSSAENLIFQSQYLKLRTWLPENPYLYGLGEHTDPLRLSTTNYTRTFWNRDAYGTSANSNLYGTHPVYYDHRGESGTHGVFLLNSNGMDVFIDKTADGKQYLEYNALGGIFDFYFFTGSNPKEASIEYSKIVGLPAMQSYWTFGLHQCRYGYRDVYQVAEVVYNYTKAGIPLETMWTDIDYMDRRRVFSLDPDRFPLEKMRELVGYLHDHDQHYIVMVDPAVSVSDNGAFNRGLEQDVFLKTQNGSLYKGAVWPGVTAYPDWFHPDIQDY…
Ao_4311	GH31	N	N	N	Aspor1_4311-N	MPQKEFCPKSYQETPAGAQSSAAVHLRSGSDKRQFDFSFEPIRENLFRVTFSSEDHPLPPFPSVTKPVTSLEDTHVSTEHGFQQKTIEVGDVIASVEWANTPVVSLSWKGTDKPLYRDLPLRSYVADASGIAHYTEHDRNDLHVGLGEKRAPMDLSGRHFQLSATDSFGYDVYNTDPLYKHIPLLIKASPAGCVAIFSTTHGRGTWSVGSEIDGLWGHFKVYRQDYGGLEQYLIVGKTLKDVVRSYAELVGYPILVPRWAYGYISGGYKYTMMDEPPAHQALMEFADKLKEHEIPCSGHQMSSGYSIAEVEPKVRNVFTWNKYRFPNPEEWIAKYHSRGIRLITNIKPFLLGSHPDFQKLIDGNGFFKNPETNEPGYMRLWSAGGATGGDGCHIDFTSA…
Ao_9436	GH31	Y	Y	Y	Aspor1_9436-Y	MHLKKLLTSAAALSGSVFAQSKDGVEDLDGPGDDLYVKDLSGCPGYKATKHWQTRSGFYADLTLAGPACNVFGTDLPDLKLEVEYQTSDRLHVKILDTNNTVYQVPDSVFPRPGFGEWCSPKDSKLKFDFQADPFSFTVSRTDTGEVLFDTTGNKLVFESQYVYLKTHLPQNPHLYGLGEHSDAFMLNTTNYTRTIYTRDAYGTPQGENLYGAHPIYFDHRQTGTHGVFLLNSNGMDIFIDNNSTQFLEYNIIGGVLDFYFIAGPTPRDVAIQYAEITQTPLMTPYWGLGYHQCKYGYQDVYEVAAVVANYSTNNIPLETIWTDIDYMDRRRIFTIDPERFPADLYKDLVDTIHARDQHYIVMVDPAVYYKESNPALDEGLKYDIFMKENNGSEYQGVV…
Ao_7439	GH31	Y	Y	Y	Aspor1_7439-Y	MLSKMYRWLVALTVCATQLVQATPIQTRESDYFLPNSTGFRMQHGFETILVQPFGFDGFRVRAWPFRPPTGHEISFIYDPPLEGFENGQAHGLTFDTAFNGNHTVAIRNGNTIVRTSGWGGNPGGYRLAFYRIEQDGSESLLTNEYAPLKSINPRYYSWNGPGSEFSAEFSFSTTPDEQFYGTGTQQDHLVNKKGTVIDLINFNTHIPTPVFMSNKGYAFIWNMPAQGRMEFGQLRTKLTAESTTVVDYVIVATTPGDYDTLQKRLSALTGRAPTPPDFSLGYIQSKLRYENQTELELLAQKFKDNNVPVGMIVIDYQSWRNQGDWGLDPALWPDVAAMAKKVKDLTGAEIMASLWPSVSDASDNYLELQANGYLSATRDGPGTTDSWNGSYIRNVDST…
Ao_1359	GH31	N	N	N	Aspor1_1359-N	MLYAEDDKLIFRFDDHLLWIQSWGENAFRVRATKLSSIPTEDWALSTKPSASEPVIETPEGKEASIYNGKIKAVVSQRGKIIIYDSKGNKLLEEYARHRRDPKDPKCSALEVEARELRGILGGDFHLTMRFESLDPKEKIFGMGQYQQPSLNLKGADVELAHRNSQASVPFAVSSLGYGFLWNNPGIGRAVFGTNTMSFEAYSTKALDYWVVAGDTPAEIEEAYAKVTGYVPMMPEYGLGFWQCKLRYWNQEQLLNVAREYKRRQVPLDLIVIDFFHWKHQGDWSFDPEFWPDPDAMIKELKELNVELMVSIWPTVETTSVNYKEMLERGLLIRHDRGLRIAMQCDGDITHFDATNPEAQKFIWQTAKKNYYDKGIKVFWLDEAEPEYSIYDFDIYRYH…
Ao_1360	GH31	N	N	N	Aspor1_1360-N	MVSIWPTVETTSVNYKEMLERGLLIRHDRGLRIAMQCDGDITHFDATNPEAQKFIWQTAKKNYYDKGIKVFWLDEAEPEYSIYDFDIYRYHAGPNMQIGNIFPKEYARAFYEGMEAEGQKNIVNLLRCAWAGSQKYGALVWSGDIASSWSSFRNQLAAGLNMGLAGIPWWTTDIGGFHGGNPDDPAFRELFTRWFQWGTFCPVMRLHGDREPKPEGQPTASGSDNEVWSYGEEIYEICKKYINIREELRDYTRSLMKEAHEKGSPVIRTLFYEFPEDKAAWDIETEYMFGSKYLVVPVLEAGQRKITAYLPSGASWKSWGEDEVYEGGKTVEVACPIETMPVFVKA
Ao_7506	GH31	Y	Y	Y	Aspor1_7506-Y	MPLYSSYLGAFSVFALATLGESRSSWTLGQGIEVNWQSSSQQLSIVQANKTLLATVPGQNFLSASTGKDQWVGANGNFNYTSVDLNRCQGQNVTRVTHSSRENSVSGEDVSIQGYLQDCGDQSIGYTMSFWVPKTLPDRVAFDVNVEPAHAPMNKLYVTFGSHASEDFYGLGAQASFASMKNQTIPIFSREQGVGRGDQPITALEDSQSWFSGGNEFTTYTAIPQFISSAARVFYLREEDTAFSEFDFTKPNAVTVRYDALTVGGHFMQADNMLNAITMLTDYVGKMPTLPEWVDNGAILGIQGGQEKVERIVKEGLKQDCPVAAVWLQDWSGTHSQEAPYGNMQISRLWWNWESDSKLYPTWAEFVQDLREEYGVKTLAYINPFVANVSSKADGYRRN…
Ao_5597	GH31	N	N	N	Aspor1_5597-N	MSVPVYTSARMSPTSSSNFRFDCLNSGPSHRAGIPPARVMPPLTSFRVSHFVLIFISLKGMSMKNEQSFSLSDHSSQAITAFPKSLRQHRLVPFVSSKTNKGFNENVFRSLYSSPNEKQGWSGSGRNVKQIQFILFEASFHWLVCVVFTSPSKSQADIQNKANKLPGNRRPSCVYVLYVFLNVVKGTKTELDRDHGRISLEGQSGVTRQTAWTKCGESHVFEMEKYVFPTKPKANAGSIVSGPKYRFTVLTDRLLRFEWAEDGQFEDRASTFAINRDLPVPEFRIIDNDGLEIITEHFHLSYDKKRFSPNGMVAHLSAKTTKYGTEWRFGTPSTLNLGGTARTLDLCDGRCDMGDGVLSKAGFAVIDDSESMLFDGQGFVVSRPAGDRVDGYFFAYGRN…
Ao_6650	GH31	Y	Y	Y	Aspor1_6650-Y	MAGRRLLSTRWTLLLSLVILLGCLVIPGVAVKHENFKKCSQSGFCKRNRAYADDVAAKGSAWSSPYELDSSSIQFKDGQLHGTILKSVSAEEKVKLPLTVSFLESGVARVVIDEEKRLNKEIELRHDSQARKERYNEAEKWVLVGGLELSKSATLDSESETGVTRVLYGPENNFQAIIRHSPFDIEFQRDGQTHVHLNNKGYLNMEHWRRKVDTSEGDGEQNSESQEDESTWWEETFGGNTDTKPKGPESVGLDITFPGYGHVYGIPEHADSLSLRETRGGSGNHEEPYRMYNSDVFEYELNSPMTLYGAIPLMQAHRPGSTVGVFWLNAAETWVDIVKSTSSANPLSLGVNSKTDTQSHWFSESGQIDVFVFLGPTPQDISKKYGELTGYTQLPQHFA…
Ao_2617	GH31	N	N	N	Aspor1_2617-N	MKFTEGMWRLREGIRIDWMNNVERLHINNEKVELLLNKFQRHRGDTLNSATVTASVTSPLEGIIGVKLVHWAGQVDNGPHYQLSSSTGHTKIDHEKNVKLDYGSGPLNLTINTAPNELDFVFSAAKGKLTGHSWRSIGYVGDQTTEKSRWDDGIFFERQGYMLAALDLGVGEKLYGLGERFGPFVKNGQSVDIWNEDGGTSSELTYKNIPFYISSKGYGVFVNNPGKVSLELQSERTTRVNISIAGEELEYFVVYGNTPKEIIRRYTALTGRPSLVPSWSYNLWLTTSFTTNYDEQTVTGFLDGFRDRDIPLGVFHFDCFWMKSYQWCDFEFDSEMFPDAGGYLQRLKERDLRISVWINPYVGQASPLFDEGKKNGYFIKRTDGSVWQWDYWQAGMAVV…
Ao_3750	GH31	Y	Y	Y	Aspor1_3750-Y	MAGLKSFLASSWLLPVACGASQSIVPSTSATAAYSQFTIPASADVGANLVANIDDPQAVNAQSVCPGYKASDVKHSSQGFTASLELAGDPCNVYGTDVDSLTLTVEYQAKDRLNIQIVPTYFDASNASWYILSEELVPRPKASQNASVPQSDFVVSWSNEPSFNFKVIRKATGDVLFNTKGSTLVYENQFIEFVTLLPEEYNLYGLGERMNQLRLLENANLTLYAADIADPIDDNIYGHHAFYLDTRYYKVGGQNKSHTIVKSSEAEPSQEYVSYSHGVFLRNAHGQEILLRDQKLIWRTLGGSVDLTFYSGPTQAEVTKQYQLSTVGLPAMQQYNTLGFHQCRWGYNNWSEFEDVLANFERFEIPLEYLWADIDYMHGYRNFDNDQHRFSYEEGEKFL…
And_3324	GH31	N	N	N	Aspnid1_3324-N	MKFTEGMWLLREGIRIDWMSNVERLNVDKDTVNLLLNKFQRHRGDTLNSSTVSARVTSPLEGIIGVKLVHWAGGLDNGPHYELNTSAGHTEITHEKGKNLKYTSGRLELDINIAPNELAFTFTTGADGQDKRKKLTGHSFRSIGYVGDSTTPKSQLSDGIFYERQGYTLAELDLSVGEKLYGLGERFGPFVKNGQSVNIWNEDGGTSSELAYKNIPFYISSNGYGVFVNHPGKVSLELQSERTTRVNVSVEGEELEYFVIEGKNPKEILKRWTDLTGKPALVPAWSYGLWLTTSFTTNYSERTVTGFLDGFKDRNLPLSVFHFDCFWMKSYQWCDFEFDADMFPDAAGYLARLKERGLKLSIWINPYVGQASPLFEIGKREGYFIKRIDGSVWQWDLWQ…
And_6505	GH31	N	N	N	Aspnid1_6505-N	MLYSDSDKLVFRFDDHLLWVEPWSENALRVRATKLAAMPAENWALSSRPQSDRSAIELPSDKNGEATISNGKIKGVVTKRGKLTIYNSKGTKLLEEYARHRRDPTDPKCSALEIEARELRPILGGDFHLTMRFESLDAKEKIFGMGQYQQPGLNLKGSDIELAHRNSQASVPFALSSRGYGFLWNNPAIGRAVLGTNTMSFEAYSTKALDYWVVAGDSPAELEEAYARVTGYVPMMPEYGLGFWQCKLRYWNQEQLLNVAREYKRRQVPLDVIVCDFFHWKHQGEWKFDPEFWPDPDAMVKELQEMNVELMVSIWPTVETASENYPEMLEKGLLIRHDRGLRIAMQCDGDITHFDATNPAARSFVWSKAKSHYYDKGIRIFWLDEAEPEYSIYDFDIYR…
And_7726	GH31	Y	Y	Y	Aspnid1_7726-Y	MVRFLHLAGTLPVLASGAVQDALRPVAESAATVTATATVAGQQAQFTLSDYVDVGADLIANVDDPEAVNAQSVCPGYKASDIQQTDLGFTASLRLAGEPCNVYGTDVESLTLEMQYQDTDRLNIQITPTYVDASNASWYILPEEFVPRPKPAAGASESHSDFAVTWSNEPTFNFQVTRKSTGEVLFDTAGSVLVFENQFIEFVTSLPEEYNLYGLGERINQLRLLRNATLTSYAADIGNPIDANIYGQHAFYVDTRYFSVDEAGKHTYVKSSEADPSATYTSYSHGVFLRNSHGHEVVLNPQGLTWRTIGGSIDLTLYSGPTVAEVTKQYQRSTVGLPAMQKYDTLGFHQCRWGYNNWSVFADVLANFEKFEIPLEYLWADIDYMHGYRNFENDEYRFP…
And_2689	GH31	N	N	N	Aspnid1_2689-N	MPQKEYCPKGYQQTQAQESSPAVFLHSEGTKGRSFDFSFEAVRENLFRVTFTSPSHPPPPYPSVTKPKTSLNGIEVATSSSPSQIDIEVGDVKAAVNWENTPVVSLSWKGDSKPLYRDLPLRSYVIDGDGIAHYTEHDRKALHVGLGEKSAPMDLTNRHFQLSATDSFGYDVYNTDPLYKHIPLLIKATPAGCVAIFSTTHARGTWSVGSEVDGLWGHFKVYRQDFGGLEQYLIVGRTLREVVRSYAELVGFPLAVPRWAYGYISGGYRYSAMDEPPAHQALMEFADKLKEHDIPCSAHQMSSGYSIAEHEPKVRTVFTWNRYRFPDPERWIAEYHSRGIRLLTNIKPFTLASHPDFQKLIDGNGFFKDPETGEPGYMRLWSAGGGTGGDGCHVDFTSA…
And_1676	GH31	Y	Y	Y	Aspnid1_1676-Y	MARSRLSSSWTLLVTLAILLGCFIVPGVTVKHENFKKCSQSGFCKRNRALADEVAAKGSSWSSPYELDPSNIQFKDGYLRGTILKTISPTEKVRLPLLISFLESGVARVTVDEEKRMTGDIEIRHGSQARKERYNDAQSWVLVGGLDSSKSAILSPESEDGYTKVLYGPNNAYQAVIRHSPFSVDFQRDGQTHVQFNNKGYMNMEHWRPRVDAPSESEQDVLGSQEDESTWWEETFGGNTDSKPRGPESVGLDISFPGYTHVFGIPEHADSLSLRETRGGPGNHEEPYRLYNSDVFEYELNSPMTLYGAIPLMQAHRKDSTVGVFWLNAAETWIDIVKSKTDTHSHWFSEAGQLDVFVFLGPTPGEISKKYGELTGYTQLPQQFAIAYHQCRWNYVTDE…
And_5779	GH31	Y	Y	Y	Aspnid1_5779-Y	MLGFLLFLPLVGAAVIGPRANSQICPGYKASHAKHNSHTFTADLTLAGKPCDTYGTDLKDLKLLVEYQTDERLHVMIYDANEQVYQVPESVLPRVGNGNGTEKDSALKFDYVEEPFSFTVSRNGDVLFDTSASNLIFQSQYLNLRTWLPNDPHLYGLGEHTDSLRLETNNYTRTLWNRDSYGVPSHSNLYGAHPVYYDHRGSAGTHGVFLANSNGMDIKINKTLDGKQYLEYNILGGVLDFYFFTGSTPKEASTQYAKVVGLPAMQSYWTFGVYVYEVAEVVYNYSQAGIPLETMWTDIDYMELRRVFTLDPERFPLGKMRELVDYLHDHNQHYIVMVDPAVSTSDNPGYRRGVEQDIFLKTQNGSLYKGAVWPGVTVYPDWFHPAIQDYWNGEFNKFF…
And_2774	GH31	N	N	N	Aspnid1_2774-N	MEGHVFETHPRANPGAVVQGAQYRFTLLSERLIRFEWAEDGQFEDRASTFAIDREFPVPRFRIVDGDELEIITEYFHVSYTKQKFSPESLVFHFSGKSVKYGTPWRFGTPTEFNLGGTARTLDGVDGRCDMGQGVLSKAGYAVLDDSKSMLFDGKGFVAPRQAGDRADWYLFCYGRDYKAAIKAFYAVSGKQPVVPRFVLGNWWSRYYAYHQDEYVALVDKFLEHSIPLSVAVLDMDWHYVSDERVPHAGWTGYTWNEKLFPNPKKFRRDIHQRQLRITMNDHPHGGIHAHEAAYERMALFLDHDTRDRNPILFDPASPKFMEAYLSILHHRLELDACDFWWIDWQQGPYSKIPGFDPLWLLNHFQYLESKHYGSVPLIFSRYGGPGSHRYPIGFSGDT…
And_2805	GH31	Y	Y	Y	Aspnid1_2805-Y	MAGTLLSWTPLALALMARALSQLPLTDCPGYRVINVEERPRGLTADLTLAGTPCNVYGVDIENLRLETDYDTNQRLHVKIYDADENVYQVPDSVFPRPVVNDQACADENTPELRFSYAEDPFSFAVSRASNDETLFNTTGHNLIFQSQYVNLRTSLPQNPNLYGLGEHSDPLRLNTINYTRTLWNRDAYTIPAGTNLYGAHPMYIDHRGEAGTHGVFLLNSNGMDIKIDKNSDNIQFLEYNILGGVLDFYFFAGPSPKDVSVQYAEVAGLPAMVPYWGLGFHQCRYGYRDIFEVAAVVHNYSEARIPLETMWTDIDYMDHRKVFTLDRERFPLDTVRALVQYLHQRDQHYIVMVDPAVAHSENGAFTRGLEKDVFMRKQDGTLYQGAVWPGATVFPDWF…
And_6930	GH31	Y	Y	Y	Aspnid1_6930-Y	MRFQQLLPWAAALTGCVVAQSQAGVDPLDRPGNDLYVKDLSNCTGYKVTKHWKTRSGFYADLALAGPACNVYGIDLPKLKLEVEYQTDERLHVKILDTNNTVYQVPDSVFPRPGFGQWCSPKNSKLKFDFKPDPFSFTVSRTDTGEVLFDTTGTKLVFENQYLYLKTHLPQNPHLYGLGEHSDSFMLNTTNYTRTIYTRDAYGTPQGQNLYGAHPIYFDHRQDGTHGVFLLNSNGMDIYIDNEGGQFLEYNIIGGVFDFYFIAGPSPQDVARQYAEIVQPPLMVPYWGLGFHQCRYGYQDVYEVAAVTANYSVHDIPLETIWTDIDYMDRRRIFTLDPERFPPELVKDLVDTLHARDQHYIVMVDPAVYYSEPNPALDAGLKYDAFMKELNGTHYQGVV…
And_3056	GH31	N	N	N	Aspnid1_3056-N	MIQGLDDKLVYTFDAETLWIEPWGPNAIRVRSTRSRQIPDQNWALLNQPSTSAIINVQSNGTGVIQNGKIQASLSETGKIQVQNSKGKLLLQEYVRNRKDVKDPKCSAIEVEAREFRPILNSESFHLTARFESVSTEEMLFGMGQYQQPFLDLKGHQLELAHRNSQASIPFLVSSLGYGLLWNNPSVGRCFLGRNIMSFESESTTTLDYWVVVGDTPADIVETYAANVGKVPMMPEYGLGFWQCKLRYQTQEELLQVAREYKRRELPIDLIVIDFFHWPLQGDWRFDPTYWPNPAAMVKELRGMGIELMVSIWPTVDKRSENYRKMLEKGFLIRTDRGVRTAMDFQGDTIHFDATHPGARAYVWEKCKTNYYDYGVRAFWLDEAEPEYKAYDFDNYRYY…
Pb_11732	BLAST	Y	Y	Y	Pb_11732-Y	MVGLTRLLAGTWLLPAVYGAATQTSSSAYVQTTLDSSVDVGANLIANVDDPEAVNAQSACPGYRASNVKSNSRGWTATLKLAGKPCNVYGTDVESLDFTLEYLSSTRVNFQITPSHVDASNASWYSLSEDVVPRPKADKQGSAKDSHFEVSWSNEPSFSFKVARKATGDVLFDTTGSKLVFENQFIEFVTALPEDYNLYGLGEHIQQLRLLKNSTFTMYAADTGDPVDQNTYGSHAFYLDTRYYEVNGKGSHTLVSSDQALTSKNYVSYSHGVFLRNAHGQEILLGTEKLTWRTIGGSIDLTLYAGPTQTEVTKDYQLSTVGLPAMQQYFTFGYHQCRWGYQNWSEVEDVVANFQKFEIPLENIWNDIDYMHGYRDFDNDANRYSYEEGAVLLEKLHKS…
Pb_5776	BLAST	Y	Y	Y	Pb_5776-Y	MRGSLLLHLAPLVGAVALEARSGTLDDCPGYKVVNIREQGHSFEADLTLAGDHCDAYGTDLENLKLLVEYQTDDRLHVLISDLEEDVYQVPTSVLPRPDANGDHHNNQPTIRFDYEAEPFSFRVLRGDQVLFDTTDTNLVFESQYLRLRTWLPADPYLYGLGEHTDSLRLPNKNYTRTLWSRDAYGIPENTNLYGNHPIYVDHRGDDGTHGVFFLNSNGMDIKIDQTDDGRQYLEYNTIGGVLDFYFLAGPTPKEVAKQYSEVVGLPAMQAYWTFGFHNCRYGYQDVYDVAEVVYNYSHAHIPLETMWTDIDYMDRRRVFTLDPERFPLEKMRELVDHLHQHNQHYIVMVDPAVSDSDNGAANRGKDQGIFLARGEELYQGAVWPGVTVYPDWFHPGTQ…
Pb_345	BLAST	N	N	N	Pb_345-N	MLYAENDKLIFRFDDHLLWIQPWGENAFRVRATKLATMPTEDWALESRPDSSSIAIETPAGEDASICNGKIRATVSQRGKVIIYDHKGTKLLEEYARHRQDPRDPKCSALLIEARELRPILGGDYHLKLRFESLDPKEKIFGMGQYQQPYLNLKGADLELAHRNSQASVPFAVSSRGYGFLWNNPGIGRATLGINVMSFEAYSTRALDYWVVAGDSPAEIEEAYAKVTGYVPMMPEYGLGFWQCKLRYWNQEQLLNVAREYRRREVPLDLIVIDFFHWKHQGEWSFDPEFWPDPDAMIKELKELNVELMVSVWPTVENASENFPEMLERGLLIRHDRGLRVAMQCDGDITHFDATNPEARQFVWSKAKKNYYDRGIKVFWLDEAEPEYSIYDYDIYRYH…
Pb_2338	BLAST	N	N	N	Pb_2338-N	MKFTAGMWCLQEGVRIEWMSNVERLRTENETVHLLLNKLQRHRGDTLNSPTVSAQVTSPQEGIIGVKLVHWAGQVDNGPHYKLNTTSGHTDITHDKTANKLNYTSGPLALDVNTATNELDFVFRSSSGKKLTGHSGRSIGYVADQRTEKHRYEDGIYAEKQGHMLAELDLGVGEKVYGLGERFGPFVKNGQTVDMWNEDGGTSSELAYKNIPFYISSKGYGVFVNHPGKISLEVQSERTTRVNISVPGEEIEYFIVYGDSPKDVLRRYTSLTGRPGLVPSWSYNLWLTTSFTTNYDEQTVTGFLDGFRDRDIPLGVFHFDCFWMKSYQWCDFQFDEEMFPDAVGYLKRLKERGLRISVWINPYVGQASPLFEEGKKNGYFIKRTDGSVWQWDFWQAGMA…
Pb_11294	BLAST	Y	Y	Y	Pb_11294-Y	MMAWSRPASHWTLLLSLVVLIACIIVPGLAVKHENFKTCDQSGFCKRNRAYADNASAHGSSWSSPYELDPATIHFKDGQLTGVLVKTISNNEKVHLPLTLSFLESGAARLLVDEERRLKGDIEIRHGSKVNKKRYDEAEKWVIVGGLDTSKSAALDAQSETGFTKVLYGPEGKFEAIIRHAPFEVEFQRDGQTHVQLNHQGFLNMEHWRPKVEGKDEESGEDESTWWEESFGGNTDSKPRGPESVGLDISFPGYNHVFGIPEHADSLSLKETRGGSGNHENPYRMYNSDVFEYELDSPMTLYGSIPFMQAHRKGSTVGVFWLNAAETWVDIVKKKAASNPLSMSASSKTNTHTHWFSEAGRIDLFIFLGPTPQDLSKTYGELTGYTQLPQHFAIAYHQC…
Pb_2	BLAST	N	N	N	Pb_2-N	MHRYSFPHTPVAHPEAIIGAGKYRFSVLTDGLLRYEWAEDYQFEDRASVLAINRRFPVPEFRIKETRDNLQVLTSRFHLTYDKREFSPNGLSAVIKGSYGPHVSVWRYGIPTSNLGGTTRTLDEADGRVSLDQGVISRQGFATLDDSTSMLFDDRQWVTPRLPGNRVDGYLFAYGHDYQQAIQTFYLLSGPQPLLPRWALGNWWSRFYPYTADEYLSLMDRFRENEIPLSVAVLDMDWHLVQDERIKKAGVTGWTGYTWNKELFPNPKAFLAELHDRGLHISLNDHPADGVQSYEDLYEEMAIALHHDASMGDPISFDITNQAFLDAFFDVLHRRIEKDGLDLWWVDWQQGSHSRIPGIDPLWVLNHYHFLDSALNNKRPLTFSRYAGPGSHRYPIGFS…
Pb_753	BLAST	N	N	N	Pb_753-N	MPQREILPKGYQEVASSAQQDAAVHLRSSSGKTAFDFSFEAVRQNLFRVTFSSAERPISPFPNVTRPETDLKGLKVNTKEEGSSKTIDVAGVTAKVEWEQTPVVSLSWTGSDKPLHCDLPLRSYVADGPGVAHYSVHDRNALHVGLGEKAAPMDLTGRNFQLTATDCFGYDVYKTDPLYKHIPLLIKATPEGCVALFSTTHGRGSWSVGAEIDGLWGHFKIYRQDYGGLEQYMIVGKTIKDVVRSYAELVGFPLLVPRWAYGYISGGYKYTMLDNAHEALLEFAEKLKEHGIPCSAHQMSSGYSIAPVEPKVRNVFTWNYERFPDPQKWISQMHEHGIRLISNIKPFLLESHPDFQRLIDGRGFFTDPETDKPGYMRLWSAGGATGGEGCHIDFTSEAA…
Pb_8795	BLAST	Y	Y	Y	Pb_8795-Y	MLGIPKAWIWTAIAAASVPSSLATQTPFDLGSGFSLAINESANHLAVSRGDHTIWETIANQPFLSASAGSDQVIGSSGNFKINEVDRSKCTGQRIGRLTQKTWPGSASKQAAVIQGFLTGCGNSSAPFSLALWVPAEFPDRIAFHIDVNSDSTSDNPETKLFLTYRSSPSEDFYGLGAQASFASLKNQSVPIFSREQGVGRGDQPTTRLESADSFFAGGDHFTTYSAVPQYISSHSKVFHLTEESTAYTKFDFRNPNAVTVRYAAPHVDGYFMLASNMLNGITMLTEYTGRMPELPTWVDSGAVLGIQGGQAKVNRIVQQGLRQDCPIAAVWLQDWSGTHTQSVSYMTLNISRLWWNWEYDSDLYPSWPQFVQNLRNQHNVRTLSYINPFLANVSTKPD…
Ps_12347	GH31	Y	Y	Y	Pensub1_12347-Y	MRGSLLLLLAPLVGAALLETRGSPDDCPGYKVVNVREKDHSFEADLTIAGDHCDVYGTDLENLKLFVEYQTDDRLHVLISDLEEDVYQVPTSVLRRPDANGDHHDNKPNIRFDYEEEPFSFRVLRGDQVLFDTTDTPLIFENQYLRLRTWLPADPYLYGLGEHTDSLRLPNKNYTRTLWSRDAYGIPENTNLYGNHPIYVDHRGDDGTHGVFFLNSNGMDIKIDQADDGRQYLEYNTIGGVLDFYFLAGPTPKEVAKQYSEVVGLPAMQAYWTFGYHNCRYGYQDVYDVAEVVYNYSRAHIPLETMWTDIDYMDRRRVFTLDPERFPLEKMRELVDHLHKHDQHYIVMVDPAVSDSDNGAANRGKEQGIFLTRGEELYQGAVWPGVTVYPDWFNPGTQE…
Ps_6394	GH31	N	N	N	Pensub1_6394-N	MFREEGNRLVYEYDSEQLWIEPWGENAFRIRATKCATMPTESWALGERLAASTTGPQISISSSSASINNGKIRAVISRFGKLTISNSKGKVLLEEYTRTRRDILDPKCSAIEVEAREFKPILGGDYHLTLRLESIDPNEKIFGMGQYQMPYLDLKGHDLELAHRNSQASVPFALSSLGYGFLWNNPAIGRAVLGKNIMSFEAYSTKAMDFWIVAGDSPSEIEEAYANATGKVPMMPEFGLGFWQCKLRYQTQEELLSVAREYKRRNLPIDLIVIDFFHWPKQGEWKFDPVYWPDPATMVKELKEMKIELMVSIWPTVDKKSENYEEMREKGLLIRVDRGIRTGMDFEGETVHFDATNPKAREYVWGKARQNYYEKYGIKVFWLDEAEPEYTAYDFDIYR…
Ps_1350	GH31	N	N	N	Pensub1_1350-N	MKFTEGMWCLREGVRIEWMSNVERLRVENETVYILLNKHQRHRGDTLNSRQVNDSTYYHLNTTSGHTNITHDNLANKLKYTSGPLALDINTTANELDFVFCSLSGKKLTGHSFRSIGYVADQRTEAHRYEDGLYAAKQGYMLAELDLSVGEKVYGLGERFGPFAKNGQTVNIWNEDGGTSSELAYKNIPFYISSNGYGVFINHPGKVSLEVQSERTTRVNISVPDEEIEYFIVYGDSPKDILRRYTTLTGRPALVPSWSYNLWLTTSFTTNYDEQTVTAFLNGFRDRDIPLGVFHFDCFWMKSYQWCDFQFDEEMFPDPVGYLKRLKGRGLRISVWINPYVAQASPLFEEGKKNGYFIKRIDGSVWQWDFWQAGMAIVDFTNPAACTWFSTHLERLMDI…
Ps_7584	GH31	Y	Y	Y	Pensub1_7584-Y	MARSRPASRWTLLLSLVVLIACIVVPGLAVKHENFKTCDQSGFCKRNRAYADNASAQGSSWSSPYELDPATIHFKDGQLTGVLVKIISDTEKVHLPLTLSFLESGAARLLVDEERRLKGDIEIRHGSKVNKKRYDEAEKWVIVGGLDTSKSATLDAQSETGFTKVLYGPEDKFEAIIRHAPFEVEFQRDGQTHVQLNHQGFLNMEHWRPKVEGKEEESGEDESTWWEESFGGNTDSKPRGPESVGLDISFPGYNHVFGIPEHADSLSLKETRGGSGNHENPYRMYNSDVFEYELDSPMTLYGSIPFMQAHRKGSTVGVFWLNAAETWVDIVKKSASSNPLSMSATSKTNTHTHWFSEAGRIDLFIFLGPTPQALSKTYGELTGYTQLPQHFAIAYHQCR…
Ps_9644	GH31	N	N	N	Pensub1_9644-N	MTFPIHPVANSQAVLPGSKYRFTVLTDRLIRYEWASDGCFEDRASTFAINRHFPTPQFLVIDNDDGLEIITDHFHLCYDKQRFSPAGLNAHLSFQHTNWGAPWRYGLDEKLNLGGSLNLGGTARTLDLCNGRCDMGEGVISKAGYAALDDSTSMLFDGDFVVGRKPGDRIDGYLFCYGHDYKAAIKAFYSVSGKQPVLPRYALGNWWSRYYPYHQDGYIQLMDDFRARDIPLSVAVVDMDWHLVKDPSVPHAGWTGYTWDRKLFPNPEQFRRDLHERHLKITLNDHPHNGIHSHEDAYEEMAEALDHDTSEKRPIMFDPSNRKFMKAYLEILHRNLEKTACDFWWIDWQQGPYSKVPGLDPLWLLNHFHYLDHGRDGNTTPLIFSRYAGPGSQRYPIGF…
Ps_4688	GH31	N	N	N	Pensub1_4688-N	MLYAENDKLVFRFDDHLLWIQPWGENAFRVRATKLAAMPTEDWALESEPDSPSVTIETPAGEDASITNGKIRATVSQRGKVIIYDRKGKKLLEEYARNRQDPRDPKCSALDIEARELRPILGGDYHLKLRFESLDAKEKIFGMGQYQQPYLNLKGADLELAQRNSQASVPFAVSSRGYGFLWNNPGIGRATLGTNVMSFEAYSTRALDYWVVAGDSPAEIEEAYAKVTGYVPMMPEYGLGFWQCKLRYWNQEQLLNVAREYRRREVPLDLIVIDFFHWKHQGEWSFDPEFWPDPDAMMKELKELNVELMVSVWPTVENASENFPEMLERGLLIRHDRGLRVAMQCDGDITHFDATNPEARKYVWSKAKKNYYDRGIKVFWLDEAEPEYSIYDFDIFRYH…
Ps_2820	GH31	Y	Y	Y	Pensub1_2820-Y	MVGLTRLLAGTWLLPAVYGAATQTSSSAYHQTTLESLVDVGANLIANIDDPEAINAQSACPGYRASNVQNTSRGWTATLKLAGKACNAYGTDVDSLNFTLEYLSSTRVNVQITPSHVDSSNASWYNLSEDVVPRPKADKKASAKDNDFEVSWSNEPSFGFKVSRKATGDVLFNTIGSKLVYENQFIEFVTALPVDYNLYGLGEHIQQLRLLKNSTFTLYAADTGDPVDLNTYGSHAFYLDTRYYEVNDKGSHTLVSSDQATTSKNYVSYSHGVFLRNAHGQEILLGTEKLTWRTIGGSIDLTLYSGPTQREVTKDYQLSTIGLPAMQQYFTFGYHQCRWGYTNWSEVEDVVANFQKFEIPLENIWNDIDYMHGYRDFDNDQNRYSYEEGAVFLEKLHKA…
Ps_13084	GH31	N	N	N	Pensub1_13084-N	MHRYSFPHTPVAHPEAIISAGKYRFSVLSDGMLRYEWAEDNQFEDRASVLAINRQLPVPEFRVKENQHNLQIITSRFHLTYDKQEFSPNGLSAVVKGNYGPHGSVWRYGTQASNLGGTTRTLDEADGRVVLDQGVISRHGYATLDDSKSMLFDDRQWVTTRLPGKRVDGYLFAYGHDYQQAIQAFYLLSGPQPLLPRWALGNWWSRYYPYTADEYLSLMNRFRESEIPLSVAVLDMDWHIVQDECVKKAGVTGWTGYTWNRELFPNPKAFLAELHDRGLHVSLNDHPADGVQSYEDPYEEMAIALDHDVSMGDPISFDITNQTFLDAFFDVLHRRFEREGLDLWWVDWQQGTHSRIPGIDPLWVLNHFHFLDSTLDNKRPLTFSRYAGPGSHRYPIGFS…
Ps_12139	GH31	N	N	N	Pensub1_12139-N	MPQREICPKGYQQVASSAQQDASVHLRSSSGKTAFDFSFEVVRQNLFRVTFSSAERPIPPYPNVTKPETDLKGLNISAKEEATWKTIDVAGVTAKVEWEHTPVVSLSWSGSNKPLHRDLPLRSYVADGPGVAHYSVHDRNALHVGLGEKAAPMDLTGRNFQLTATDCFGYDVYKTDPLYKHIPLLIKATPEGCVALFSTTHGRGSWSVGAEIDGLWGHFKIYRQDYGGLEQYMIVGKTIKEVVRSYAELVGFPLLVPRWAYGYISGGYKYTMLDGADKALLEFAEKLKHHGIPCSAHQMSSGYSIAAVEPKVRTVFTWNNERFPDPQDWISKMHEHGIRLITNIKPFLLASHPDFQRLIDGRGFFTDPETDKPGYMRLWSAGGATGGDGCHIDFTSEVA…
Ps_13258	GH31	Y	Y	Y	Pensub1_13258-Y	MLGSSKTWIWTAIAAASVPCSFATRTPLNLGSGFDLTVNQSSNHLAVSRGEQIIWQTIAHQPFLSASAGSDQVIGSSGNSKINEVDRSKCTGQHISRVAQKTWPSSTNKQAAVIQGFLTGCGNSSAAFSLALWVPTEFPDRIAFHIDVNPSSSSKDPETKLFLTYRSSSSEDIYGLGGQASFASLKNQSVPIFSREQGVGRGDQPTADLESEDSFFAGGDQFTTYTAVPQYISSHSRVFHLTEESTAYTNFDFRDLNAVTVRYAALEVDGYFMQASNMLNGITMLTEYTGRMPELPTWVDSGAVLGIQGGQIKVNQIVEQGLRQDCPVAAVWLQDWLVPYTCLSTDCLLTSARSGTHSQSVSYMSLNISRLWWNWEYDSELYPSWPKFVQNLRNQHNVR…
Po_9472	GH31	Y	Y	Y	Penox1_9472-Y	MARYRSASFPTLLLSLVVLIACIVLPGLAVKHENFKTCEQSGFCKRNRAYADKASAAGSSWSSPYELDPATIHFEDGTLSGVLVKSVSDTEKVQLPLALAFLQSGAARLTVDEEKRMKGDIEIRHGSKINKKRYDETEKWVIVGGLDSSKTATLDAQAETGFTKIVYGPNDSFEAIIRHSPFEVEFLRDGQPQIQLNKQGYFNVEHWRPKLDDKERESGEDESTWWEESFGSNTDSKPRGPESVGLDIVFPGFNHVYGIPEHADSLSLRETRGGPGNHENPYRMYNSDVFEYELDSPMTLYGSIPFMQAHRKGSSVGVFWLNAAETWVDIVKKTAPSNPLSMSASGKTDTQTHWISEAGRMDLFVFLGPTPQDLSKTYGELTGYTQLPQHFAIAYHQCR…
Po_398	GH31	Y	Y	Y	Penox1_398-Y	MRGSLLLLAPLVGAAVVETRSGNTDECPGYKAVNIREHGQSLTADLVLAGEHCDSYGTDLENLKLLVEYQTDDRIHVLISDKDEEVYQVPTSVFPRPDADSHHGSDPNIRFDFEAEPFSFRVLRGKEVLFDTSETSLIFEDQYLRLRTWLPKNPYLYGLGEHSDSFRLPNKNYTRTLWSRDAYGIPENTNLYGNHPVYVDHRGAQGTHGVFFLNSNGMDIKVDQTDNGRQFLEYNTVGGVFDLYFLAGPSPKEVAKQYSEVVGLPAMQAYWTFGFHNCRYGYRDVYDVAEAVHNYSAARIPLETMWTDIDYMDRRRVFTLDPERYPLEKMRELVDYLHKHDQHYIVMVDPAVSDSDNGAANRGKEQNVFLNRDGVVYQGAVWPGVTVYPDWFAPTTQEW…
Po_2635	GH31	N	N	N	Penox1_2635-N	MPQKEFCPRGYQPVATSEQLDATVQLRSSSGKTDFDFTFEAIRQNLFRVTFSSAKHPLPPYPNVTKPETNLKGLDVSTRVEGSSKIIDIAGVRATVEWEHTPVVTLSWKDAKEPLHRDLPLKSYLADGPGVAYYSVHDREALHVGLGEKAAPMDLTGRHFQLSATDCFGYNVHTSDPLYKHIPLLIKASPEGCVALFSTTHGRGSWSVGSEIDGLWGHFKIYRQDYGGLEQYMIVGRTIKEVVRSYAELVGFPLLVPRWAYGYISGGYKYTMLDDADKALLNFAEKLKEHGIPCSAHQMSSGYSIAPVEPKVRNVFTWNNDRFPDPQDWISKMHEHGIRLITNIKPFLLASHPAFQHLIDANGFFTDPDTGKPGYMRLWSAGGATGDDGCHIDFTSEAA…
Po_6916	GH31	N	N	N	Penox1_6916-N	MKFTEGMWCLKEGVQIEWMSNVERLRTEKETAHLLLNKLQRHRGDTLNSPTISARITSPQEGIIGVNLVHWAGRVDNGPHYHLNATEGHAVIDHDKSSNKFNYTSGPLILDVNTATNALDFVFRSQKGKKLTGHSFRSIGYVADQRTEKHRYEDGIYAEKQGYMLAELDLGVGERVYGLGERFGPLVKNGQTVDMWNEDGGTSSELAYKNIPFYMSSKGYGVFVNHPGKVSLEVQSERTTRVNISVRGEEIEYFIVYGETPKDVLRRYTALTGRPALVPSWSYNLWLTTSFTTNYDEQTVTGFLDGFRNRDIPLGVFHFDCFWMKSYQWCDFQFDEEMFPDAIGYLKRLKERGLRISVWINPYVGQASPLFEEGKKNGYFIKHTDGSVWQWDFWQAGMA…
Po_3951	GH31	Y	Y	Y	Penox1_3951-Y	MVGLSRVLASSWLLPAVYGATQISTSAYVQTTLPASVDNGENLLANIDDPNAINAQSACPGYRATDVKTSTRGLTATLKLAGKACNAYGDDVETLDFTLEYQSASRVNIQITPSYVDATNASWYQLSEDVVPRPKAEKDASAKDSQLDVTWTNEPSFGFKVARKATGDVLFDTTGSTLVYENQFIEFVTGLPQDYNLYGLGEHIQQLRLLKNATLTLYAADTGDPIDQNTYGSHAFYLDTRYYEVNGHGHHTLISSDQAKAHKNYASYSHGVFLRNAHGQEVLLGDEKLTWRTLGGSIDLTFYAGPTQREVTKDYQLSTIGLPAMQQYFTFGYHQCRWGYSNWSQVAEVVANFQKFEIPLENIWNDIDYMKGYRDFENDPERFAYDEGAELLDKLHKSG…
Po_2995	GH31	N	N	N	Penox1_2995-N	MLYSDDSKLVFRFDDHILWIEPWGDNAFRVRATKLAAMPMEDWALTSKPSPSTVAIEIPDEKDASITNGKIRATVSQRGKVIIYDHTGKKLLEEYARHRQDPKDPKCSALLVEARELRPILGGDYHLKLRFESLDPKERIFGMGQYQQPYLNLKGADLELAHRNSQASVPFAISSRGYGFLWNNPGIGRATFGTNVMSFEAYSTRNLDYWVVAGDTPAEMEEAYAKATGYVPMMPEYGLGFWQCKLRYWNQEQLLEVAREYRRREIPLDLIVIDFFHWKHQGEWSFDPKFWPDPDAMIKELQELKVELMVSIWPTVETASENFPEMLERGLLIRHDRGLRVAMQCDGDITHFDATNPEARKYVWSKAKKNYYDRGIRVFWLDEAEPEYSIYDFDIFRYH…
Fo_294117	GH 31	N	N	N	Fo_294117-N	MPQRERIPSSWTVEAASKDSNQPSVHLRCNDATLPFEFNFEAVRPNVFRTTFTSATHPLPPRPSVPRAETKLDGAQLKVTSTDKGTKIQIGDVIANVDYAGETPLLSVGFDGQPPILQDLDNRSYAVNGDGVAHYTQYNRKTFHVGLGEKAAPMDLSGRRFQISATDSFGYDAHRTDPLYKNIPLLINATPQGCVAMFSTSHTRGEYSIGSEMDGMWGFYKVYRQDFGGLEEYIITGKTLKEVVQTYADLAGYPLLVPRWAFGYLSGGMKYSMLDDPPAGEALIELAHKMKEHDIPCSAYQMSSGYTVAEQHPKNRHVFTWNRHRFPDPEDWIKEFHKLGMRCIANVKPYLVSSHPEYQKLKDAGGLFLDPHTKEPAVTKLWSAGGGERANGGHIDFTS…
Fo_155898	GH 31	Y	Y	Y	Fo_155898-Y	MRSNTASSFRWTALLLLLGTLTCLFQSAIAVKDKDFKKCDQSGFCKRNRAYADNAVAQGSNWKAPYEISADSTVFEDGKLQAVVVKTINSHGETVRLPLTISFLKSGAARVTMDEEKRRNKDVVLRDDSPVRKERYDEADDWVLVGGLDLDKEAQLAFQDKSQINIKYGPEAKQEAIIKFSPFEIDFRRDGNSHVKFNDRGLLNMEHWRPKIENKEGEEAAEDESTWWDESFGGNTDTKPRGPESVALDITFHGYEHVFGIPEHTGPLSLKQTRGGDGNYDEPYRMYNADVFEYILDSPMTLYGSIPFMQAHRKGSSVGVFWFNVAETWVDITKAKNQANPLSLGVGGKTSTHTHWISEAGLLDVFVLLGPTPQDLTKTYGELTGYTAMPQEFAIAYHQ…
Fo_295199	GH 31	N	N	N	Fo_295199-N	MFFDDKTRLRYKYDAEELWIEPWGPNAFRVRATKAAVMPSQDWALQKLAEVTPEISITDESASIKNGNIKARISRQGKLIIEKADGKLILEEYSRHRRDLLDPKCSALEVEAREFKGILGTDNYHLTMRLESVSPDEKIFGMGQYQQPWLDLKGLDLELAHRNSQASVPFAVSSLGYGLLWNNPAIGRAVFGKNIMSFEAFSTQILDYWIVAGDTPAEIVEAYADATGKVPIMPEYGLGFWQCKLRYQTQEELLKVAREYKRREIPIDLIVIDFFHWPKQGDWKFDSDYWPDPDAMIKELTDLGIELMVSIWPTVDKTAENYQYMLEHGYLIRTDRGVRIGLDFQGQTVHLDTTNPDARKYIWDTVNKNYYSKGIKTFWLDEAEPEYAAYDFDNYRYWL…
Fo_249135	GH 31	N	N	N	Fo_249135-N	MATPTDPLNFIPADVFFPTVPNFTKPSEILTVESSASTSPSDPLRYAAHITLKGEPNTHCLVQFASPQIWRVRYNPKYTAVSDYDDFNSLVDDLQQEYRDSEAWNSHPAQEGWFWKTSFEQKAPDHWVLTTVEYETKESTGVPNTALHFFASPFRIVATRKLKALDADPAFLKTVGIDTVSEYEQIIWQTTDQTFSYQGNPSIGAVNNVVFNIKKPGSAAYLGFGEQGGRTVIKKPTYLNFFFADELGYDNFNYSKVYGLGALDTREPLYHSTPFFLEMNGTPDRKNVTGVMVDNYSQVAIDLGKNDSHTISVATRFNTFDAWILTADDVPRMICIPPSSDDLSSSPDSFWVIIKHDKYRTFTNSNKNFPNVGSFLNGLKAKGVKSCTNITPILTIRPS…
Fo_262477	GH 31	Y	Y	Y	Fo_262477-Y	MLLYLLALILFIVTAQAESSVSTVVQSKTASPEIAVAPSLTPTFRDTHAPNPQKCPGYKATNIKRDLKGIKADLTIAGPNCQAFGNDIRDLVLEVKYQTKERLNVKIFPKYLSEQNRTQYILPDSLVFEPGRDEKTTISNSDLRFDFTNSPSFQFKITRSCNREVLFSTYGHVIVFEDQFIELVTNMEPDYNVYGLAENIHDFHLGQNFTQTFWTNDAGIEHGNPIDGNIYGVHPFYQQSRYHKGSNTTSHGVYARNAHGQEWLLRSKTLTYRTIGGSVDIYFLSGQNKQGGSTAIETMRQYHAGCVGLPAMQMFWTLGFHQCRLGYDTLDKIEAVVENYRAADIPLEAIWSDFDMFDGFRSFANNPVTFPPDRMSKWVDWLHENEQYYVPLVWANIYR…
Fo_221670	GH 31	N	N	N	Fo_221670-N	MEGYAIPTKPVANKDSIVSGSQWRFTLINDIVLRYEWAEDGVFEDRPSTFALNREFPTPKFTVSDTDDQLEIRAGAFQVTYNKTRFDKYGLVVSFSNKNTLWGADWRYGETPQNLGGTARTLDEVDGRCELEPGILSRAGYSVLDDSNSMLFDFSGFAAPRRPGDRIDGYLFSYGYDYKAAMKAFFAISGKQPRLPRWALGNWWSRYYPYTDEEYLKLMDKFEAEKVPLSVAVIDMDWHQVHGDHIPHAGWTGYTWNKKLFKDPKAFTKALHDKKLKVTLNDHPHAGVHHHEDQYEAMAKDLGHDTSDKAPILFNPVDQKFMHSYLNTLHRSLENDGCDFWWIDWQQGPYSRVRGLDPLWLLNHYHFLDNEKQNGEGKAIIFSRFGGPGSHRYPVGFSG…
Fo_191284	GH 31	N	N	N	Fo_191284-N	MHHDETIQSHHAKNESVYITKHDGLMVFLAQQPALLISIMFFKTLLTSAVAFGTAFAQSKAGVEDLDKPRRDLFEKDLSKCPGYKATNHRETKSGFYADLSLAGQACDVFGIDLPELKLEVEYQTEDRLHVKILDTNNTVYQVPDDIFPRPGYGQWASPKNSKLKFDFKADPFSFTVTRKDSGEVLFDTSGSKLVFESQYLYLKTKLPERPYLYGLGEHSDPFMLNATNYTRTIYTRDAYGCPNGQNLYGAHPIYFDHRKGGTHGVFLLNSNGMDVFIDKKNGKQFLEYNIIGGVLDFYFIAGPTPRDVAKQYAEITTLPLMTPYWGLGFHQCRYGYRDVYEVAGVVANYSAAKIPLETMWTDIDYMDRRRIFTIDPERFPADKYKDLVDTIHARDQHY…
Fo_226267	GH 31	N	N	N	Fo_226267-N	MHLRDGMWLPAQDFRTEYAEDVYEITPSKDQQALNLLCPVKHIRSRGDTLNQPTLDIDIKAEMDGVISIETTHWAGAQRKGPNFDLFPAGQPKVEGKIVKSDKGTTIQSGVLSATIHPDQHNFDIKFHSSDGKKHLTNLGNRSTGFAYSPAPSTPMQTGDMRDFKHYMFMQTTLSVGESVHGLGERFGAWNKVGQNVILWNADGGTSSDQAYKNVSFWMSNRGYGVFVDNPGKVDFEIGSERCCRVQTTVEGQRLKMYIIYGDGPKDVLKKYTVLTGKANKVPSWSFGLWLTTSFTTNYDETTVNSFLEGMKSRGSPVDVFHYDCFWMKGFRWTDFVFDEERFPDPKGQITRLKESGLCKKVCVWINPYIGQAGAAFKHAAEKGYLLKRKNGDIWQWDL…
Fg_175	GH31	N	N	N	Fg_175-N	MSVPHDPLNFIPADLFFPTVPSFLKPRDVVSVKSTDSIKPDDLKRYGAHIVLAGVNGGSQTHCLVQFVTPLIWRIRYDPKYTSLEDFENTNTRTIVRDTFSELVDGLQQEYRDSDAWNAYPAKDEWYWRTSFEKKSDTHWVLTSIEYENKVAIATPKTSLHIFSSPFRLVATRKLRLLQESDPSLLQSVGVDTTSEVEQIIWQTTDQTFSYQQNSDIDAINNVVLNIKKPGPAEYLGFGEQGGKTVLKKPTYLNYFCYDNFNYLKVYGKGALDGREPLYQSSPFYLEMNGTPTHQNVTGVLVDNYSQVAIDLGKNDSNIISIATRFNTFDVYIMTADDVPTMIWQYTSIVGRPKLKPRYILGHHQGCYGYANEGTVNNVVDAYRGSNIPLDGMHLDVDF…
Fg_5296	GH31	N	N	N	Fg_5296-N	MPQRERIPTYWGPDASTKDPSKPSVHLKCNDSTLPFEFSFEAVRPNVFRTTFTSPTHPTPPHPGVPRAETKLDGAKPNVTSSEKGTKIQIGDVIANVDYSGETPLLSVGFEGQPPILEDLPNRSYCMNGDGVAHYTLYNRKTFHAGLGEKAAPMDLSGRRFQLSATDSFGYDVHRTDPLYKNIPLLINATPQGCVAMFSTSHTRGEYSIGSEMDGMWGFYKVYRQDFGGLEEYIITGKTLKDIVQTYAELAGFPLLVPRWAFGYLSGGMKYSMLDSPPAGEALIELANKMKEHDIPCSAYQMSSGYTVAEHPPKNRHVFTWNNHRFPDPEDWIKQYHKLGMRLIANVKPYLTASHPEYEKLKEAGGLFTDSHTKKAAVTKLWSAGGGERDDGGHIDFTS…
Fg_9414	GH31	N	N	N	Fg_9414-N	MFFDDKTRLRYKYDAEDVWIEPWGPNAFRVRATKSAKMSSEDWALQQLKEITPKISISEDSATITNGNIKARISRLGKLTIETADGKLLLEEYCRNRKDLIDPKCSALEVEAREFKGILGTENYHLTMRLESISPDEKIFGMGQYQQPWLDLKGMDLELAHRNSQASVPFAVSSLGYGLLWNNPAIGRAVFGKNVMSFEAFSTQVLDYWIVAGDSPAQIVEAYADATGKVPLMPEYGLGFWQCKLRYQTQEELLEVAREYKRREIPIDLIVVDFFHWPKQGEWKFDPEYWPDPDAMTKELKDLGIELMVSIWPTVDKKSENYDYMVEHGYLIRTDRGVRIGLDFQGETVHIDTTNPDARKYLWETVKKNYFTKGIRTFWLDEAEPEYAAYDFENYRYFQ…
Fg_7501	GH31	N	N	N	Fg_7501-N	MGWAEDTKLRDPYIFVKSDDFFQGIDSSGSNVKRPRTVTFAQDDQLLSDGKPNPACSHGRVFRFDDESLLLVQFMRPKVWQIRFDPNNRSGDDFTDFNTRTIVKDTLGGSGGLIQTLDSLENIQWDVELVQDAQYIILQSVLKPNREVQLQIWIQRDPFQITVVRVLESNPPAERLPGLQSVDPQISEQLKLPGNKGAQAAIIWKTRPRGLQYTERATILSIEKSVTADFMGFGEQGGKNLFKKKTYMNYFNFDNMRYQNVYGKGPHDDREPLYHSEPFWIEVDSHPGYRSQVSTFIDNYSHICVDVGVKDTGVIRVATRFNSFRAIMVAADSMQDLISSYTSIVGKPRLKPRYVLGYHQACYGYDSQESVLESVAEYRKCGFPIDGMHIDVDMQDDYR…
Fg_9628	GH31	N	N	N	Fg_9628-N	MHLRDGMWLPAENFRTEYAEDVYEITPSQDQQALSLLCPTKHIRTRGDGLNQPTLTIDIKAEADGIISIESTHWAGAQRVGPDFDLFPDGQPKVEGKIQKSDKGTTLQSGSLSATINPDQHNFDIKFHSSDGKKHLTNLGNRSTGFAYSPAPTSQIQTGDMRDFKHYMFMQTTLSVGESVHGLGERFGAWNKVGQNVILWNADGGTSSDQAYKNVSFWMSNRGYGVFIDYSGKVDLEIGSERCCRVQTTIEGQRLKMYIIYGDGPKDVLKKYTVLTGKASKVPSWSFGLWLTTSFTTNYDEATVNSFLEGMKARGSPVDVFHYDCFWMRAFRWTDFIFDSERFPDPKGQISRLKEKGLCKKVCVWINPYIGQAGVAFKHAAEKGYLLKRKNGDIWQWDL…
Fg_10683	GH31	N	N	N	Fg_10683-N	MDDYKISSKPIANKDSIVTGPQWRFTLINDMVLRYEWAEDGVFEDRPSTFALNREFPTPKFTVSDEDDQLEITADSFHVTYNKKRFDRYGLVISFTNKNTLWGADWRYGETVQNLGGTARTLDGVNGRCELEQGILSRAGYSVLDDSESMLLDPSTGFAAPRRSGDRIDGYLFSYGYDYKGAMRSFFAISGKQPVLPRWALGNWWSRYYPYTDDEYLKLMDKFEAEKVPLSVAVIDMDWHQVHGDHIPHAGWTGYTWNKELFKDPKAFTKALHDKKLKVTLNDHPHGGVYHHEDQYEDMAKDLGHDTSAKAPILFNPADPKFMHSYLNTLHRSLEKDGCDFWWIDWQQGPYSRVRGLDPLWLLNHYHFLDHQKQNGEDKAIIFSRFGGPGSHRYPVGFS…
Fg_4667	GH31	Y	Y	Y	Fg_4667-Y	MFFKKLLTSAAALTGTALAQSKAGVDDLDKPRRDLFEKDLSKCPGYKATKHWETHSGFYADLSLAGEACDVFGIDLPKLKLEVEYQTEDRLHVKILDTNNTVYQVPDDIFPRPGFGQWASPKNSKLKFDFKADPFSFTVSRRDTDEVLFDTSGSDLVFESQYVYLKTKLPDHPHLYGLGEHSDPFMLNSTNYTRTIYTRDSYGTPKGQNLYGAHPIYFDHREKGTHGVFLLNSNGMDVFIDKKKDQQFLEYNIIGGVLDFYFVAGPSPREVAKQYAEIVTLPLMAPYWGLGFHQCRYGYRDVYEVAAVVANYSAAGIPLETMWTDIDYMDRRRIFTIDPERFPADKYKDLVETIHARDQKYIVMVDPAVYDMESNPALDSGLEYDTFMKEPNGSDYRGV…
Fg_6925	GH31	Y	Y	Y	Fg_6925-Y	MRSNMASSFRWTALLLLLGIMTCLIQLAGAVKENDFKKCNQSGFCKRNRAYADDAVAKGSSWKAPYEILADSTSFEDGKLEAMVVKTINANGDTVRLPLTISFLKSGAARVTMDEEKRRNKDVVLRDDSPVRKERYNEADKWVLVAGLDLDKEAQLAHQDKTQINIKYGPDAKQEAVIKFSPFEIDFQRDGNSHVKFNDRGWLNMEHWRPKIENKEGEEAAEDESTWWDESFGGNTDTKPRGPESVAMDITFHGYEHVFGIPEHTGPLSLKQTRGGDGNYAEPYRMYNADVFEYILDSPMTLYGAIPFMQAHRKGSSVGVFWLNVAETWVDITKDKSSANPLSLGAGGKTSTHTHWISESGLLDVFVLLGPTPSDLTKTYGELTGYTAMPQEFAIGYHQ…
Tr_109085	GH31	Y	Y	Y	Tr_109085-Y	MRSTMGLSWKWTALFSLLGAILCLIGPALAVKEHEFKKCHQAGFCNRNRALADLAASQSSTWVSPYKAVFESPSLEDGKIQGVILKTINAAGDTVRLPVTISFLESGVARLTIDEERRQNKDIELRHGSAARKERYNEAANWSVVGGLEPALKAEIVHQDDSQINVKYGPEGNFEAVIRLSPFRIDFRRDGVSHIELNERGLLNVEHWRPKVERPEGEENTEEDESTWWDETFNGHTDTKPRGPESVALDISFHGYEHVYGIPEHTGPLSLKETRGGEGNYAEPYRMYNADVFEYILDSPMTLYGSIPFMQAHRKDSSVGLLWLNAADTWVDITKVKGSTNPLSLTSGAPKNTQTHWISESGIIDLFVFLGPTPQDITKKYGELTGTTAMPQEFALGYH…
Tr_115357	GH31	Y	Y	Y	Tr_115357-Y	MSTYTRGSSPRRAAAMVGSSRSSSSLPRPAILLAVVIAIAATMVYWKALLYAGLASAAALFKKDNATAAGLDQCPGYKASNVRVTATGVTADLTLAGAACNVYGTDLPHLTLQVTYQTEDRIHVLIQDQGNQVYQVPESVFPRPGGSVWSQTSKLKFSYTANPFSFKITRAKTGEVIFDTSAASLVFESQYLRLRTSLPANPNLYGLGEHSDSLRLETTNYIRTMWNQDSYGIPSHANLYGTHPFYLEQRATGAHGVFFLNSNGMDIIINKDASGNQYLEYNTIGGVFDFYFVAGPTPVAAVQQYGEFAGFPTMQPYWGLGFHQCRYGYRDAFDVAEVVQNYSLAGIPLETMWTDIDYMDRRRVFTLDPDRFPLSKMRELVDHLHAHDQHYVVMVDPAV…
Tr_110765	GH31	N	N	N	Tr_110765-N	MRLRNGMWLPIEGKRVEYAEDVYTITEQPSGRALSLLCPTKHVRSRGDTLNLPTVTIDIEAVFDGVLSVEVTHWSGAVSRGPHFELFPEGKPQGDASISVSDKGTTLTSGSVSATIHPDQHNFDIRFHATDGSKQLTSLLNRSVGFVYSPFPSSPVQLDDMRQFKTYIFTQTTLSVGETVHGLGERFGAFNKVGQSVILRNNDGGTSSEQAYKNVPFWLSSRNYGLYIDTPDEIELEVGSERLCRVQTSVKGQRLKWYLIYGTSPKEVLYKYTTLTGRAGRVPSWSFGLWLSTSFTTSYDEKTVNSFLEGMAARDISVEVFHYDCFWLKAFHWCDFLFDPDFFPDPKGMIARLTSSGLTKKVCVWTNPYLGQASPVFTMAAEKGYLLKRQNGDIWQTDL…
Tr_108802	GH31	N	N	N	Tr_108802-N	MPQQERVLSSWLEASSSEKLLQLDSADPQLPFRFTFDALRPNVFRTTFTSKSHPLPPHPSVPPPEKQTEAACIHVSSTGTTKEIKIGPVTATVDWTESSPILSVFLDGGRNGPLHEDLPHRSYVVDGEGIAHYSRYNKDTLYVGLCEKAAPMNLAGRRFELSATDSFGYDVYRTDPLYKHIPLLINATPSGCLATFTTSHSRGSYSIGAEMDGMWGRYKVYRQDYGGLEEYIIVGKTLRDIVKTYADLAGYPLLVPRWAFGYLSGGMKYSMLDDPPASEALLELAHKLKEHDIPCSAYQMSSGYTVAEKPPKTRNVFTWNRHRFSDPEGFVKEYHKLGMRLIANVKPYLIGTHPEYEKLKAANALFTDPHTKKTAVARLWSAGGGESAEGGHIDFTSAA…
Th_505859	GH31	N	N	N	Th_505859-N	MPQQERVPSSWAENTASLDKLLQLDCTDSQLPFQFTLDALRPNVFRTTFTSKSHPLPPHPSVPLLKKQIEAASVNVSSTSTTKKIKIGPITASIDWTESSPLLSVSLDGSKNGPLHEDLPNRSYVVDGEGIAHYSRYNRDTLYVGLGEKAAPMNLAGRKFKLSATDSFGYDIYRTDPLYKNIPLLINATPSGCLALFSTTHSRGSYSIGAEMDGMWGRYKVLRQDYGGLEEYIIVGKTLRDIVTTYAEIAGYPLLVPRWAFGYLSGGMKYSMLDDPPASEALLDLARKMKEQDIPCSAYQMSSGYTVAEQPPKTRNVFTWNRHRFSDPEAFIKEYHKLGMRLIANVKPYVIATHPEYEKLKAANALFIDPHTKKTAVTRLWSAGGGESAEGGHIDFTSA…
Th_123967	GH31	N	N	N	Th_123967-N	MTKFRDGMWLPIEGKRTEYAEDVYTITKRADGRALSLLCPTKHVRSRGDTLNLPTVTLDIEAVFDGVISIEATHWSGAAKKGPDFDLFPQGKPQDDASISVSDKGTTIASGSVSATIHPDQHTFDIRFHATDGSKALTSLQNRSVGFAYGPAPSTPLQLDDMRNFDHYMFTQTTLSVGETVHGLGERFGAFNKVGQSITLWNSDGGTSSEQAYKNVSFWLSSRGYGVFIDTPDKVDLEVGSERSCRVQTSVKGQRLKWYLIYGPSPKEVLYKYTTLTGRAGRVPAWSFGLWLSTSFTTSYDEKTVSSFLEGMAARDIPVEVFHYDCFWLKAFHWCDFVFDTEMFPEPANMISRLKASGLVNKVCVWTNPYLGQASPVFKMAAEKGYLLKRKNGDVWQTD…
Th_109763	GH31	Y	Y	Y	Th_109763-Y	MRSTMGLSWKWTALLSLLSALLCLIGPALAVKEHDFKKCAQAGFCKRNRDYADKAASQSSTWISPYQVALDSPSLKDGQIQAVILKTINAAGEKVRLPVTISFLQSGVARVTIDEERRQNKDIELRHGSVARKERYNEAAKWSIVGGLEPDLKAEIVHQDDSQINVQYGLEGKFEAVIKLSPFAIDFRRDGVSHIKFNERGLFNFEHWRPKVERPEGEENPEEESTWWDETFGGSTDTKPRGPESVALDISFHGYEHVYGIPEHTGPLSLKQTRGGDGNYDEPYRMYNADVFEYILDSPMTLYGSIPFMQAHRKDSSVGLLWLNAADTWVDIIKTKGSSNPLSLNAEAPSSTQTHWISEAGIFDVFVFLGPTPQDISKKYGELTGTTAMPQEFALGYHQ…
Th_96491	GH31	Y	Y	Y	Th_96491-Y	MVYWKALLYAGLASAAALFHRDDAVAGSVDSCPGYKASNVRVSPTGVTADLTLAGAACNVYGTDLKNLILQVTYQTEDRLHVLIQDKDNQVYQVPESVFPRPGGSVLSLASNLKFSYTANPFSFKVTRARTGEVLFDSSAASLVFESQYLRLRTSLPANPNLYGLGEHSDPLRLKTSNYIRTMWNQDSYGIPSNANLYGTHPFYLEHRATGSHGVFFLNSNGMDIMINQDASGNQYLEYNTIGGVFDFYFVAGPTPVAAVQQYGEFAGFPTMQPYWGLGFHQCRYGYQDAYNVAEVVQNYSLAGIPLETMWTDIDYMDRRRVFTVDPDRFPMPMMRELVDHLHANDQHYVVMVDPAVAYQDYPPANQGLQDDVFLLRANGSVWIGVVWPGVTVFPDWFS…
Th_502148	GH31	N	N	N	Th_502148-N	MLFSQENRLVYTYDAETLWIEPWGENSLRIRATKLPSMSEQDWALQPPSSSKSGIEITENAGTITNGKIKAIITKSGKITVWNSKGELLLEEYTRNRKDVTDAKCSAIEIEARDFKGILGTDNFHLTMRFESVDPDEKIYGMGQYQQPFFDLKGHDLELAHRNSQASVPFALSSLGYGFLWNNPGVGRAVLGRNIMTFEAYSTTTLDYWVVAGDSPAEIEEAYANATGKVPMMPEYGLGFWQCKLRYQTQEELLGVAREYKRRKLPLDLIVIDFFHWPMQGEWKFDPTYWPDPDAMIRELEEMKVELMVSIWPTVDKRSENFEEMVEGGYLIRTDRGIRIGMDFQGDTIHFDATNPKAREYVWSKVKQNYYSKGIKVFWLDEAEPEYSAYDFDNFRYHL…
Pa_204819	GH31	Y	N	Y	Podan3_204819-Y	MHLSGPLSGRWTAYLGLISTLSGVITPAVAVKEHDFKKCAQSGFCSRNRALADHVLSTNSWSSPYSILPESGSFKDGQYQAVVLKTINDNGDTVRLPLTVSFLESGTARVTIDEEKRQKGEIELRHDSKARKERYNEAEKWVIVGGLTLDKEAKVDFEDKSQLTVKYGPTSNFEAVIKFAPFGIDFKRDGVSQIKFNDQGLLNVEHWRPKIEKPAVENKDTPEGEQNQEDKEEEKKEEEEEPKGEDESTWWDESFGSNTDSKPRGPESVGLDITFSGFEHVYGIPSHTGPLSLKTTRGGDGSYSEPYRLYNADVFEYILDSPMTLYGSIPFMQAHRKGSSVGVFWLNAAETWVDITKGKDSKNPLSLGIGSKTSTHTHWFSESGLLDVFVFLGPTPKDL…
Pa_207937	GH31	Y	Y	Y	Podan3_207937-Y	MPVSLLWCCLLFASFHCRMAFLWIASLVLCSLWGARGQTERCSGYEAINVLKADSYLIADLVLIGNCSSHSSDIENLRLLVEYQTDADSQVFQVQEHVLPRPRSENASSNSSGLQFSFTQSPFAFSVTRASTGETLFDTADTPLIFETQYIRLRTRLPSNPNIYGLGEHSDDFRLPTWNYTRTLWNTESPMIPNGLNLYGSHPVYFDHRGESGTHGVFLRSSNGMDVKLGTSDQGQQFLEYNVIGGVFDFYFLAGPTPRDVSKQYAEVVGLPAFVPYWVLGFHQCKYGYKSIDEVRQVVDTYAAVGIPLETMWGDIDYMSDHQDFTTDGSRYPLEKVRQLVQSLHDNGQHYVQILDPGIHRAGGYPTYTRGAEQNVFLKAADGSFYRGFQWPGEVVWPD…
Pa_203855	GH31	Y	Y	Y	Podan3_203855-Y	MIGPRLLGLGLLAGLSSAAIAPKAVAVTVERPLSECPGYKASNVKTTSSGLTADLSLAGRACNTYGTDLEKLRLEVTYETDNRIHVKIQDTNDAVFQVPESVFPRPKGSGSNAKRSVLEFKYKTNPFSFSVVRRKTGEVLFDTSAAPLVFESQYLRLRTKLPNNPNLYGLGEHWDPFRLNTTNYIRTMWSQDSFATPEGANLYGSHPVYYEHRKTGTHGVFFLNSNGMDIKIDKNKSGQFLEYNTIGGVFDFYFMAGPTPIDVARQYAEVAGLPAMMPYWGLGYHNCRYGYRDIYEVAEVVYNYSQAQIPLEVMWTDIDYMDQRRVFSNDPERFPMPVYRSLVDHLHKNQQKYIVMVDPAVGYADYPAYHRGVEDSIFLKRDNGSEYLGVVWPGVSVFP…
Pa_201888	GH31	N	N	N	Podan3_201888-N	MAFNSTLASAELFAGNSITWDHQSLEPGTSELPTASSESRAGLDFEDARVSSHLGLGLDFGQDYFKVEVLVFVAALSLGFKLYNRRVPRQGILSKATSLLATMALLTSISLLLTSSLLPSGTSGHKGPPVVPAKFLQTASPTTSSVPQFTVPASADKGKDVEANIDDPLAANPQLVCPGYSASNVQNTKNGFTADLDLAGPACNVYGNDIEHLSLLVEFQANERVHLQIEPRYISKENETWFRLPEVLIPKPQNDPLCEEHNSDFVVSWSNDPTFSFTVKRKATDDTLFTTEGSKLVYEDQFIEFVSPLPESYNLYGLGEVIHGFRLGNNLTRTLFAADVGNDIDWNIYGSHPIYHDTRYFTTDESGKLTYAPYADDKTARYTSYTHGVYLRNAHPQEV…
Pa_205665	GH31	N	N	Y	Podan3_205665-N	MSALSFIKRAGRSKPSSPAAPMLSRSTAAGTPSSSRSPVVDTDATTDRYSFPSNPSANPKAVVTGGTKGSYYRFTILTSKLIRYEWSPDGGFEDRVSTFALFRNFDAPAFRTVDKEDRLEIITDHFHLQYDKKKFSTYGFSVKVADDVWRYDGNSYGDLGGTARTLDGAWGRVDLDPGVLSRRAYAVLDDSKSMLFDADGWIATRKPGRIDGYIFAYNGDHKAAIKDFYRLSGSQPVLPRWTLGNWWSRYHAYSAEEYLELMDHFQKEGVPLSAAVIDMDWHKVRIPSKYGSGWTGYSWNRDLFPQPDKFLKQLHDRRLKVTVNDHPADGIRAFEDQYKEVAKALNHDTSREEPIRFDCCSRKFMDAYFDVLKVGLEKQGIDFWWIDWQQGTRSRIPGV…
Mt_2301053	GH31	Y	Y	Y	Mt_2301053-Y	MHVPGPLSSRWTAYLGLLSAFSAAFAPAVAVKEHDFKKCHQSGFCKRNREFADHALATSSWASPYNVAPDSGSFKDGQYQAVILKTTNSGETVWLPITVSFLESGTARVTVDEEKRQKGEIELRHGSKARKERYNEAEKWAIVGGMTLDKEAKVDYEDKTQITVKYGPTSKFEATIKFSPFSIDFKRDGISHVKLNDQGLLNIEHWRPKVDKPEPEKKDGDSTEENKAEEAKEEPKGEDESTWWEETFGGNTDTKPRGPESVGLDISFVGYEHVYGIPSHASSLSLKQTRGGEGNYQEPYRMYNADVFEYILDSPMTLYGSIPFMQAHRKDSSVGVFWLNAAETWVDITKAKDSKNPLSLGGKARTNTHTHWFSESGLLDVFVFLGPTPKDLTARYGEL…
Mt_2300079	GH31	Y	Y	Y	Mt_2300079-Y	MIGTRLAGLGLLVAGVCSASASTSAIELRSAERPLSECPGYQAVNVKTSATGLTADLRLAGSPCNTYGTDLEKLRLEVTYETENRLHVKIRDADELVYQVPESVFPRPKADGISAKKSALTFKYKANPFSFSVSRTKTGEVLFDTSAAPLVFQSEYLRLRTKLPENPNLYGLGEHSDPFRLNTTNYIRTLWSQDSYSTPEGANLYGNHPVYFEHRKSGTHGVFFLNSNGMDIKIDKNPQHLEYNTLGGVFDFYFVAGPSPVDVARQYAEISGLPAPVPYWSFGFHNCRYGYRDVYDVAEMIYNYSAARIPLETSWIDIDYMDRRRVFTNDPERFPMPLLRMLADKLHSNNQHLIVMVDPAVSYSPNPAYQRGIEDNVFLKRSNGSEWLGVVWPGVTVFP…
Mt_104674	GH31	N	N	N	Mt_104674-N	MRFRDGQWLVAEGVQVQYAEEVYRITPTASGKGISLLCPTRKILNRGNTLNLATLSIDIEPAFDGVLSVETTHWQGAVRRGPDFDLFPAGRPEVDAKVTKTESGTTLSSGTLSATVSGKPHEFEIAFHPTGGKKPLTTLLNRSVGLAYTPAPSTPMQLADMRNFRHYIFTQTTLAVGESIHGLGERFGPFNKVGQRVELWNADGGTSSDQAYKNVGFWMSSRGYGVFVDTPGRVELEIGSERCCRLQTSVEGQRLRWFIIYGPSPRDILRRYSVLTGAPGSVPSWSFGLWLSTSFTTSYDEETVNSFLAGMRARDIPVEVFHFDCFWLKAFQWCDFEFDRDMFPDPRGQIGRLKAGGLVKKVCVWTNPYLGQASPVFAEAAARGYLLRRRNGDVFQWDL…
Mt_2087807	GH31	Y	Y	Y	Mt_2087807-Y	MALLASTSLLLAGLYLRTTSSVQISETPSQAAGHPPVFTLPPSADRGKNILPNIKDPKAIDPQTVCPGYKASNLQDTKDGFTADLDLAGPACNVYGTDVEHLALSVEFQGDDRVHVEIRPRYITPGNETWFLLPEELVPRPSARQAYTPGPNDLTVSWSNDPSFSFTVKRGAIGDTLFSTEGKRLVYEDQFIEFISTLPEDYNLYGLGEVIHGFRLGNNLTRTLFAADVADTIDANIYGSHPVYLDTRYFTVDESGKLTYVANAKDMAAKYVSYTHGVFLRNAHAQEILLQSSGITWRTTGGSIDLYFYSGPKAEDVIRSYQQSTTGLPAMQRYWTLGFHQCRWGYDSWAVLQEVVDNFAKFEIPVETVWCESHSSAPRMGRNDPVRFGYEEGARFLAQ…
Mt_52064	GH31	N	N	N	Mt_52064-N	MFSRHDNRLVYSYDAEKLWIEPWGPDSLRIRATQLSAMPPEDWALLPPPEPATSPEITISPDSATLTNGKIRATVSARGKLTVSDARTGTVLLEEYSRNRLDVRDPKCSALNVAAREFKAVPRGGDAHHITARFESLDRQERLFGMGQYQQPLFNLKGADLELAHRNSQASVPFLLSSRGYGLLWNNPAVGRAVLGTNLMTFEAYSARALDYWVVAGDRPADIVRAYAAATGRVPMMPEFGLGFWQCKLRYQTQEELLGVAREYRRRGLPLDVIVVDFFHWPLQGEWKFDPAYWPDPDAMVRELKELGVELMVSVWPTVDKRSENWDEMVERGLLVRVDRGMRTTMDFQGDTVHFDATNPAAREFVWAKVRQNYYAKGIRLFWLDEAEPEYSAYDFDNY…
Mt_2305458	GH31	N	N	N	Mt_2305458-N	MASSRYRYTFPRNPKANPKAVVTGGKGSSYYRFTLLTERLIRYEWSEDGGFEDRASTFAVFRYFDAPQYRVVETNDSLEIITDYFHLTYDKKKFSSEGLSVRVGSDLWNYDGKSYGDLGGTARTLDGAYGRVDLEPGVLSRKAYAILDDSKSMLFDDDGWIAIREPGRIDGYVFAYSGEHKAAIRDFYRLSGRQPVLPRWVLGNWWSRYHAYSADEYIELMDHFKREGIPLTTSIVDMDWHRVDDVPPKYGSGWTGYSWNRKLFPDPEGFLQELRNRNLKVALNDHPADGIRAYEDLYPAVAKALNHDTSREEPIKFDCTDRKFMDAYFDVLKLSLEKQGVMFWWIDWQQGTGSKLPSVDPLWVLNHYHYLTSKRNAKDIQRPITFSRYAGAGAHRYPI…
Mo_181	GH31	N	N	N	Mo_181-N	MTQITMATDEELIMTPPESPPTPLRRGSIIGGRQGDKFRLTVLADGLVRYEWAPDSRFEDRPSSFAYRRDRGGTDGFVVEESDDGGWIDIVTKRFRITFDTNCTSFAAHNFFCLVAGHTRSLWRYGYYKPWESLGGTARTLDRVDGRTDWGTGIMSHKGYATIDDSTTMLFEEDGFVAPRLAGEGRVDGYLFAYGHDYRDAIKAFYLISGETPVIPRWALGNWWSRYYPYSDDEYVGLMDDFEKHRVPLSVAVIDMDWHLVDDPRVIADGQNGWTGYSWDRKLFPHPRRFLAELHKRGLKTTLNDHPADGVHRYEDLYEEFCRAVGRDPASGEPVAFDITNRKYMRAYFEVLLKPLQEDGCDFWWIDWQQGEYTKLRGVDPLWVLNHFHYQHIKSSKMP…
Mo_2367	GH31	Y	Y	Y	Mo_2367-Y	MRSSSWSWATVFCLLFSLFTPVFMVKEHDFKKCDQSGFCKRNRAYADAATSSTWSSPYNVFAESVALKDGKLEAIILKTIAEDGATVRLPLTVSFLKSGTARVTVDEEKRLNKDIELRHGSNARKERYNEAEKFAIVGGLDVDAEAKVSFEDKDQITVKFGPEGKFEAHIKFAPFGIDFKRDGSSQIKFNDRGLLNMEHWRPKIDKAEYEKDSEGENKDENKEEKPQGEDESTWWEETFGGNTDTKPRGPESIGLDISFVDYEHVFGIPSHAGPLSLKETRGGDGNYNEPYRFYNLDVFEYILDSPMSLYGAIPFMQAHRKDSTVGVFWLNAAETWIDITKAKSSKNPMALGLGSKKTTQTHWISESGLLDVFVFLGPSPKDVIQKYGELTGFTAMPQE…
Mo_1412	GH31	N	N	N	Mo_1412-N	MANPNFKLQEKRQHQNALLENQPPVKSRPARKRGLTTGLLGLVLGTATIWLFFDAQLRTLIAQWCQPRIGFPNPAAALAGCPGYVASNVEETSSSLTADLKLAGEACNVYGRDLAELKLLVEYQTDKRLHVKIYDAKQQAYQIPESIIPSPQHQKTPSSQSEVTFHLTDSPFSFAVTRTGNGEVLFNTSREQLIFEDQYIRLRTGLPSDPNLYGLGEHTDSFRLPTQDYHRTLWNADMAFNPPMANMYSSHPTYFDHRPGSGTHAVYLRNSGGMDVKIHRTEADGQYLEYNLLGGVLDLYLLAGPGPAEASRQYAETIGLADMPPYWALGIHQCKYGYWDVYMLAEVVANSSAAQIPLDVLWSDIDSMDGRKDFTLDEARFPMDRMRQLIDTLHGRGQK…
Mo_9707	GH31	N	N	N	Mo_9707-N	MKFRDGMWQSGHDMALEYAEEVHQIRQTEKGMRLLCPTRKIMGRGDTLNRSVLTIDIEAEFDGVVSVETTHWSGEARRGPHFELYPDGRPPVRGEVSKSDSGTTLSSGSLSVTVSSEPHTFEVRFHGNSNNSNNNNSNNNNNSEALLTSLLDRSVGIAYNPATVPQTRLEDMRGVRHHVFTQTTLSVGESVYGFGERFGAFNKVGQQVVMWNADGGTSSELAYKNVPFWISSRGYGVFVDSPDRVEFEVGSERSCRVQTSVEAQRLKWFKYAVLAGKGAGVPAWSYGLWLSTSFTTDYDEETVRGFLEGMRERRIAVDVFHYDCFWMKEFTWTDFVFDAEKFPDPKAMIARFKEGGLLKKVCCWINPYIAEHGAIFQEAAEKGYLLKRKNGVDVWQWDL…
Mo_12804	GH31	N	N	N	Mo_12804-N	MIYEKDGHLVYKYDGEEVWIQPWGPDAFRIRATKNHTMPLEAWALDERPQGADHEMTTAENGSATIRNGKVKAVVTSRGKITIHKADGIVVLEEYARNRRDLLDAKCSAIEVEAREFKPLRGGDYHLTARFESQSPDEKIFGMGQYQQPFLDLKGLDLELAHRNSQASVPFALSSLGYGMLWNNPAVGRVVFGKNTTSYEAYSTKALDYWLVVGDTPAEIVGKYANVTGKPPMMPEYGLGFWQCKLRYETQEELLQVAREYRRRELPLDLIVIDFFHWPIQGEWRFDPRYWPDPDSMVQELKELGIELMVSIWPTVDKHSANFSHMMEHGFLVRTERGVRTNFEFQGQTVYFDPTNPAARQFVWAKAKENYYAKGIKTFWLDEAEPEYSIYDFDNYRYF…
Mo_8910	GH31	N	N	N	Mo_8910-N	MVQRELIPSTWAASPSQQADSPSVNLTCNDKSLPFNFTFEAVRPNVFRTTYTSSTHPLPPHPSVTRAKVELPSGTVEVKAPGQTTKTIRAGDGTVTVDWSGATPLLKVRLAGQADDATPLLEDVPGRGYAVDGEGVAHYTRYNRKTLHVGLGEKAAPMDLSGRRFQLTATDSFGYDAHRTDPMYKHIPLLINATPDGVVATFSTTHSRGEYSVGCEMDGMWGFYKVYRQDYGGLEEYTIVGKTLQDVVTTYAEVLAGKPLLVPRWAFGYLSGGYKYTMLDDPPAGEALLDLVRKMKEHDIPCSAYQMSSGYYVSHTPPKVRNVFHWNRFRFPDPEAWIKEYHSHGMRLIANVKPYLIASHPEYKQLRDAGGLFKDPQTGASAVTKLWSAGGGERDDGGH…
Ds_912782	GH31	N	N	N	Dicsqu464_1_912782-N	MRFNDGFWLLKSGVKPYHGLQVVQGLQDGDGFNLQVSTKPIRHRGDTLAGPVLSVRVHSPTEGVIGVRIEHFKHVDPTPNIALFPDDPPVVSASLTKTDNTWTVATGGLTAEIAQNPYTITFKSPTRTLTSAGYKHQGIYDVPYKWTLRSVSNTSCLTTDPSSNPNPGPPPEFVRYVHSELNISPGELLYGLGEQFGPFVKNGQSVSVWNQDGGTSSEQAYKCVPFYITNRNYGVFVNHPGEVEFEVGSEKVSRVGVSVAGESLEYFIIYGPSPLEILERYTRITGRPALLPSWTFGLWLSTSFLTSYDEKTVSSFLQGMSERKCPVRVFHLDCFWMKQYEWCSFTFDPDNFPDPKAYLSEIKQKYGVKICVWINPYISQLSPIFQEAVKGGYLIKRKD…
Ds_952873	GH31	Y	Y	Y	Dicsqu464_1_952873-Y	MRTVGFLFVLAATPATLAFKSQDFKTCSQAGFCRCGRALSVMIRAAQSPSWTSPYAVDASSAALSRDQTSFTAAIRSSIYPDVKFGLDVRIHDDGVVRVRMDEVDGFRKHYDEAHQLGRDGVSAVYGAEKEVEVKVAFEPLKVTLLRNGKEQVVLNNRGLLHMEHFRTKEFVAKGKGRFDTDGSAQVVLNNHPRIAWFEGEEEDGWWEETFRSFVDCKPRGPESLLIDIDFANHGHVYGIAQHATRLDLPTTTGENAYYSDPYRLYNADVFEYLNSTVVVFNAVGSDTFIDIGHPISKSSTSHWISETGILDVFIIPGLTPAGIFAQYTRLTGTPALPAQWALGYHQCRWAYVSSDDVRTVQKRFDEADMPVDVLWLDIEHAEEHKYFIWDKRHFPDPV…
Ds_981588	GH31	N	N	N	Dicsqu464_1_981588-N	MRLHVNIFDTDKAQFTILPDVIALPDAEDDPSLKRNSDLEFHYESSPFAFWITRRSEPDAQPLFDTRTSSLPSTPIPPIIASDNSTALDGFPLVFEDQYLQLTSALPLGANIYGLGEVLSSSGFRRDIGTDGGVGTIQTLWARDSPDPINQNVYGSHPIYLEHRYNQTTRHSQSHGVFHFGAAGSDILLLTPPSSPVSVIEYRLLGGTLDFYFFSGPSPQKVIEQYGDLIGHPTWLPAWGFGFQLSRWGYSDVNDTRDQVVKMREANIPLEVMWNDIDLYHAIRDFTTDPVSFPAEEVRAFIDELTANQQHYIPIVDAAIPILVNDSDVYDPYSRGTELDVFLKNPDGSQYLGQVWPGYTVFPDWFANNTQSFWTEALRNWFQSGVNYSGIWLDMNEPS…
Ds_871124	GH31	N	Y	Y	Dicsqu464_1_871124-Y	MLATFLGGVLLMGRAARDHLSLLTSSFTAEVFATQETFSRNVSTCPGYTLSSLHETKTGLTAALSLAGPACNAFGHDIANLTLEVTYDTQTRLHVNIYDTAKAQFTIPTSAVELASGSNDPSLKHSSDLVFNHESSPFAFWITRRSEPDAQPLFDTRISSLPPAPIPPNNASDSSTGFDGFPLVFEDQYLQLTSALPLDANVYGLGEVVAASGFRRDVGTDGSPGTIQTMWARDAADPVDENIYGSHPIYLEHRFNETTKKSQSHGVFLFNAAGSDTLLQTPPASPVSLIQYRVVGGVLDLYFLSGPSPQAVVEQYGAVVGLPTWQPLWGFGFHLCRWGYTTVNETREQVRQMRAAGVPLETMWNDIDLYHAFRDFTTDPVSFPIDEVRAFIAELGANN…
Ds_1039135	GH31	Y	Y	Y	Dicsqu464_1_1039135-Y	MRAFRSLLVLAAVPAALAFKSQDFKTCSQSGFCRRGRALSARASESPSWRSPYSVDASSIALSSDQASFIAAVKSSIYPDVKFSLDVRIHDDGVVRVRMDEVDGLRKHYDEAASWALLDEPKVSQQVQWKVGKDGVSAVYGAKKDVEVKVAFEPLKVTLLRNGKEQVVLNNRGLLHMEHFRTKESVAKGKEGIAVPEEGLDIDDDAQVVLGAHPRTAWFEGEQEDSWWEETFNSFTDPKPRGPESLSVDIDFPNHGHVYGIPQHATRLDLPTTTGENAHYSDPYRLYNADVFEYLADSTTSLYGSIPFMHAHSADSTVAIFNAVGSDTFIDIGHPTAKSSTSHWISETGILDVFIFPGPTPADVFAQYTRLTGTPALPAHWALGYHQCRWNYVSSDDVR…
Ds_854872	GH31	Y	Y	Y	Dicsqu464_1_854872-Y	MYPRTALKFALLAQLAFLASATYSDPKVLDACPGYKAKNVLDLGHKLTADLVLAGTACNVFGNDTEKLKLEVTYESQDRIHVKITDPTENRYEVPQEVLPRPSANLFAGPLTSNIRFNYTTSPFSFSIYRSKTHEVLFSTASHPIIFEPQYLRVKTNLPANANIYGLGEHTDTFRLPTHNYTRTLWSRDAYGVPHGENLYGNHPIYYEHRTTGTHGVFLANSNGMDIKLNDTEGTGTTLEYNVIGGVLDFYFLAGSESDPTEVARQYAEIVGNPAEVPYWSFGLHQCRFGYQNYIDVSEVITNYSAAGIPLETMWTDIDYMDRRRIFTVDPDYFPLDRMREIVDYLHSHDQKFVLMTDPAVAYAPGESYGPFDRGTTADIWLKAANGSSPFLGAVWPGV…
Tv_173291	GH31	Y	Y	Y	Trave1_173291-Y	MRVLSAVLVLAALPTAFAVKAHDFKTCSQAGFCRRGRALSSRAKENPAWRSPYVIDASSVALSSDQAAFTAAVKSQLYPEVNFGLDVRIHDDGVVRVRMDEVGGLRQRYNEAASWALLEEPKVSNAVQWTVAKDSVRAKYGPKNDVEVIVAFEPLKVTLLQGGKEQVVLNGRGLLHMEHFRTKESVAKAREELANPEEGLDTDDSQVVMEQTLPRTAWFEGETEDGWWEETFNSFTDNKPRGPESLSLDIDFPNHGHVYGIPQHATRLSLPTTTGEDAYYTEPYRLFNADVFEYLADSTMSLYGSIPFLQAHSAESTVGIFNAIGSEAWIDIGRPSPKSTTTHWLSETGILDVFILPGPTIADVFAQYAKLTGTPALPAHWALGYHQCRWNYISSEDIR…
Tv_110860	GH31	Y	Y	Y	Trave1_110860-Y	MLATLLASVLFLGRATSARQPPSLARSFGASVLAEDAPSRNVSSCPGYTLSALHQTKTGLTAKLNLAGPACNAFGHDVANLTLEVTYDTETRLHVNIYDTEKSQFTIPTSVIALANGTGDASLKQNSDLVFNYESSPFAFWISRRSEPHAQPLFDTRASSLPPTPIAPVIADDNSTALDGFPLVFEDQYLQLTSALPLGANVYGLGEVVASSGFRRDVGTNGPGTIQTMWARDIADPLDENVYGSHSIYLEHRFNETTKRSQSHGVFHFSAAGSDTLLLTPPGSPVSLVQYRAIGGTLDFYFFSGPSPQKVVEQYGALVGLPTWQPYWGFGFHLCRWGYTNLTETRAQVSAMRAAGIPLETMWNDIDLYHAFRDFTTDPVSFPSNEVRDFIQELAANNQ…
Tv_140830	GH31	Y	Y	Y	Trave1_140830-Y	MRAILFAALLFLRVIALAREPSKFEHGRSFLADDKAPSLNVSSCPGYVVASQQETHNGLTIQLTLAGPACSAFGHDVANLTVEVTYETTTRLHVNIYDTEQRQFTIPPDVVPLSAGEDDATLPTGADLEFHHNTHPFEFWVTRRSEPDATPLFDTRLQSLPPTPIPAWVPGDNSTAFDGFPLVFEDQYLQLTSALPHGANVYGLGEVLASSGFRRDVGTDGGSGTLQTFWARDSPDPIDENIYGSHPIYLEHRYDESTRRSKSHGVFHFGAAGSDILLQTPPSSPVSLIQYRLVGGTLDFYFFSGPSPQEVIEQYGELIGLPTWQPAWGFGFQLCRWGYANVSETREQVAKMREANIPLEVMWNDIDVYHALRDFTTDPDSFPADQLKDFIAELTANHQ…
Tv_58033	GH31	Y	Y	Y	Trave1_58033-Y	MFLRTLRAALPYAVLGQLALLSSATVTDPAALDACPGYKAKNVFTFGPKLTADLVLAGKACNVFGNDIEKLKLEVTYENKERIHVKITNPADARYEVPEAVFPRPHADVFASPHSAAIRFNYTASPFSFSIYRASTHEVLFSTASHPIIFEPQYLRVKTNLPTEANIYGLGEHTDSFRLPTHNYTRTMWSRDAYGVPQGSNLYGNHPIYYEHRTTGTHGVFLLNSNGMDIKINDTEGLGTTLEYNVIGGVLDFYFLAGSESDPTEVARQYADVAGTPAEVPYWSFGFHQCRFGYQNFVDVAGVIANYSAAGIPLETMWTDIDYMYKRRVFTLDPDYFPLDRMREIVDYLHKHDQHFILMTDPAVAYVNDGTYGPFDRGTKDDIFLKAANGSSPFLGAVW…
Tv_146103	GH31	N	N	N	Trave1_146103-N	MRFNDGFWLLKSGVKPSFGLQVVQGLEDGSGYKLQVSTKPIRHRGDTLAGPVFSVRVHSPTEGVVGVKIEHFKHIDPTPDIALFPDDPPVPAVALSKTETTWTVASGGLSAEVTQNPYTITFRSPTRTLTAAGYKHQAIYDVPHKWTLRSASNSSCLATDVSANPRPDAAPETVRYINSELNLSPGELVYGLGEQFGAFVKNGQSVSIWNQDGGTSSEQAYKCVPFYITNRNYGVFVNHPGEVEFEVGSEKVSRVGASVAGESLEYFIIYGPTPLEILERYTRLTGRPALLPSWTFGLWLSTSFLTSYDEKTVSGFLQGMQTRNCPVRVFHLDCFWMKQYEWCSFTFDPDNFPDPKAYLSEIKQKYGVKICVWINPYISQLSPIFQEAVRGGYLIKRKD…
Pp_1050820	GH31	Y	Y	Y	PosplRSB12_1_1050820-Y	MRPYAHIAAVVTTLVSVWNARGQPYDVNTCPGYTASNVVTSGPTLVANLTLAGAACNAYGPDIEQLFLEVTYETESRIHVKISDPAHSRYEVPESVLPRPQADPSTSPETAAIRFNYTSSPFTFTIYRASTSEVLFSTASYPLVYEPQYLRVKTSLPPNANIYGLGEHTEDFRLPTDDLVRTLWSRDAYGVPNGTNLYGNHPIYFEHRVTGTHGVFLLSSNGMDIKINTTTEEGTTLEYNVIGGVLDLYFLAGSETDPTEVARQYAEVVGTPAEVPYWAFGLHQCRFGYTDFVDIADVIQNYSLAGIPLETMWTDIDYMYNRRIFTLDPDYFPLTRMRQIIDYLHSHDQHYILMTDPAVAYAPGEGYGTYDRGTAADVWLKAANGSFFLGAVWPGVTVF…
Pp_1167100	GH31	N	N	N	PosplRSB12_1_1167100-N	MRFNDGFWLLKNGVKAHHGLQVVQATQDGDGYNLQVSTKPIRHRGDTLAGPVLSVRVHSPTEGVIGVRIDHFRHIDPTPNFSLFPDDPPVPSATLTKRDASWSLATGDLSAEIAENPYTITSASNASCLATDIDSNPNPLPPPETVRYMHSELNLSPGELVYGLGEQFGAFVKNGQSVSVWNQDGGTSSEQAYKCVPFYITNRNYGVFINHPGEVEVEVGSEKVSRVGVSVAGESLEFFVIYGPTPLEILERYTRMTGRPALLPSWTFGLWLSTSFLTSYDDKTVSSFLQGMQDRNCPVRVFHLDCFWMKQYEWCSFTFDPDNFPNPRGYLSDIKRKYDVKICVWINPYISQLSPIFQEAVKGGYLIKRTDGTPWQWDLWQPGLGVVDITNPAAQKWYE…
Pp_1043291	GH31	N	N	N	PosplRSB12_1_1043291-N	MNVKRNIHSPETSSLAPQTAATRPVQSSNRMLKSVIVVSLLSLYGVLGLQSHSVWPKSVGQDLRVETDAALSFSKNVSSCPGYTLTTLTETSTGLTANLNLAGDACNAFGLDIANLSLHVNYDSNERLHVHIYDTANSQFTIPSSIIPLPSPPTEGYADRSDLVFNYESFPFAFWITRRSDPDAMPLFDTRIIFEDQYLQLTSALPYGANIYGLGEVVASSGFRRDVGTDGGVGTIQTMWARDDADPIDQNIYGSHPIYLEHRYNTTTQKAQSHGVFLFSSSGSDTLLLTPPSSPVSLIQYRLIGGTLDFYFFSGPTPQRVIEQYGELIGLPTWQPIFGFGFHLCRWGYSNVSETREQVQRMRDADIPLEVMWNDIDLYHAVRDFTTDPVSFPAAEMRA…
Pp_1170282	GH31	Y	Y	Y	PosplRSB12_1_1170282-Y	MRALSSLLVLVAVPAALAVKTQDFKTCTQAAFCRRGRALSARAQENPSWSSPYSIDPSTISVLPGQASFTAGVKSLLYPDVKFGLDVRVHKDGVVRVRMDEVNGLRKHYDEAASWALIAEPDISPEIKWSVGKSDVRAVYGDKKDIEVVVAFQPLKVTLLRDGKEQVVLNGRGLLHMEHFRTKESAEEKLPVEQPQGDDSQVVMQVNSRAWFEGETEDGYWEEQFGSWTDTKPKGPESLSIDISFPNHGHVYGIPQHATRLSLPTTTGENAFYSEPYRLYNADVFEYLADSTMSLYGSIPVMHAHSAASTVAIFNAVGSETWIDVAHPTPRSTETHWISESGILDVFLMPGSTPADVFGQYTRLTGTPALPAHWALAYHQCRWNYVSSDDVRDVQRRFD…
Pch_2895063	GH31	Y	Y	Y	Pch_2895063-Y	MRPSGRRLAAFAALAAALGSATHTDPKVLDACPGYKATSVHTLGSTLTANLVLAGKACNVFGPDIEKLKLEVTYETNTRIHVKITDPSSERYEVPDSIVPRPKADHGVSPSKAEIRFNYTTSPFAFSIYRAATREVLFSTASHPLIFEPQYLRVKTALPDGANIYGLGEHTDSFRLPTFNTTRTFWSRDAYGVPTGSNLYGNHPVYFEHRTTGTHGVFLLNSNGIDVKINDTAGTSLEYNVIGGVLDFYFLAGSTTDPTEVARQYAEVVGAPAEVPYWSFGLHQCRFGYQNYLDVANVIANYSAADIPLETMWTDIGELIPRRIFTVDPDYFPLVRMREIVDYLHSHDQHFVLMTDPAIAYLPGEGYGPFDRGTKADIWLKAANGSSPFLGAVWPGVTV…
Pch_3029505	GH31	Y	Y	Y	Pch_3029505-Y	MALLAHWATTLLFACCVVARGPSQLQQRVPLQRDIDDTAVFSGNVSTCSGYTLQDLVSTSTGVTAHLSLAGPACNAFGHDIANLTLEATYESDTRLHVNIFDTARSQFTVPSSVVAVPRASGLSHMDSSELVFNYETSPFAFWITRRSSPDAAPLFDTRASSLPPTPIPPLDSTDPSTALDSFPLVFEDSYLQIASALPKDTNIYGLGEVVASSGFRRHLGGNGSFGTLQTFWNRDIQDPLDQNLQVVLKAHICTLNTHINSRRYGSHNIYLEHRFDEKTSKSQSHGVFLLSAAPADILLVTPPSSNVSLIEYRLVGGTLDMYFFSGPSSQTVIEQYTDVIGKPTWQPAWGLGFHLCRWGYRNVSETMAAVKGMRDANIPLEVMWNDIDLYHAFRDFTA…
Pch_3029525	GH31	Y	Y	Y	Pch_3029525-Y	MVSAVLAGLLLPALAFARAPSKLQRDALPHHFATRAPTLSLNVSSCPGYTLTALQETRTGLTAQLNLAGPECNAFGQDIASLTLEVTYDSDTRLHVNIFDTANSQFTIPSSVIDLPGKPSSVHTHTSDLVFNYEPAPFAFWITRRDAPDAQPLFDTRIASLPPTPIPPVIPADNSTALDGFPLVFEDQYLQLTSALPRGANIYGLGEVVASSGFRRDVGTDGGVGTVQTMWARDIADPVDQNVYGSHPIYLEHRYNATTHRSQTHGVFLYSAAGSDILLLTPPGSHVSLVEYRAIGGTLDFYFFSGPSPQKVIEQYGALVGLPTWQPAWAFGFHLCRWGYFNINETKEQVQRMREANIPLEVMWNDINLYHAVRDFTADPVSFPPEEMRAFIRELAANN…
Pch_135833	GH31	Y	Y	Y	Pch_135833-Y	MSAFFAGLLLLTVPDLSVFGRPVFLLIREAAQKQFSVEQNTLSYNVSTCPGYQLRSLQETGNGLTARLSLAGAACNAYGLDIPDLTLEVNYDSDTRLHVNIYDTARTQFTVPESVLTLPSPDGTIHKDSSDLVFHYETSPFAFWITRRSEPDATPLFDTRLSSLPKAPIPPVMHENSTFYDHSSALDGFPLVFEDQYLQLASALPKGANVYGLGEVLASSGFRRDIGDVAEGTVQAMWARDVADAIDENVYGAHNVYLEHRYDPKTQSAQTHGVFLYSSAGGDVLLLTPKGADVSLVEYRMIGGTLDFYFFSGPTPQKAIEQYGELVGFPMWQPAWAFGFHLCKWGYNSIEGTRYAVDRMREADIPMESIWNDIDLYHAYRDFTSDPDTFPPEEMRAFL…
Pch_3022485	GH31	N	N	N	Pch_3022485-N	MRFNDGFWLLKSGVKAYFGLQVVQGTADADGYNFQVATKPIRHRGDTLGGPLLSVRVHSPTEGVIGVKIEHFKHVRPTPDIPLFPDAPPVRSVQLAKGQNTWSVSSGGLSAEVTENPYTITFSDPKRVLTSAGYKHQAIYDVPYKWTIRSASNASCLETDFSSNPRPAPKPELVRYTHSELNLSPGELVYGLGEQFSPFVKNGQSVSVWNQDGGTSSEQAYKCVPFYITNRGYGVFINHPGEVEVEAASEKILERYTRMTGRPALLPAWTFGLWLSTSFLTSYDEKTVSSFLQGMQDRSCAVRVFHLDCFWMKQYEWCSFTFDPENFPDPKAYLAEIKRKYSVKICVWINPYISQLSPVFQEAVEGGYLIRRTDGTPWQWDLWQPGLGVVDITNPAARK…
Pch_2950055	GH31	Y	Y	Y	Pch_2950055-Y	MRALSSLLLLAAVPLALAVKTEDFKTCSQAAFCRRGKALAQRAGDNPDWKSPYSVDPSSLSISSDKAAFTAAVKSSLYPEINFGLDVRVHKDGVVRVRMDEVNGKGKRYDETASWALLSEPEISKDIQWTVGKKEVTATYGPKTDMVEVTITFDPLVVSLSRNGRSEVVLNGLGLLHMEHFRTKEEPKPAPEAVEGADSAQTVMEVPNPRAWFEGEEEDGYWEETWKSWTDSKPKGPQMLSIDISFPNHGHVYGIPQHATRLSLPTTSGQDSYYNEPYRLWNSDVFEYLADSTMSLYGSIPVMYAHSKESTVGIFNAIASDTFIDVSHPDPHSSYTHWISESGILDIFILPGPKPADIFKQYTGLTGTQALPPHWSIAYHQCRWNYVSSDDVRTVQKRF…
Sl_1085957	GH31	Y	Y	Y	SerlaS7_9_2_1085957-Y	MVALKLLGLVLAAASTVYAEWVDPSVLDACPGYNVTNVKTQGASLTADLVLAGTGCNVFGSDISKLALEVTYETESRIHMKITDPSTQRYEVPENVLPRPNATGSVSPDKTAIQFNYTASPFSFTISRTTTGEVLFSTGSHPLIFEPQYLRLKTDLPTNANIYGLGEHTDPFRLPTYNTTRTLWSRDAYGVPTDTNLYGNHPIYFEHRTTGTHGVFLLNSDGMDIKINDTEAGGNTTLEYNVIGGVFDLYFLAGSETDPTEVAKQYAQVVGTPAEVPYWSFGLHQCRFGYTDYIDVANVILNYSTAEIPLETMWTDIDYMYKRRIFTTDPDYFPVERMREIVDYLHSHDQRYVLMTDPAVAYLPDDGYGAYDRGSEMDIWVKSANGSNSLGLVWPGVTV…
Sl_447584	GH31	Y	Y	Y	SerlaS7_9_2_447584-Y	MWSPSFVAALLLLLTPAAHTLKTGDWKTCSQSGFCRRGRALSARAQDAADVWKSPYSVIPSSVAVASNLASFTAAVKSSIYPEINFELDVRVHKDGVVRVRMDEVGGLRKRYDEAASWALVQEPEISRAIQWSVGKQEIKAKYGEKKDVEVTVEYNPLKVTLSRNGKEEVVLNGRGLLHMEHFRTKASGDDKPVEGSEGDAQAVMQTNPAAWFEGDTEDAWWEETFSSWTDSKPKGPESLSIDINFPRHGHVYGIPQHATSLSLPTTTGPSATFTDPYRLYNADVFEYLASSSMSLYGSIPLMHAHSAESTVAVFNAVGSETWIDIGRSNDRSTETHWVSESGILDVFILPGPTPEEVFAQYARLTGTPALPAHWSLAYHQCRWNYVSSDDVRGVQKRF…
Sl_352381	GH31	N	N	N	SerlaS7_9_2_352381-N	PGYTLGSLVESDTGLTAQLALAGTACNAFGQDIQNLTIQVTYETESRLHVNIFDTSNLQFTIPTSVISRPDPPSTSYINGSDLVFNYDASPFAFWITRRSLPDAFPLFDTRQSSLPATPIPPFMPGDNSTALDGFPLVFEDQYLQLTSSLPYGTNIYGLGEVIASSGFRRDIGTGGGVGTLQTMWSEGNADPIDENMYGSHPIYLEHRYNETTGKSSSHGVMLFSSSGADILLSTPQSEKNVSLIEYRLVGGVLDFYFFAGPSPTEVIAQYSAVTGLANWQPAWGFGFHLCRWGYNNISVTRDQVLSMREANIPLETQWNDIDLYHAYRDFTSDPVSFPADEMKEFIEELASNNQHYIPIVDAGVAILNNATDVYYPYSRGSELDVFVKNPDGSEYIGQ…
Sl_447930	GH31	Y	Y	Y	SerlaS7_9_2_447930-Y	MPYKPSRNIVRLCVPSRTCKMLGILSIVAVITTAYAANTSIPSSTGIKLQNGFERVYIQPFGNNGIRVRASLLRDPTGNELSALLDPPLEGPGGNQGLAYDQLVGFQGNANLTNGNIAAEIATGYLSFYRIESNGSRTLLTSEFTDDKALYPRYYIQEYKSPSFSAEFSFTAEPDEQIYGVGQQACCKDNSVNKKGQSIDLINFNSFVPLPVYMSNKGYLQFFNMPSQGRMEFSPIRTRFVSSEATVVDYWITTAEPGDYDTLQEQYTAVTGRQPTPPTFTHGYQQSKLRYFNQTQVEDLAQEFHDRQINVSLIVIDFFNWKYQGDWSFDPEYWPDPAAMTAKVKELTGAEMMVSLWPSVEDLSVNYLTLQEQGLLATTRDGTGISDSFAGVYTRLIDS…
Sl_453109	GH31	Y	Y	Y	SerlaS7_9_2_453109-Y	MARFALWTGLHLFACPLLAAARDPSILQRGLATNGLLASSGSYSGNVANCPGYTLGSLVESDTGLTAQLALAGTACNAFGQDIQNLTIQVTYETESRLHVNIFDTSNLQFTIPSSVISRPDPPSTSYVNSSDLVFNYDASPFAFWITRRSLPDAFPLFDTRQSSLPATPIPPFMPGDNSTALDGFPLVFEDQYLQLTSSLPYGTNIYGLGEVIASSGFRRDIGTGGGVGTLQTMWDRDDPDPIDENMYGSHPIYLEHRYNETTGKSSSHGVMLFSSSGADILLSTPQSEKNVSLIEYRLVGGVLDFYFFAGPSPTEVIAQYSAVTGLANWQPAWGFGFHLCRWGYHNISITRDQVLRMREANIPLETQWNDIDLYHAYRDFTSDPVSFPGDEMREFIEE…
Lb_611935	GH31	Y	Y	Y	Lacbi2_611935-Y	MFLPRLLGPSVVALAATLLPHVVDATFVDPNVLDACPGYNATDVTASGTKFTATLVLAGKPCNVFGNDIQKLSLSVEYETVNRIHLRITDASSPRYEVPESVFPRPKGKYLQSHHTTNIQFNYTASPFSFSIYRASTREVLFSTASHPIIFEPQYLRVKTNLPNNANIYGLGEHTNPFRLPTDNTTLTMWSRDAYGVPTGTNLYGNHPVYFEHRTTGTHGVFLLNSNGMDVKITNSGPGGTALEYNVIGGILDFYFFAGSEEDPGEVARQYAEVAGLPAEVPYWSFGFHQCRFGYQNFVDVANVISRYAAAGIPLETMWTDIDYMYKRRIFTVDPDYFPLDRMREIIDYLHTHQQRYVLMTDPAVAYLPNQDYAPYNRGEAADVWLKGPDGKPSLGLVW…
Lb_647377	GH31	Y	Y	Y	Lacbi2_647377-Y	MYPPYPPSQSIASVMLLLSYVTVFLLRFSSATPSQYPPLQDPLASPVHSSNVSGCPGYVLGSLKQRSTGLTAQLSLAGPACNAFGRDISKLTVQVTYESETRLHVNIFDTDDKQYTIPHSVIERPAPPTNSFEQSSDLVFNYDSSPFAFWITRRSQPKAAPLFDTRISSFPKAPIGPVVVSDTSITLDGFPLVFEDQYLQLSSVLPLDTNIYGLGEVVASSGFRRSIGVPHGSIQTMWARDVADPVDENVYGSHPMYLEHRVDSATNKSQSHGVFLLSAAGGDILLVTPAGSKVSLIEYRMIGGVFDFYFFSGPTPNSVIEQYGELVGFPAWQPIWGFGFHLCRWGYQDLKETKDQVIRMREANIPLEVMWNDIDLYHAVRDFTSDPVTFPGDEMRAFI…
Lb_255261	GH31	Y	Y	Y	Lb_255261-Y	MRSLSLLALLFIIQEAVAFKAHDFKTCSQAGFCRRGRALSSRAKEAKSSWKSPYTLDASSINIALDQSTFTAGVKSSLYPEIKFGLELRIHDDGVVRVRMDEVGGLRKRYDEAASWALIAEPTNSRDIKWTTGKKDIRAAYGSKKDIEVVVAFEPLRISLSRNGKEQIVLNGEGLLHMEHFRNKATPTEEAAPKEGEITEGEAQVVMKADNPRAWFEGDNEDDWWEETFSSWTDSKPKGPESLSLDINFPNHGTVYGIPQHATRLALPSTTGDSPTFTDPYRLYNADVFEYIASSPVSLYGSIPLMHAHSVDSTVAIFDAVASETWIDVSHSSEKSTETHWISESGILDVFLLPGPTPEDVFRQYAKLTGSAVLPAQWSLGYHQCRWNYISSDDVRTVQ…
Sc_2604109	GH31	Y	Y	Y	Sc_2604109-Y	MKSALIAATLAVAPALTMYVDPAKLDACAGYDASNVYSDGTKLTATLNVAGDCGVFGEDISELALEVTYETTTRLHVKISDAAHPRYEVPDVVVPRPTIGEGASQDNSEIQFNYTESPFSFTVYRTNTSEVLFSTASHPIIFEDQYLRLKTSLPENANIYGLGEHTNSFRLDNHNTTLTMFNRDAYGVPNATNLYGAHPIYQEHRETGTHGVLLLNSNGMDIKLNQTDGQESTLEYNVIGGILDLYFFSGSESDPAAVARQYAELVGLPAEYPYWGYGLHQCRYGYTDFVDVASVISNYSAAGIPLETMWTDIDYMYKRRTFSLDPDYFPLDRMQEIIDYLHEHEQQYILMTDPAVAYAPDSNYEAYDLGVEMDIFLKAANGSDFLGLVWPGVTVYPDW…
Sc_2630789	GH31	Y	Y	Y	Sc_2630789-Y	MRALGLLGIVASLALVPQTLAVKEKDFKTCSQSGFCRRGRALASRAREADTWNSPYSVDASSISIASDSASVTAGVKSSLYPDVKFQLELRVHDDGVVRVRMDEVDGLRKRYDEAASWALIAEPTVSKTVQWQAGKDYLRAIHGPKKELEVAVSYEPLRVALLRNGKAQVQLNGHGLLHMEHFRTKEDSKTEETSQEVGEQVVLDATNPRAWFEGTDEDGWWDERFGGHTDSKPKGPESISLDISFPHHPTVYGIPQHATALALAATVGEDAKYSDPFRLHNADVFEYLADSPMSLYGSIPVMYAHSAESTVGVFNAVGSETWVDVWHSKPQSSDTHWMSESGILDVFLLPGPTPKDIFAQYARLTGTAAMPAQWSLGYHQCRWNYVSSDDVRTVSQRM…
Sc_2543909	GH31	Y	Y	Y	Sc_2543909-Y	MRAIPSGIAPASSMLLRSLAALCAALACANLALAQGSETNSTGIKLQNGFERVFIQPFGENGFRVRTSLMRDPTGNEWSGLIDPPLEGPGGNAGLTYDTLLPYHGNATIQNGNILATVDLGVLSFFRLEPNGSTTLLTGEFTDEKAIPARYYTRNFLSDSFAVDLAFSAEKDEQFYGTGQQACCKDHSVNKKGQVVDLFNFNSNVALPVYMSSKGYLQFFNMPSQGRIEFSPLRTRFHATETTVVDYYITTAQPGDYDTLQKQFTSVTGRQPTPPDFLLGYQHSKLRYFEQQQVLDVAQRFHDEQINVSLLVVDFFAWKYQGDWSFNPEYWPDPEGMAAKVKELTGAEMMASLWPSVEDNSENYAALQEQGLLATTRDGTGVTDSFAGAYTRLIDSTNP…
Sc_2660733	GH31	N	N	N	Sc_2660733-N	MYVDPARLDACAGYNLASVEQADNQQLRATLKQAGNCGVFGDDIPELMLEVTYETNQRIHMKITDAANQRYEIPEDLIPRPGASDEVGQDTAEINFNYTESPFSFTVYRTSTNEVLFNTASYPLIFEDQYLRVKTSLPDAANMYGLGEHTHGFRLDNHDTTLTMFNRDAPFVPTGTNLYGSHPIYQEHRETGTHGVLLLNSNGMDIKLNDTDGATTLEYNVVGGVLDFYFLAGSEEDPTAVARQYAEVVGTPAEMPYWSFGLHQCRYGYQNFVDLADVITGYANAGIPLETMWTDIVDYMHRRRVFSLDPDYFPLDRMQEIVKYLHDHEQKYIMMTDPGVAYVPGENYEAYNKGIEMDIFLKQENGSDFLALVWPGVTVYPDWFHDKTQEYWSLMYANF…
Sr_459287	GH31	Y	Y	Y	Sr_459287-Y	MRLSSRRLPCRLPLILAVWFALCGTVFAMKKEDFKTCAQSGFCRRHRAYADMASSTPSFESPYTIVTDSIYYDESRFEADVRNTETGVDLTLQLQVLQDHTARVRINEKQPIHPRYDEHGKFTLHKDPVPAETLGVSTENGEVTRFRWDDSRSILIHPKPLRIEFLVDDVPTVTLNDRSFFHFEHLRTKDTHKPKMVDQTKDDGSIEQVEAPWESDMWEETFKSWTDPKPNGPESLSMDITFHNFEHVYGIPEHASSLSLKETRGGDNAYTEPYRLYNTDVFEYALDSPTSLYGAVPFMVAHSPERSAGVFWMNPSETWIDIVKTKSDSKNTMQKVFSFGKKNEEHKSTQTHWMSEAGVLDVFVFLGPSPKDVLRQYMQLTGPPMLPQLFALGYHQCRW…
Sr_555040	GH31	N	N	N	Sr_555040-N	MGTNLPQVAQSTGLASYDNYIEPRLSIGDSVPNREFSTGHFKIQVDSEALALVIRNGAGMILWKSIHNLPFLLSSSGQDDIHPSADDSGVFSIRERDDQSTMLQTVTRIEKVDDETVRIYGGLGHRIVPPTHLDYELSLHELSQSQLQFSARIVRRDPSMANYRRLILTFESRSEECFYGFGESPSHINFKGHKVPVWIRENAQTLGKRSSTIIGKTYGLLPGMDLFMDNADRAGMPSHVCVPQFITSDRRCLFLENTEYSSFDMRNPDRVTIRVNADHVTGRLLYAASMLDLITGYTEYSGRMQTLPDWVTEGAIAGIQGGHQKVLDIVLKLVQHQVPLSAVWIPDWCGVRRQKRNDMTVQHSWWNWEADTGLYPFWPSFVDSLYREHGVRVLSYINP…
Sr_497212	GH31	N	N	N	Sr_497212-N	MVLEAKPERPSAAPTAPKKNKKLRPLNYDVSSKAPGYRVKDKATATKTGLSMTLVLNDHALSSAGMYGEPVTDLQVSVDYETQDRIHIKVEDVAGNHVAVPDSPLGLERPRAQAAALDTNYEFQFTDNPFGFSVTRKSDGNPVFDTKDFPLVFEDQYLEVSTAVPETTNIYGFGETALPQFKRNSKKDATTIFTRDMATPFYENVYGAHPFHMEIRDGKAHGVFLLNAHGMDVFSVTGRITWKIIGGVLEFYIFVPDDHKPNSVSRAYTDLIGKPMMPALWMLGWQQCRWGYENLAEVEGVVEQYKVHNIPLEVVWLDIDYMDGFKDFTLDPIRFPEHKVKAFVDKLHADKQRLIVIVDAGKAYQSDYPAYRRGQELDIFLKNPDGSECVGQVWPGYTV…
Sr_273466	GH31	N	N	N	Sr_273466-N	MRQYFADGFSYDDSVAHPVTFRNSLGHTFELHVLADNVVKVRHSLGKDAIMPPAAAGCQFETRVHTEGQEMTVETNLVRVTIKLPQFLLAWYSKETGECFSQDCAVRAYAYNDKQMWHYRKRFPSDRYVGLGERTGNLVLNGRRFRVEPRTDSMGYDAESQDPLYKYHPVLLTLNKRITHGLYYSRMGGAVTFDLNAEFDAMWGPYSYYQIDGAQEMEYMMVYGPTVREVVRSMGLLLGGPRHLYPRFSFGYLASSMAYAEATDAQAQIEGFVDKLRKYDIPCDGFHLSSGYTLRGDDRCVFTWDRQRFPDPEGLARKLKEQGIYIFANVKPWLLRNAHPDYEEVKQKRGFVWQSDHDVPNSVYQWRGGEHTMGEGSYVDLTSEAGYGYWQQKLASELV…
Sr_523860	GH31	N	N	N	Sr_523860-N	MTQTDRIQREYFDNNEGVFTKQGAGLKYQLYHEQILIEPWGTDSLRVRVTQASKIRDDLPGALLDETSPASSSTEVTITETEGRVRNGNIEARVTLKKGRITFHDIKKNKELLAEAEPHIWINGRVIRSLAGDSYKIEANFQAYEGERLYGLGQHGHGKLDQKGCVVDLCQRNSHVTIPFLVSNRGYGFLWNNPALGRVELGNNMTRWVADCANQIDYWITTGETTGDIMSNYADATGHAPPLPYYASGFWQCRLRYRSQQEVLEVAREYKKRQLPLDIIVIDYFHWTHHGDWKFDPKAFPDPAAMVKELKEMNVEIMVSVWPTVQPDSENFEELERRGLLLRNARGPAVHHRFSDNPRINEHKYITHYDATNPEGREFIWSKVKKNYHDYGIKIWWLD…
Sr_526986	GH31	Y	Y	Y	Sr_526986-Y	MKGVSSILVAVAMLAFSAHAEPNYDVSNSAAGYKINGGVKHTKTGLEIPLAFNSRKSSGKNLFGNTVDDLVVTVDYETADRLHVKIADKDRKQYTVPDSELGLVRPNIKHAAHNPNYEFKYTNRPFGFQVIRKSDKAKLFDTTDFPLVFEDQYLEVSTALPEDASIYGLGETVAPFLRHRNVTTLWARDAATPFYENQYGSHPYYTEIRNGKAHGTFLLNSHGMDIFLTGDGRLTYKVIGGVLDFYFFVPKDNTPNGVLSSYTDLIGKPFMPALWMLGWHQCRWGYKNLDHVQRVIDGYKDADIPLETVWIDIDYMDRLKDFTFDPVNFPKDRMVALGKQLHRNKQRFVTMVDPAISTNTNYSTYTRGQELDIFLKNSDGSEFVGQVWPGYTAFPDWWH…
Sr_566119	GH31	Y	Y	Y	Sr_566119-Y	MKVVSSILVAVAMLAFSAHAEPNYDVSKSAAGYKIDGSVKHTKTGLEIPLAFNSRKSGGKNLFGNTVDDLVVTVDYETADRLHVKIADKDQKQYTVPDSELGLVRPSIKHAAHNPNYEFKYTNRPFGFQVIRKSDKAKLFDTTDYPLVFEDQYLEVSTALPEDASIYGLGETTAPFLRHRNVTTLWARDIATPFYENQYGAHPYYTEIRNGKAHGTFLLNSHGMDVFFTGDGRLTYKVIGGVLDFYFFVPKDNTPNGVLTSYTDLIGKPFMPALWMLGWHHCRYGYKNMSHVQHVIDGYKDADIPLETVWIDIDYMDRRKDFTFDPVNFPKDEMIALSKQLHSNKQRFVTMVDPALSTNTSYAPYTRGQEMDVFLKNSDGSEFIGQVWPGYTAFPDWWH…
Ml_1282097	GH31	N	N	N	Ml_1282097-N	MKFEDFKTCSQSGFCRRNRAYADEASLDSSPYTLLKDSISVSSNKVQADIKNTDTQVILTLDLHILQDNTARVRINEKAPIKPRYDEHGKYTLVQEPELVDMLSTAQTLEGTVTLSMDTTRKIVIHPQPLRIEFLVNDEPVITLNDRGFFHFEHLRTKETHKPKMVEKKNEDGTVSTVEAEWEKDLWEETFKTWTDPKPNGPESVAMDISFHGFPNVYGIPEHASSLALKETRGGDNAYTEPYRLYNTDVFEYALDSPTALYGAVPLMIAHKQGLSAGVFWMNPAETWIDIVKSKPEEGVKASAQKVLGLNKEGTSTQTHWMSEAGVLDLFVFFGPSTKDILRQYSRLTGPPAMPQMFAVGYHQCRWNYINQRDVLEVDRQFDENDMPYDVIWLDIEYT…
Ml_1292056	GH31	N	N	N	Ml_1292056-N	MIATTENAGGYSVVANLIKQTENGFEIPLSINRNESFYGQAIHDLIVKVDYETSERLHVKIYDTEQKQVQVPDSPLGLARPPAQSNGGNRRKKTTGNYKFTYTNDPQFGFQVSRQSDNAILFDTSRLPLIFEDQYLEISTHLPDTNIYGFGETIATYRRTHNVTTLWPRDAHDKYQNMYGAQSFYMDIRPNGTASGTFLLNAHGMDIVTTAERITYKAIGGVLDFYFFVPNDGQPNSVVQAYTTLVGKPMMPSLWMLGYQNCRYKYPDIDHVEQVVRLHKENSIPLETQWIDIDYMDAWRDFTFDPVHFPQDRMVQFSDHLHSNSQKLVVMVDPAIAVDDNYPPYTRGQELGVFIQSADGTEYKGLVWPGYTAFPDWWHPNITDYWHTLIIDWMQLLKL…
Ml_1360650	GH31	N	N	N	Ml_1360650-N	MWNSVMKSVGLLPTEEYIQPRLSIGNAVSDHAFSTGHFKIQVDAQALCLTVKNVHGRIIWKSLHNQPFLSTCLGKDSVSPGDNGVFKITECSEKPSRLQTITKIQKENDTTVLIHGGLSAKLVLPTHMDYVMTFKEVSHRQLQFSVQVTHRDPSMEDYDRLILTYESRADEHFYGFGEQFSYASVKGQKVPILVREQGAGRGAPAAASFKESALSMLGSYGSADNFATYASVPQYISSDIRCLLMENSEYMSFDMTEPDRVSIRLESDTMRGRILDGRTMLDLITEYTSYAGRMLPLPDWVSEGVIAGLHGGKEKTKQVIQQLRQKEIPIAGVFLPDWTGERLQATGRDVRFSRSWWNWESDDDLYPEWDAFVQSLANDERGKIRVLSYVNPLLTSTQL…
Ml_1296698	GH31	N	N	N	Ml_1296698-N	MTYLALSVADAIKGEFRIGATYYLVVHKAYITIHGRDNKVLFQFLPDLPFIQSSYGQDQIIAGDGGVFKITETEDGPSNTTVAQTVDTVVTSNNDTGLQLTGTLTFADDRSVGYSFHLQELSSKQLDFSIQLDIAQDNNKDHHRILFSFESNANEDFYGFGEQFSYSTLKGQKVPIFVREQGIGRGEEPVTSILNDPSGVFGDFAGGDSFTTYCSVPQFLSTDNRGLVLKNSEYASFNLQKDDRVTVRLNATLLEGRFFQGNDLLDLVSEYTLYSGRMHRLPDWISDGAVVGIQGGTEKVRKIIQQLQHYKTPIAAVWLQDWCGKRLQKTPNGVEFKRLWWNWESDDTLYPDWSTFVNDELKSQNIRVLSYVNTFLANVEKKQSYRNNYFLEAESHGYL…
Ml_1336268	GH31	Y	Y	Y	Ml_1336268-Y	MAKVSFIFVAIALITGNVLCQSDATYAVSSNAPGYKINGDVKHTEAGLHIPLTLNSLGNKKTGINTFGKTIKDITVDVEYETEERLHVKISDKAKKQYLVPDSPLGFERPQIKHYVSPKNSNLDFQYTAKPFSFKVVRKSDKTTIFDTSNLPLVFEDQYLELSTKVPKDANIYGFGEVTAPFLRSTNVTTLWARDNADDFYRNVYGAHPYYQEVRDGKAHGALLMSSHGMDVVTTEGRITYKVIGGVFDFYFFAPKSGKPNDLSIAYTDLIGKPMMPSHWMLGWHHCRYGYSNISAPETVKRKYKEANIPLQTLWVDIDYMDQTKDFTFDNVKFPQDKMIALGEQLHKDGQNYVVMVDPAISANTTYEPYVRGTDMNVWIKNADGSDYIGQVWPGYTTF…
Mp_342017	GH31	Y	Y	Y	Mp_342017-Y	MNVKCSLLALISFGLTAQARASADISQTNFSKRSAAICPGYTLHYKTDSDRGFSASLKLAGKPCNVFGNDIADLKLDVNVDTQDRLHVHIQDAAGKQFQIPYSVLPLDKGSKHFDKGKSGLKFNYFQDPKTGFGFKVQRGNDVIFDTTGHPLIFEDQYIEVTSNLPSNANIYGIGETPDWFRRNTTNTIKTLWARDAADPFQENVYGSHTIHMELRKGKFHGAYLHNSHGMDIALANSTIQYRVLGGTADFYFFGGPTALDVIDQYTELVGRPNRIPYWSLGFHNCRYGYKSVYEVNDVIANYSKANIPLEVAWTDIDYMDRTRDFTFDPVNFPLAEMEKQLKYLHAHNQKMVLMTDPAIQHNSTYGPYARGHALSTFVKNQDGSEFIGQVWPGYTVFP…
Mp_330563	GH31	N	N	N	Mp_330563-N	MVFVENCRHAVAQYQTTDSRQTLWSQSSRACPGYRVQTTTPTIDGFSAKLVLAGSSCNVYGRDIDNLVLDVRYDTASRLHVHIQDAAGKQFQIPSSVLPLDEGHGVTSQDSKLKFSCFQDAETGFGFKVQRGSEVIFDTTGHPLIFEDQYIEITSSLPSNANIYGIGETPDWFRRNTTNTIKTLWARDAQDPFQENVYGSHTIHMELRNGKFHGAYLHNSHGMDIALANSTIQYRVLGGTADFYFFGGPTALDVIDQYTELVGRPKRIPYWSLGFHNCRYGYKSVYEVNDVIANYSKANIPLEVAWTDIDYMDRTRDFTFDPVNFPLAEMKKQLKYLHAHNQKMVLITDPAIQYNSTYGAYARGHGKDVFIKNQDGSEYIGQVWPGYTVFPDWFAPNTS…
Mp_40852	GH31	Y	Y	Y	Mp_40852-Y	MNIKSRFRTRTTALFYLVATVSLLAQVGLAVKKEDFKTCDQAAFCRRHRTFADTVAKQNEALAKGPSAPSTASPYTVLENSVHLDGHTLVASVQHGADKVPLKLEVFFLESGTVRVRVQEVSPLRPRFDDAQKYVLRDQGSSLPYASPDSIKLVSDAVDGLAVHTVSYTAENSTFAVRLTEKPWALEYLQNGKPAIQLNTKGFFHFEHLREKPDAEVDGVDDGWEETFRTWTDSKPRGPESFGLDINFNGYDHVYGIPEHASPLSLKNTRGGDKDSYDQPYRLWNLDVFEYEDDSPMALYGSIPFMVAHNAESTVGVFWLNSAETWIDVTREKTSAFSSLFRRGGSGKAPVVGTHWISESGVMDVFLLPGPSTADMYKQYTELVEQTPLPREFAIGYHQ…
Mp_299948	GH31	Y	Y	Y	Mp_299948-Y	MNFKCNLLALLYLGISAQVHAAPSGAAPANLSKRSTADCPGYTLLYKVDNDRGFSASLKLAGKPCNVYGTDIADLKLQVSLDREDRLRVHIQDTAGTQFQIPESVLPLDKGTNDFDPREDGLKFNSFHDPKTGFGFKILRGNDVIFDTTGHPLIFEDQYIEVTSNLPNNANIYGIGETADWLRRNTTNTIKALWSHEASSIPGQNIYGAHTIHMELRKGKFHGAYLHNSHGMDIALADNTIQYRVLGGTADFYFFNGPTALDVIDQYTRLVGRPYRIPYWALGLHSSRYGYKNVNEMREVVANYSKANIPVETQWADVDYFDRARDFTFDPVNFPLPEMQKFLSDLHSHNQKMVLLTHAAIQRNSTYGPYARGHEQDVFIRNPDGSDYISQVWPGYSML…
Pco_48768	GH31	Y	Y	Y	Pco_48768-Y	MNIRLKFRGRTTALVCLAAMALFAQCTAAVKTEDFKTCEQAAFCKRHRSYADSVLKQGDSSSSGSASPYAVIEDSVQLTGYKLLANMQHVSDNVPLQLEVSFLQGGTVRVRVQEVAPLKPRYDGTQEHTLRNGGKDLPYVSEGDLKHSTETVSGTTVHTVSYTSQNSTLAVRMSEKPWSLEYINGDKPVIQLNTKGLFNFEHLRAKDDASSDSIEGGWDESFRSWTDSKPNGPESFGLDVSFNGFSHVYGIPEHASPLSLKTTRGEGDDAYNEPYRMWNLDVFEYLHDSPMALYGAIPFMVAHNKMSTVGALWLNAAETWIDVTKEKTSSGIGSIFGRSSSSKEPAVTTHWISESGILDVFLLPGPSVADMYAQYKVLVETTPLPRDFSIGYHQCRWNY…
Experimentally characterized fungal GH 31 genes
Species name with NCBI accession number	Function	Protein sequences
Aspergillus niger_CAK44692.1	extracellular alpha-glucosidase	MVKLTHLLARAWLVPLAYGASQSLLSTTAPSQPQFTIPASADVGAQLIANIDDPQAADAQSVCPGYKASKVQHNSRGFTASLQLAGRPCNVYGTDVESLTLSVEYQDSDRLNIQILPTHVDSTNASWYFLSENLVPRPKASLNASVSQSDLFVSWSNEPSFNFKVIRKATGDALFSTEGTVLVYENQFIEFVTALPEEYNLYGLGEHITQFRLQRNANLTIYPSDDGTPIDQNLYGQHPFYLDTRYYKGDRQNGSYIPVKSSEADASQDYISLSHGVFLRNSHGLEILLRSQKLIWRTLGGGIDLTFYSGPAPADVTRQYLTSTVGLPAMQQYNTLGFHQCRWGYNNWSDLADVVANFEKFEIPLEYIWTDIDYMHGYRNFDNDQHRFSYSEGDEFLSK…
Aspergillus oryzae_BAA08125.1	alpha-glucosidase	MAGLKSFLASSWLLPVACGASQSIVPSTSATAAYSQFTIPASADVGANLVANIDDPQAVNAQSVCPGYKASDVKHSSQGFTASLELAGDPCNVYGTDVDSLTLTVEYQAKDRLNIQIVPTYFDASNASWYILSEELVPRPKASQNASVPQSDFVVSWSNEPSFNFKVIRKATGDVLFNTKGSTLVYENQFIEFVTLLPEEYNLYGLGERMNQLRLLENANLTLYAADIADPIDDNIYGHHAFYLDTRYYKVGGQNKSHTIVKSSEAEPSQEYVSYSHGVFLRNAHGQEILLRDQKLIWRTLGGSVDLTFYSGPTQAEVTKQYQLSTVGLPAMQQYNTLGFHQCRWGYNNWSEFEDVLANFERFEIPLEYLWADIDYMHGYRNFDNDQHRFSYEEGEKFL…
Aspergillus nidulans_EAA63748.1	alpha-glucosidase	mrfqqllpwaaaltgcvvaqsqagvdpldrpgndlyvkdlsnctgykvtkhwktrsgfyadlalagpacnvygidlpklkleveyqtderlhvkildtnntvyqvpdsvfprpgfgqwcspknsklkfdfkpdpfsftvsrtdtgevlfdttgtklvfenqylylkthlpqnphlyglgehsdsfmlnttnytrtiytrdaygtpqgqnlygahpiyfdhrqdgthgvfllnsngmdiyidneggqfleyniiggvfdfyfiagpspqdvarqyaeivqpplmvpywglgfhqcrygyqdvyevaavtanysvhdipletiwtdidymdrrriftldperfppelvkdlvdtlhardqhyivmvdpavyysepnpaldaglkydafmkelngthyqgvv…
Aspergillus nidulans_ABF50883.1	alpha-glucosidase	magtllswtplalalmaralsqlpltdcpgyrvinveerprgltadltlagtpcnvygvdienlrletdydtnqrlhvkiydadenvyqvpdsvfprpvvndqacadentpelrfsyaedpfsfavsrasndetlfnttghnlifqsqyvnlrtslpqnpnlyglgehsdplrlntinytrtlwnrdaytipagtnlygahpmyidhrgeagthgvfllnsngmdikidknsdniqfleynilggvldfyffagpspkdvsvqyaevaglpamvpywglgfhqcrygyrdifevaavvhnysearipletmwtdidymdhrkvftldrerfpldtvralvqylhqrdqhyivmvdpavahsengaftrglekdvfmrkqdgtlyqgavwpgatvfpdwf…
Aspergillus nidulans_ABF50846.1	alpha-glucosidase	mlgfllflplvgaavigpransqicpgykashakhnshtftadltlagkpcdtygtdlkdlkllveyqtderlhvmiydaneqvyqvpesvlprvgngngtekdsalkfdyveepfsftvsrngdvlfdtsasnlifqsqylnlrtwlpndphlyglgehtdslrletnnytrtlwnrdsygvpshsnlygahpvyydhrgsagthgvflansngmdikinktldgkqyleynilggvldfyfftgstpkeastqyakvvglpamqsywtfgfhqckygyrdvyevaevvynysqagipletmwtdidymelrrvftldperfplgkmrelvdylhdhnqhyivmvdpavstsdnpgyrrgveqdiflktqngslykgavwpgvtvypdwfhpaiqdyw…
Aspergillus nidulans_EAA62085.1	alpha-xylosidase	mkftegmwllregiridwmsnverlnvdkdtvnlllnkfqrhrgdtlnsstvsarvtsplegiigvklvhwaggldngphyelntsaghteithekgknlkytsgrleldiniapnelaftfttgadgqdkrkkltghsfrsigyvgdsttpksqlsdgifyerqgytlaeldlsvgeklyglgerfgpfvkngqsvniwnedggtsselayknipfyissngygvfvnhpgkvslelqserttrvnvsvegeeleyfviegknpkeilkrwtdltgkpalvpawsyglwlttsfttnysertvtgfldgfkdrnlplsvfhfdcfwmksyqwcdfefdadmfpdaagylarlkerglklsiwinpyvgqasplfeigkregyfikridgsvwqwdlwq…
Aspergillus nidulans_EAA64849.1	alpha-glucosidase	mvrflhlagtlpvlasgavqdalrpvaesaatvtatatvagqqaqftlsdyvdvgadlianvddpeavnaqsvcpgykasdiqqtdlgftaslrlagepcnvygtdvesltlemqyqdtdrlniqitptyvdasnaswyilpeefvprpkpaagaseshsdfavtwsneptfnfqvtrkstgevlfdtagsvlvfenqfiefvtslpeeynlyglgerinqlrllrnatltsyaadignpidaniygqhafyvdtryfsvdeagkhtyvksseadpsatytsyshgvflrnshghevvlnpqgltwrtiggsidltlysgptvaevtkqyqrstvglpamqkydtlgfhqcrwgynnwsvfadvlanfekfeipleylwadidymhgyrnfendeyrfp…
Aspergillus oryzae_BAE57147.1	alpha-xylosidase	mkftegmwrlregiridwmnnverlhinnekvelllnkfqrhrgdtlnsatvtasvtsplegiigvklvhwagqvdngphyqlssstghtkidheknvkldygsgplnltintapneldfvfsaakgkltghswrsigyvgdqtteksrwddgifferqgymlaaldlgvgeklyglgerfgpfvkngqsvdiwnedggtsseltyknipfyisskgygvfvnnpgkvslelqserttrvnisiageeleyfvvygntpkeiirrytaltgrpslvpswsynlwlttsfttnydeqtvtgfldgfrdrdiplgvfhfdcfwmksyqwcdfefdsemfpdaggylqrlkerdlrisvwinpyvgqasplfdegkkngyfikrtdgsvwqwdywqagmavv…
Aspergillus oryzae_BAE61578.1	alpha-1,3-glucosidase II	magrrllstrwtlllslvillgclvipgvavkhenfkkcsqsgfckrnrayaddvaakgsawsspyeldsssiqfkdgqlhgtilksvsaeekvklpltvsflesgvarvvideekrlnkeielrhdsqarkeryneaekwvlvgglelsksatldsesetgvtrvlygpennfqaiirhspfdiefqrdgqthvhlnnkgylnmehwrrkvdtsegdgeqnsesqedestwweetfggntdtkpkgpesvglditfpgyghvygipehadslslretrggsgnheepyrmynsdvfeyelnspmtlygaiplmqahrpgstvgvfwlnaaetwvdivkstssanplslgvnsktdtqshwfsesgqidvfvflgptpqdiskkygeltgytqlpqhfa…
Aspergillus oryzae_BAE62323.1	alpha-xylosidase	mlskmyrwlvaltvcatqlvqatpiqtresdyflpnstgfrmqhgfetilvqpfgfdgfrvrawpfrpptgheisfiydpplegfengqahgltfdtafngnhtvairngntivrtsgwggnpggyrlafyrieqdgseslltneyaplksinpryyswngpgsefsaefsfsttpdeqfygtgtqqdhlvnkkgtvidlinfnthiptpvfmsnkgyafiwnmpaqgrmefgqlrtkltaesttvvdyvivattpgdydtlqkrlsaltgraptppdfslgyiqsklryenqtelellaqkfkdnnvpvgmividyqswrnqgdwgldpalwpdvaamakkvkdltgaeimaslwpsvsdasdnylelqangylsatrdgpgttdswngsyirnvdst…
Podospora anserina_CAP72574.1	alpha-glucosidase	migprllglgllaglssaaiapkavavtverplsecpgykasnvkttssgltadlslagracntygtdleklrlevtyetdnrihvkiqdtndavfqvpesvfprpkgsgsnakrsvlefkyktnpfsfsvvrrktgevlfdtsaaplvfesqylrlrtklpnnpnlyglgehwdpfrlnttnyirtmwsqdsfatpeganlygshpvyyehrktgthgvfflnsngmdikidknksgqfleyntiggvfdfyfmagptpidvarqyaevaglpammpywglgyhncrygyrdiyevaevvynysqaqiplevmwtdidymdqrrvfsndperfpmpvyrslvdhlhknqqkyivmvdpavgyadypayhrgvedsiflkrdngseylgvvwpgvsvfp…
Acremonium implicatum_BAD08418.1	alpha-glucosidase	mggwlnavllstlvaavdiadiaprdvsscpgyvasnvetfgrglradlslagkacnaygddleelilevtyetkdrihvkiqdkgnqvyqvpesvfprpgrkcatsnssnikfeyeeepfsfsikrtdtdevlfdtsaaalvfesqylrlrtslpddpylyglgehndpmrlnttnyvrtlwnqdsygipeganlygaqpvylehretgthgvlflnsngmdviidrdnngnqyleyntlggvldlyffaaptpieaaqkyseiaglpalspywglgfqqckygyrdvfevaevvynysqaniplevmwtdidymdrrrvfsldperypiekvralvdhlhendqhyivmvdpavayvesdtlsrgieddiwllhsngsvwlgvvwpgvtvfpdwfak…
Aspergillus awamori_BAD06006.1	alpha-glucosidase	mvnvtdvvrqqlwlvpmaygasqsllstttssqpqftipasadvgaqlianiddpqaanaqsvcpgykaskvqhnsrgftaslqlagrpcnvygtdidsltlsveyqdsdrlniqilpthvdstnaswyflsenlvprpkaslnasvsdsdfsvswsnepsfnfkvirkatgdalfstegtvlvyedqfiefctalpeeynlyglgehitqfrlqrdanlhiyprddgtpigqdqlyglerpflldtryykgdrqngsyvpvessetdasqeyislphgvflsnshgleillrpqklicrtlgggidlsfysgpidpadvtrqyltstvglpamqqystlgfhqcrwgynnwsdladvvanfekfeipleyiwcvlylsimsktgltyyiwtdidymhg…
Cordyceps militaris_BDC78265.1	alpha-1,3-glucosidase	mpssafvggrkgenfrftiftdglfryewapdgdfedrpsafaarrsqctavpdyrlveskhaleifterfhlsynkakfspeglfvrvyghlgttwrygetyetlggtyrtldgvngrvqlepgvtsrkgfanvdddsmlftrhgfiaprkpgpdrvdaylfcyghdyraavkalyyisgpppllprwalgnwwsryyeytadsylalmdtfkdkriplsvavidmdwhwvrhprvadanasgwsgyswdtnlfpeprkfvhelhkrnlkvtlnehpadgiakyedvyakmaevlghdtsqgkpipfnctdvyflmayfrialghieddgldfwwtdwqqgthsalpgvdplwvlnhfhfrhnaclqesrpkydrshpmvfsryagpgshrypigfsg…
Morchella costata_CAB52260.1	alpha-1,4 glucan lyase	magfsdplnfckaedyysvaldwkgpqkiigvdttppkstkfpknwhgvnlrfddgtlgvvqfirpcvwrvrydpgfktsdeygdentrtivqdymstlsnkldtyrgltwetkcedsgdfftfsskvtaveksertrnkvgdglrihlwkspfriqvvrtltplkdpypipnvaaaearvsdkvvwqtspktfrknlhpqhkmlkdtvldivkpghgeyvgwgemggiqfmkeptfmnyfnfdnmqyqqvyaqgaldsreplyhsdpfyldvnsnpehknitatfidnysqiaidfgktnsgyiklgtryggidcygisadtvpeivrlytglvgrsklkpryilgahqacygyqqesdlysvvqqyrdckfpldgihvdvdvqdgfrtfttnphtfp…
Morchella vulgaris_CAB52201.1	alpha-1,4 glucan lyase	maglsdplnfckaedyyaaakgwsgpqkiirydqtppqgtkdpkswhavnlpfddgtmcvvqfvrpcvwrvrydpsvktsdeygdentrtivqdymttlvgnldifrgltwvstledsgeyytfksevtavdetertrnkvgdglkiylwknpfriqvvrlltplvdpfpipnvanatarvadkvvwqtspktfrknlhpqhkmlkdtvldiikpghgeyvgwgemggiefmkeptfmnyfnfdnmqyqqvyaqgaldsreplyhsdpfyldvnsnpehknitatfidnysqiaidfgktnsgyiklgtryggidcygisadtvpeivrlytglvgrsklkpryilgahqacygyqqesdlhavvqqyrdtkfpldglhvdvdfqdnfrtfttnpitfp…
Mortierella alliacea_BAC57563.1	alpha-1,4 glucan lyase	mtkrttapraplvllaatalailaagapsgipsnssqiaplavddmcsnvqtrkdcgylgvdkdgcdqrqccwaeskdpipwcfqkenkeyacstdmaarrdrgflgitdqqcrernccwdstpnklnapycfiqqhacqgyqvkaaqgtangvnldlellggcarfgkdiarltvnvdfetesrirvkitdkdkqryevpkealpstestirrgekrgyefkyaknpftfsikrisdgevlfdsavagmdslvfedeyleissvvpadaniyglgevvssfrrdpgntrrtmwardaptpvdqnlygshpfhlemrkgaahgvflrnsngmdviltpkkvtyktiggildftvfvgpkpeevinqytevigrphmppawalgwhqsrygyktidavea…
Mucor javanicus_BAA11053.1	alpha-1,4-glucosidase	makvsfifvaialitgnvlcqtdatyavsssapgykidghvrkteaglhipltlnsrgnkktgidtfgktikditvdveyeteerlhvkisdkakkqylvpdsplgferpqikhyvspkhsnldfqytakpfsfkvvrkddkttifdttnmplvfedqylelstkvpedaniygigevtapfrrthnvttlwardnpddfyrniygahpyyqevrdgkahgallmnahgmdvittegritykviggildfyffapksgkpndlsiaytdligkpmmpshwmlgwhhcrygypnidkvetvkrkykeaniplqtvwvdidymeetkdftfdkvnfpqdrmiglgeqlhkdgqnyvvmvdpaisanttyepyvrgtemdvwiknadgsdfigsvwpgfttf…
Pseudozyma tsukubaensis_CAA39501.1	alpha-glucosidase	mrsikaasltpllaalfttlsstlalpssvwehqletnvlalrdtnnngssstispsfdvtkcpgyklvgqpqqsqhgftaqlslagdacnaygvdianltlsvvyekqhqlhvhiydtakqqyqlpnglifdrpgdnpadiqngstadqsdlvfhhtaengtqsgnggwafwiarkssgdvifdtrasniptyndglssvssntkrnttampahemvfenqylqissalptganiyglgeyvtgsfrrnpdetlqpfftldagtpvdsnmygyhpiytearrgsdgklrthsvhlqntagmdvllrrgviqyraiggtldfrffsgdqpasssssssgndkavatvknspntaiqqyvnfignpvihpywsygfhlcrwgynnvsetqavidamrqnn…
Sporothrix schenckii_AFG25509.1	Endoplasmic reticulum alpha-glucosidase II	mglrwhfythlliptvavkehdfkkcdqsgfckrnraypdpprppgrrgplpttscpsrrpsrdgqfqavilktindkgetvrlpitvsftqagvarvtvdeerrqkkdielrhgstvrkeryneaeelvivggleldksakaidedstgstvvqygpdgqfeahihyspfsvefkrdgateikfndrgllnmehwrpkteppapkegeeavaappeedtwwdetfggntdskprgpesialdisfvgynhvfgipshtgplslketrggdgnyvepyrmynadvfeyildspmtlygsipfmqahrqdstvgvfwlnaaetwvditkekvkgnplalgagastdtkthwisesglldvfvflgpttqdilqkygeltgytalpqesaigyhqcrwnyv…
Thermochaetoides thermophila_EGS17181.1	Endoplasmic reticulum alpha-1,3-glucosidase II	mlgsgslstkwttylgllsvlstafspvfavkehdwkkcdqsgfcrrnrayadhalsaiswespykiapetgsfkdgqyqaiilktindhgetvrlpltvsflesgtarvtideekrqkgeielrhdskarkeryneaeqwvivggmtldkgakvdyedktqmtvkygpsskfeatikfapfsidfkrdgashikfndqgllniehwrpkidpppepekkegeqqpdkkeeapreddstwweesfggntdskprgpesvgldisfvgyehvfgipshasplslkqtrggegnynepyrmynadvfeyildspmtlygsipfmqahrkdssvgifwlnaaetwvditkgkdsknplalgvkskittrthwfsesglldvfvflgptpkdiiskyaeltgt…
Ustilago maydis_CAF05793.1	Endoplasmic reticulum alpha-glucosidase II	miskhrwsctllcscllvvgalfarpaeavrehdfkkcrdssfcrrirrqseyveqwqhdhkesftspyyipspapnfvhsnasisfplssalhpdiqfelsltffrdgtarvradqvgqrygdwkrydeaavwaieqlpelasapsdtriqtttdgfqvdfgpqlsrsvklnysplkieilrdgetqvilndrglmhmehyrkkpepfptvkqedqevsqlvfqrnkrailgsssasrfseslvsqwagfeqedqgeweetwasrrdskpkgpealaldmtfpgyshlfglpehasplslrstrapvgldaaqdekdrfdepyrlmntdvfeydynspmslygsvpvlhaqskdravsvfwlngaetwidlhkskssnsksssvdsyshffsesgild…
Xanthophyllomyces dendrorhous_ALS55547.1	alpha-glucosidase	mssrfktttcgrllktaglplllltsqvsasspssfqgpsellsnqkryskrdntgsyslnttacggysvssvdstgnglqahlslngepcrafgvdytdllvdveyqtqerirvhiydadkiefqvpenifpkpqsdngldlnqtdlvfnhqenpfafwitrrnasddetpifdtrpssktsvdypieppyggvekvnsstavpdesgglvfeagyleissflpkdanifglgevvatsgfrrnssatvqtmwardvgdpenqnmygdhpiyietrfnkngassshgvfllnsegmdivlrdevieyrplggsldfyfisgptpikvieqyseisgrsllhpywsygfhlcrwgydnitqnreivqsmkdanlpletfwndidwmdtyrnfvpapnrf…
