# Supplementary material for: Expansion of maltose/sucrose related transporters in Ascomycetes and their association with corresponding disaccharide utilization
Source: Curr Res Microb Sci. 2025 Mar 3;8:100368. doi: 10.1016/j.crmicr.2025.100368 (PMC11930586; doi:10.1016/j.crmicr.2025.100368)
Supplement: Supplementary file 11 [file mmc11.xlsx]

## Sheet: Supplementary Table S6
Supplementary Table S6 List of GH15 gene in studied species and experimentally characterized fungal GH 15 genes.
GH15 genes in studied species
Protein Id	CAZy Annotations	signalP-6.0	Phobius	TOPCONS	New genename	Protein sequences
Ang_8300	GH 15	Y	Y	Y	Ang_8300-Y	MSFRSLLALSGLVCTGLANVISKRATLDSWLSNEATVARTAILNNIGADGAWVSGADSGIVVASPSTDNPDYFYTWTRDSGLVLKTLVDLFRNGDTSLLSTIENYISAQAIVQGISNPSGDLSSGAGLGEPKFNVDETAYTGSWGRPQRDGPALRATAMIGFGQWLLDNGYTSTATDIVWPLVRNDLSYVAQYWNQTGYDLWEEVNGSSFFTIAVQHRALVEGSAFATAVGSSCSWCDSQAPEILCYLQSFWTGSFILANFDSSRSGKDANTLLGSIHTFDPEAACDDSTFQPCSPRALANHKEVVDSFRSIYTLNDGLSDSEAVAVGRYPEDTYYNGNPWFLCTLAAAEQLYDALYQWDKQGSLEVTDVSLDFFKALYSDAATGTYSSSSSTYSSIVD…
Ang_8949	GH 15	N	N	N	Ang_8949-N	MDPANEYCGLEDYGLVGDMHTCALVSKNGSVDSMCWPVFDSPSIFCRILDKEKGGHFSITPDRRLKNPLSKQRYRPYTNMLETRWIHEEGVMNILDYFPIAKPKPHVVEKGLPQWCRCYQNKGSAQYQACRSGMVRKAECVRGEMEIEIELFPAFNYARDSHVAQQSSASDDAIQVYHFQAESQNLVVSVLGDKGDISEDDSDLSIEFELSDRPGHLGPGLVGKVILKEGQSITMLLHDQESITCDVDDLAPYLQQIERTTGDFWSDWTSKCTFRGHYREQVERSLLVLKLLTYKPTGAIVAAPTFSLPEHIGGSRNWDYRYSWVRDAAFTVYVFLKNGYPEEAESYINFIFERIFPPMDKNPKPGEPFLPIMITIHGEREIPEMELDHLEGYRGSRPV…
Ao_11379	GH 15	N	Y	Y	Ao_11379-Y	MVSFSSCLRALALGSSVLAVQPVLRQATGLDTWLSTEANFSRQAILNNIGADGQSAQGASPGVVIASPSKSDPDYFYTWTRDSGLVMKTLVDLFRGGDADLLPIIEEFISSQARIQGISNPSGALSSGGLGEPKFNVDETAFTGAWGRPQRDGPALRATAMISFGEWLVENGHTSIATDLVWPVVRNDLSYVAQYWSQSGFDLWEEVQGTSFFTVAVSHRALVEGSSFAKTVGSSCPYCDSQAPQVRCYLQSFWTGSYIQANFGGGRSGKDINTVLGSIHTFDPQATCDDATFQPCSARALANHKVVTDSFRSIYAINSGRAENQAVAVGRYPEDSYYNGNPWFLTTLAAAEQLYDALYQWDKIGSLAITDVSLPFFKALYSSAATGTYASSTTVYKDI…
Ao_9912	GH 15	N	N	N	Ao_9912-N	MAATCPNYCGIEDYGIIGDMHTCALVSKNGGLDFMCWPAFDSPSVFCRVLDNNKGGHFTIRPAGDIKPMSKQRYRACTNVLETRWIHEDGVITLSDYFPVLSKKPSHPGDSASAWCSCDTAADGAEGAECRSGVVRKVECVRGQMGMVVEVFPAFNYALEQHTGQWVTRGDPGNRLNEYLFESATQSLQLSVLTSPDPSGEGSGKTPKISFEIQDRPGMKGPGVFMKMTMLEGQSATFVLHDREKTLPDASSLESYLHMIEHDTAEFWAAWINQCTFRGRYREQVERSLLILKLLTYKPTGAIVASPTFSLPESIGGPRNWDYRYSWVRDAAFVVYVFLKNGYPKEAESYINFIFDRVFPPANSEHQTDRPFLPIMVTIHGEHDIPESELAHLEGYMGS…
Ao_2984	GH 15	N	Y	Y	Ao_2984-Y	MRNNLLFSLNAIAGAVAHPSFPIHKRQSDLNAFIETQTPIAKQGVLNNIGADGKLVEGAAAGIVVASPSKSNPDYFYTWTRDAGLTMEEVIEQFIGGDATLESTIQNYVDSQAKQQAVSNPSGGLSDGSGLAEPKFYVNISQFTDSWGRPQRDGPALRASALIAYGNSLISSDKQSVVKANIWPIVQNDLSYVGQYWNQTGFDLWEEVQGSSFFTVAVQHKALVEGDAFAKALGEECQACSVAPQILCHLQDFWNGSAVLSNLPTNGRSGLDTNSLLGSIHTFDPAAACDDTTFQPCSSRALSNHKLVVDSFRSVYGINNGRGAGKAAAVGRYAEDTYQGGNPWYLTTLVAAELLYDALYQWDKQGQVNVTETSLPFFKDLSSNVTTGSYAKSSSAYES…
And_2742	GH 15	Y	Y	Y	And_2742-Y	MLTLSKVLPVLALSHAVAAAPQLSARATASLNTWLSTEASFALDGILTNIGANGAYAKTAKAGVVIASPSTESPDYYYTWTRDAALTVKVLVDLFHNGDLSLQTILEEYTNSQAYLQTVSNPSGGLASGGLAEPKFYVDMTAFTGSWGRPQRDGPALRATTLIGFGNWLIDNGYSSYASNNIWPIVRNDLTYVAQYWSKSGYDLWEEVNSMSFFTVAVQHRALVEGSTFAHRVGASCPWCDSQAPQILCYMQNFWTGSYINANTGGGRSGKDANTVLASIHTFDPDAACDDITFQPCSSRALANHKVYTDSFRSVYSLNTGIAQGVAVAAGRYPEDSYYNGNPWFLTTLAAAEQLYDAIYQWQKARSISITSTSLAFFKDIYSSAAVGTYASGSSAFTA…
And_6988	GH 15	N	Y	Y	And_6988-Y	MAFLSLYTQFFILGVVTLWVTHGPRPLQQTLAAGDLDIWLPSEANIARTALLDLIGDKGRWAEGAAAGVLVASPSRSDPDYFYTWTRDSSLVFKTLVEMFRAGDSDLLPIIQDWISSQARIQGVENPSGGLADGRGLGEAKFTAEETAFAGSWGRPQRDGPALRATTMIEFGWWLLSQGYHQLAANTVWPVVHNDISYLTEYWNQSGFDLWEDLYGRSFFTLAVTYRALTEASLFARSIGSSCAECESQAPQVLCLLQSFWTGRFIRSNLDTGRTGKDASTLLGVIHTFSPRSECDDVTFQPCSARALANHYRVVDAFRDLYDINADRSQDQAIAIGRYPEDQYFGGNPWFLCTIAAAEQLYSAIYQWTHLGSITITAVSLPFFQTLHPTAVPGTYSSS…
Pb_3541	GH 15	Y	Y	Y	Pb_3541-Y	MRPTLFTGVASVLWTGSLIFASPSSKNVDLASFISKEGQRSILGITENLGGKGSKTPGTAAGLFIASPNMANPNYYYTWTRDSALTIKCLIDLFESSGGGFSTSSKELETDIRNYVSAQAVLQNVSNPSGTLQDGSGLGEPKFEVDLNPFSGSWGRPQRDGPALRATAMITYADWLISHGQKSEAASIMWPIIANDLAYVGQYWNNTGFDLWEEVDGSSFFTLAVQHRALVQGSSLAQKLGKSCPACKSQAPQILCFLQSFWNGNYITANINLDTSRSGIDLNSILGSIHTFDPEAACDDSTFQPCSARALANHKVYVDSFRSIYTINAGIGKGSAANVGRYPEDVYQGGNPWYLATLAAAEMLYDALYQWNKIGKLDVTDTSLAFFKDFDASVRKGSY…
Pb_11366	GH 15	Y	Y	Y	Pb_11366-Y	MSRLLYALGALALGQSALAAPQLSPRATTSLDAWLATETTVSLNGILNNIGASGAYAQSAKNGAVIASPSTSNPDYYYTWSRDSALTLKVLIDLFRNGNLGLQTVIEQYINAQAALQTVSNPSGDLSNGAGLGEPKFNVDLSAFTGSWGRPQRDGPALRATALIEFGNWLIDNGYSSYAVNNVWPIVRNDLSYVAQYWSQSGFDLWEEVNSMSFFTVASQHRSLVEGSAFASRVGASCSWCDSQAPQILCYMQSFWTGSYINANTGGGRSGKDANTVLASIHTFDPEATCDDITFQPCSARALANHKVYTDSFRSVYSLNSGIAQGVAVAVGRYPEDSYYNGNPWFLSNLAAAEQLYDAIYQWNKIGSITITSTSLAFFKDIYSSAAVGTYASGSSTFT…
Pb_5047	GH 15	Y	Y	Y	Pb_5047-Y	MRDIQLQISFFMAPRLWTALYALSFAHAAVAAPQLAPRATGSLDTWLASETTVARQGILDNIGSSGAYAASAKPGIIIASPSTSSPDYYYTWTRDSALTMKVLIDQFKNGDTSLLTVIEEYISAQAYLQTVSNPSGSLSSGGLGEPKFNVDESAYTGSWGRPQRDGPALRATALIAFGQWLISNGYTTQATNIIWPIVRNDLSYVAQNWNSSGYDLWEEVSGESFFTIAVQHRALVEGSTFASQVGSSCSYCDSQAPQILCFLQSFWTGSYILANFGSSRTGKDANTLLGSIHTFDPQAGCDDSTFQPCSARALANHKVVIDSFRSVYTLNSGIAEGTAVSVGRYPEDSYYNGNPWYLCTMAAAELLYDALYQWNRIGSLTINSVSLAFFQDVYSSAAT…
Pb_2373	GH 15	N	N	N	Pb_2373-N	MAQKPCYNAIEDYGLIGDMHTCALVSKLGSLEYMCWPVFDSPTVFCRLLDEKKGGFWSVEPSKAVADPHNKQRYLPYSNLLETRWTNEEGVVTLLDYFPVTPKKVAQSGRLLSGYCPCNEPGANRFKSGLQHSGLIRKLECSRGSMELQVELFPAFNYARDTHIARAKLENDMSKHQCQTVHFESESERLQLDIFADSREPDKLGLPKAHFSIEERAGAKGRGLVALITLSEGQTVHFVLHSPEKAVPGTALMAAYLLKMEEDTSDYWTDWTRKCAFRGHYRETVERSLLILKLLTYKPTGAIVAAPTFSLPENVGGSRNWDYRYSWVRDTAFTLYVFLKMGYSSEAEDYVNFIFERIFPHAAQDIEPGSKRPFLPLMLTIRGEYDIPELELEHLDGYK…
Ps_7928	GH 15	Y	Y	Y	Ps_7928-Y	MRYALLTSIASVLCVGPLASANPTSKHAKLASYISKEGQRSIVGITENLGGKGSKTPGTAAGLFIASPNMANPNYYYTWTRDSALTFKCLIDLFETSDQDYISRKELETDIRNYVSSQAVLQNVSNPSGTLRDGSGLGEPKFEIDLNPFSGAWGRPQRDGPALRATAMITYADWLISHGQKSEATNIMWPIIANDLAYVGQYWNNTGFDLWEEVDGSSFFTVAVQHRALVQGASLAKKLGKSCPACVSQAPQILCFLQSFWNGNYVTANINLDTTRSGIDLNSILGSIHTFDPEASCDDSTFQPCSARALANHKVYVDAFRSIYEINSGLSNGSAANVGRYPEDVYQGGNPWYLATLASAELLYDALYQWDKLGKLDITKTSLAFFKDFDAAVKTGTYS…
Ps_8031	GH 15	Y	Y	Y	Ps_8031-Y	MSRLLYALGALALGQSALAAPQLSPRATASLDAWLATETTVSLNGILNNIGASGAYAKSAKNGVVIASPSTSSPNYYYTWSRDSALTLKVLIDLFRNGNLGLQTVIEEYINAQATLQTVSNPSGSLSNGAGLGEPKFNVDLSAFTDGWGRPQRDGPALRAIALIEFGNWLIDNGYSSYAINNVWPIVRNDLSYVAQYWSQTGYDLWEEVNSMSFFTVASQHRSLVEGSAFAARVGASCSWCDSQAPQILCYMQTFWTGSYINANTGGGRSGKDANTVLASIHTFDPEATCDDVTFQPCSPRALANHKVYTDSFRSVYSINSGIAQGVAVAVGRYPEDSYYNGNPWFLSNLAAAEQLYDAIYQWNKIGSITITSTSLAFFKDVYSSAAVGTYASGSSTFT…
Ps_9074	GH 15	Y	Y	Y	Ps_9074-Y	MAPRFWTALCALSLGHAAVAAPQLAARATGSLDTWLASETSVARTGILNNIGSSGAYAANVKAGIIVASPSTDSPDYYYTWTRDSALTMKVLIDQFKNGDTSLLTVIEEYISSQAYLQTVSNPSGSLSTGGLGEPKFNIDESAYTGSWGRPQRDGPALRATALIAFGQWLISNGYTTQATNIVWPIVRNDLSYIAQNWNSSGYDLWEEVSGESFFTTAVQHRALVEGSTFASQVGSSCSYCDSQAPQVLCFLQSFWTGSYTLANFGSSRTGKDANTLLGSIHTFDPQAGCDDSTFQPCSARALANHKVVTDSFRSVYTINSGIAEGKAVAVGRYPEDSYYNGNPWYLCTMAAAELLYDALYQWNRIGSLTITSVSLAFFQDMYSSAATGTYSSSSATYS…
Ps_2668	GH 15	N	N	N	Ps_2668-N	MAQRPSYNAIEDYGLIGDMHTCALISKAGSLDYMCWPVFDSPTVFCRLLDEKKGGFWSVEPSKSMIDPHNKQRYLPYSNLLETRWTNEDGVVTLLDYFPVTPKKLPQSGRLLSGYCPCNESNANRFKSGLQHSGLIRKIECSRGTMELQVELFPAFNYARDTHTARGKLENDLAGHRLQTVHFESESERLQLDIFADSREADKLGLPKATLSLEEREGAKGRGLVALIRLSEGQTVHFVLHSPEKAVPGSTLIAAYLAKMEEDTSDYWTDWTRKCEFRGHYRETVERSLLILKLLTYKPTGAIIAAPTFSLPENVGGSRNWDYRYSWVRDTAFTLYVFLKMGYSREAEDYVNFIFERIFPHAAQDIEPGSKRPFLPLMFTIRGEYDIPELELDHLDGYK…
Ps_12132	GH 15	Y	Y	Y	Ps_12132-Y	MLCLDILTLALLAPAVASSALHPSRRQSGLSGFIQSESAASLQGVLNNIGANGTGASGASSGIVVASPSKSNPDYFYTWTRDAALTLNMLVDRFIAGDSSLESVIQQYITAQAKLQAVSNPSGSLSDGSGLAEPKFNVDETAFTGAWGRPQRDGPALRATTLIAYGNQLIAKGKQSVVKSNIWPIVSNDLNYVAQYWNQTGFDLWEEVQGSSFFTIAAQHRALVEGSTFAKALGETCDGCDSQAPQVLCFLQDFWNGTAVISNVANNGRSGLDANSLISSIHTFDPMASCDDTTFQPCSARALSNHKLVVDSFRSIYTINSGNKAGSAAAVGRYPEDSYQGGNPWYLATLAAAEQLYDALYQWKTQGSLSITQISLPFFQDLVSSAAVGNYSSTSDTYS…
Po_9384	GH 15	Y	Y	Y	Po_9384-Y	MSRLLYALGALAVGQSALAAPQLSPRATSLDSWLSSETTFSLNGILANIGSSGAYSKSAASGAVIASPSTSSPDYYYTWTRDAALTLKALVDIFRNGNLGLQTVIEQYVNAQAKLQTVSNPSGGLSDGAGLGEPKFNVDLSAFTGAWGRPQRDGPALRAIALIDFGNWLIDNGYKSYAVNNVWPIVRNDLAYVAQYWSQSGFDLWEEVNSMSFFTVANQHRSLVEGSAFASRVGASCSGCDSQAPQILCYMQSFWTGSYINANTGGGRSGKDSNTILASIHTFDPAASCDDVTFQPCSSRALANHKVYTDSFRSVYALNSGIAQGKAVSVGRYPEDSYYGGNPWFLSNLAAAEQLYDAIYQWNKIGSITITSTSLAFFKDVYPSAATGTYASGSTTFNA…
Po_5506	GH 15	Y	Y	Y	Po_5506-Y	MRLTLLSGVAGVLCAGQLTAARPDPKGGNLTPFIHKEGERSLQGILDNLGGRGKKTPGTAAGLFIASPNTENPDYYYTWTRDSALTAKCLIDLFEDSRAKFPIDRKYLETGIQDYVSSQAILQSVSNPSGTLKDGSGLGEPKFEIDLNPFSGAWGRPQRDGPALRATAMITYANYLISHGQKSDVSQVMWPIIANDLAYVGQYWNNTGFDLWEEVDGSSFFTIAVQHRALVEGSQLAKKLGKSCDACDSQPPQILCFLQSFWNGKYITSNINTQASRSGIDLDSVLGSIHTFDPEAACDDATFQPCSARALANHKVYVDSFRSIYKINAGLAEGSAANVGRYPEDVYQGGNPWYLATLGASELLYDALYQWDRLGKLEVSETSLSFFKDFDATVKIGSY…
Po_6939	GH 15	N	N	N	Po_6939-N	MAQGSHYNAIEDYGLIGDMHTCALVSKAGSLDYMCWPVFDSPTVFCRLLDAKKGGYWSVNPAKSVIDAHNKQRYLPYSNLLETRWTNEDGVVTLLDFFPVAPKKTAQSSRLLSGYCPCKEPETNRFKSGLQHSGLIRKIECSRGSMELEVNLFPAFNYARDSHKARAKLENDLSAHRLQTVHFESESERLELEIFASSREPDKLGMPKAILSLEERPGSLGRGFTAVIRLSEGQAIQFVLHSPEKAVPGPAMMGAYLERMEEETFDFWTAWTRQCTFRGHYRETVERSLLILKLLTYKPTGAIVAAPTFSLPENVGGTRNWDYRYSWVRDTAFTLYVFLKMGYSREAEDYVNFIFERIFPHAAQQTEPGSKQPFLPLMFTIRGECDIPEVELDHLDGYR…
Fo_11449	GH 15	Y	Y	Y	Fo_11449-Y	MFTQILYGLTALSALQGQVTASPGGSSLDRFISKEADISIKGVLANIGADGKRAQGAAPGAVVASPSRTDPDYWYTWTRDSALTYKVLVERFIHGDKSLQRKVDEYVSAQAKLQGVTNPSGGPETGGLGEPKFHVNLTAFTGSWGRPQRDGPPLRATALTLYANWLVSHGDRSKAVNKVWPVIEKDLAYTVKFWNRTGYDLWEEVNGSSFFTLSASHRALVEGAALAKKLGKSCSDCAANAPRILCFMQSFWTGTYIDSNINVNDGRKGLDANSILSSIHTFDPSSKCTDSTFQPCSSRALANHKAVVDSFRSIYGVNKNRGKGKAAAVGRYSEDVYYDGNPWYLATLAAAEQLYAAVYQWNKIGSITVDSASLSFFSDLVPKVSKGTYRKNSKTYKAI…
Fo_288610	GH 15	N	N	N	Fo_288610-N	MDLIDVDDSVSSVSINSTASLIQPIMYFVSSAFLLGSFALQSVLGRPAFDERSLVQERQSSVDSFIKSESSVAIEQLLCNIGSDGCNSKNVATGIVIASPDTQDPDYFYTWTRDAALVFKYVVDRFINQYDAGLQRKIQEYIASQAKLQGVSNPSGSLSDGSGLGEAKFNVDMSAFTGGWGRPQRDGPALRATAMITYANWLIANGYTSTANDIVWPVVRNDLNYVAQYWNQTGFDLWEEVKGSSFFTTGSQYRALIEGAALAKKLGKSGDNYSNIAPQALCFLQTYWISSGKYVDSNINVNDGRTGKDANSILSSIHNFDPALSCDSATFQPCSDKALANHKAVTDSFRSWNINKGISQGSAVAVGRYVEDVYYNGNPWYLATLAAAEQLYDAIYVWK…
Fo_284039	GH 15	N	N	N	Fo_284039-N	MHTCALVGIDGSIDYMCWPDFDSPSVFCRLLDKDKGGHFFISPPPYVNCTTKQQYLPSSCILQTRSIHEDGVVDVVDFFPRPQNITVTTKGVKLSAYREVTKVQDELKKWLVRRVECIRGSMNLDIELFPSFNYGRDEHETTLFQEQHFTTDNKSKVASFHSKDIQLQLDVAIEKGENETSCPLITFRKEKRPGVNGEGLVACIRIEEGQTISFVLRNDIEHHVTENITIDVLDAQQHSTQSFWYNFIAQSKYKGRWREVVSRSLMILKMMTYEPTGAIIAAPTFSIPEAIGGVRNWDYRFSWIRDSSFTIYILLRLGFKAEADAYMEFIMERFVHSRGPDGGLPIMFTIRGETDIPELTLDHLEGYRGSSPVRIGNGAAFHQQFDIYGELMDAIYLYN…
Fg_7267	GH 15	Y	Y	Y	Fg_7267-Y	MYFVSTALLFGSFALQSVLGRPALQERQSSLDSFIKSESSVAIEQLLCNIGSDGCHSQGVASGVVIASPDTDDPDYFFTWTRDAALVFKYVIDRFINQYDAGLQIKIQQYIASQAKLQGVSNPSGSLSDGSGLGEAKYEVDLSPFTGGWGRPQRDGPALRATAIITYANWLIDNGYTSTASDIVWPVVRNDLNYVAQYWNQTGFDLWEEVKGSSFFTTASQYRALTEGAALAKKLGKPGDNYAAIAPQALCFLQTYWIPSGKYVDSNINVNDGRTGKDANSILTSIHNFDPSLSCDAATFQPCSDKALANHKAVTDSFRSWNINKGISQGSAVSVGRYIEDVYYNGNPWYLATLAAAEQLYDALYVWKQKGSITVSDVSLSFFKDLVSGISTGTYASDS…
Fg_13218	GH 15	Y	Y	Y	Fg_13218-Y	MLIKVLYGLAASAALWQGQVVASPSKDNSLERFIDKQADVSIKGVLANIGADGKRAQGAAPGAVVASPSKEDPDYWYTWTRDSALTYKVIVERFIHGDKSLQRKIDEYVSAQAKLQGTTNPSGSPESGGLGEPKFHVNLTAFTGSWGRPQRDGPPLRATALTLYAEWLISHGERSKALNKVWPVIEKDLAYTTKFWNRTGYDLWEEVNGSSFFTLSASHRTLVEGAALAKKLGKSCPDCVTNAPRVLCFLQSFWTGGYIDSNINVKDGRKGLDVNSILSSIHTFDPNSKCTDSTFQPCSPRALANHKAVVDSFRSIYGVNKNRGQGKAAAVGRYSEDVYYDGNPWYLATLAAAEQLYAAVYQWNKVGAITVDDMSLSFFKDIVPKISKGTYSKNSKTYK…
Fg_1300	GH 15	N	N	N	Fg_1300-N	MEGRRSSTLPGGSRRGQLSGYLPIEDYGMIGNMHTCALVGIDGSIDYMCWPDFDSPSVFCRLLDKNKGGHFFISPPPDVNCTTKQQYLPSSCILQTRSIHEDGVVDVVDFFPRPKSTQVTTKGVKLNAYREATKVQDELKKWLVRRVECIRGSMRLDEHETTLYQAHHSTTDAMSKVATFRSKDVQLQLDVAVDKGENETSCPSITFRKEKREGIHGEGLVAQICIEEGQTISFVLRNDLQQHVTEHITTEVLDAQQHATQSFWYNFIAQSKYKGRWREVVSRSLMILKMMTYEPTGAIIAAPTFSIPEAIGGVRNWDYRYSWIRDSSFTIYILLRLGFKAEADAYMEFIMERFVHSRGPDGGLPIMFTIRGETDIPEMTLDHLEGYRGSSPVRIGNGA…
Tr_116296	GH 15	Y	Y	Y	Tr_116296-Y	MHVLSTAVLLGSVAVQKVLGRPGSSGLSDVTKRSVDDFISTETPIALNNLLCNVGPDGCRAFGTSAGAVIASPSTIDPDYYYMWTRDSALVFKNLIDRFTETYDAGLQRRIEQYITAQVTLQGLSNPSGSLADGSGLGEPKFELTLKPFTGNWGRPQRDGPALRAIALIGYSKWLINNNYQSTVSNVIWPIVRNDLNYVAQYWNQTGFDLWEEVNGSSFFTVANQHRALVEGATLAATLGQSGSAYSSVAPQVLCFLQRFWVSSGGYVDSNINTNEGRTGKDVNSVLTSIHTFDPNLGCDAGTFQPCSDKALSNLKVVVDSFRSIYGVNKGIPAGAAVAIGRYAEDVYYNGNPWYLATFAAAEQLYDAIYVWKKTGSITVTATSLAFFQELVPGVTAGT…
Tr_118174	GH 15	N	N	N	Tr_118174-N	MATSHSVPHRRLQSGGYLPIEDYGIVGNMHTCALVGLDGSIDFMCWPDFDSPSVFCRLLDKNKGGYFGISPAPDIGCTTKQQYLPSSCILQTRYIHEDGVVDVVDFFPRPKSAKVMTKGYKQNAYREATNVQEELKKWTVRRVECIRGSLPIDVEIFPAFGYGLEPHQTTLLCDKHTCERRQSKMATFHSKHVQLQLDVAVDTSAGQSYPDIPFQKVMREGMLGEGITSRFTLSAGQSVSFILRNDIPNHITEIITDEVLDIQQHDTQMFWYNFISQSKYKGRWREVVSRSLMILKLLTYVEPTGAIIAAPTFSLPEDIGGVRNWDYRYSWVRDSSFTIYILLRLGFKAEADAYMEFIMERFTQSVGPDGGLPIMFTIRGETDIPEITLDHFEGYRGSA…
Th_81392	GH 15	Y	Y	Y	Th_81392-Y	MHVLSTAVLLGSVAVQKVLGRPGSNGLSGVTKRSVDDFINTQTPIALNNLLCNVGPDGCRAFGTSAGAVIASPSTTDPDYYYMWTRDSALVFKNIVDRFTQQYDAGLQRRIEQYISAQVTLQGISNPSGSLSDGSGLGEPKFELTLSQFTGNWGRPQRDGPALRAIALIGYSKWLINNNYQSTVSNIIWPIVRNDLNYVAQYWNQTGFDLWEEVNGSSFFTVANQHRALVEGATLAVTLGQSGSTYSSVAPQILCFLQRFWVSGGYIDSNINTNEGRTGKDANSLLASIHTFDPSLGCDASTFQPCSDKALSNLKVVVDSFRSIYGVNKGIPAGSAVAIGRYPEDVYFNGNPWYLATFAAAEQLYDSVYVWKKTGSITVTSTSLAFFQELVPGVAAGTY…
Th_81370	GH 15	N	N	N	Th_81370-N	MAMHSATNRRAQSGGYLPIEDYGMVGNMHTCALVGLDGSIDFMCWPDFDSPSVFCRLLDKNKGGYFSVSPPHDLGCTTKQQYLPSSCILQTRYIHEEGVVDVVDFFPRPKSAKVMTKGYKQNAYREATTVQEELKKWTVRRVECIRGSLPVDVEIFPAFGYGLHPHETTLLRPTHSSNDRESKIGTFHSQDVKLQLDVAVDNQMGHHYPDITFQKVKKEAMLGEGLVSRFTLTAGQSISFILRNDIPDHIAEVITDEIVDHQQHDTQMFWYNFITQSKYKGRWREVVARSLMILKLLTYEPTGAIIAAPTFSLPEDIGGVRNWDYRFSWVRDSSFTIYILLRLGFKAEADAYMEFIMERFTQSIGPDGGLPIMFTIRGETDIPEITLDHFEGYRGSAPV…
Pa_205893	GH 15	N	N	N	Pa_205893-N	MALFAVPNIIQDLIPAAASESINPWTWNLNLNASGLYEYLPTMHALSKFALLGACAVQSVMGLPEPVERREANLLKRNVDDWINRETPIAWEKLLCNIGPDGCAVRNQGVPAGVVVASPSRSDPDYFYTWTRDAALVYKGLADAFRRNYTEGLHTQLKNFVSSQAKLQGVGNPAGGLNDGQGLGEPKFMVDLKEFTGEWGRPQRDGPPLRAIALIRYAKWLVENGHKAVANAQVWPTIENDLKYSAQYWNQTGFDLWEEVPGSSFFTIASTHRALVEGAQLGAVLGKPTRAYTAVAPQVLCFQQSFWNAREGFVVSNINGGEWRRGRDANSILASIHNFDPSAGCDANTFQPCSDRALSNHKVVVDSFRSIYNINRGIAQNKAVAVGRYSEDVFYNGNP…
Pa_205775	GH 15	N	Y	Y	Pa_205775-Y	MPSISNLALAGLLAAGQGASASLVGAIQLEKFIKQETPIALQAVLDNIGPDGIKVPGAGRGLVIASPSTSDPDYFFTWTRDAALTFRTLIDDFVFGNKALEPLINDYIYGQARLQTVSNPSGTLLPNGAGLGEPKYMKDGSRYNGNWGRPQRDGPPLRAISLIQYSNYLVSKGQKARVKDEIWPIIANDLAYVGQYWNSTGFDLWEEVNGASFFTTQAQYRSLVEGEALAKVLGLPCTACTEAPQVLCFLQSYWNGKFITANFIQGNHNRGGVDANTVLGPLVAFDPYAPCDSPSLQPCHPRMLANFKNFVDTFRDPALYPINKGIPQNKGIALGRYPEDIYYNGNPWYLITLGSAEYLYAAIASWEKSGGITITPTSLPFFKDLYPLARVGTFGKLHP…
Pa_202421	GH 15	N	N	N	Pa_202421-N	MPAGFKYYQPDPANTDALSTIPPFKMAASCSTQGAGSQMRQQGAGYLPIENYGLIGNMRTCALVGMDGSVDYMCWPEFDSPSVFCRLLDKDKGGYFSIHPASHLNCTTKQQYLPSSNILQTRYIHEDGVVDLVDFFPRPKSSKVIFKGPKQSAYREMTSVQEELKKWLVRRVECIRGHLELDVELFPAFEYATEPHETTIVQETNVAHGSTSKTVTFHSKNVKLQLDVTIDRGEDNDDKYPSVKFKKVMKEGMLGEGVVASIHIHPGQAVSFVLRNDLPNHVTEVISPAVLDTQQHDTQSYWYNWISQSKYKGRWREVVSRSLMILKLMTYEPTGAIIAAPTFSIPEDIGGVRNWDYRFCWVRDASFTIYILLRLGFTEEADAYMDFINERFLQSRVSD…
Mt_72393	GH 15	Y	Y	Y	Mt_72393-Y	MHALSSLAVLGAWAVQTVLGRPATLSKRATDSFIETETPIAWEKLRCNIGANGCAASGAAAGVVIASPSKSDPDYFYTWTRDAGLVLTGIVDALSQNYSAALQTNIQDYIIAQAKLQGVSNPSGSLSDGTGLGEPKFNVDLTQFTGDWGRPQRDGPPLRAIALIRYAKWLASNGYKDTANSVVWPVIKNDLAYAAQYWNETGFDLWEEVPGSSFFTIASTHRALVEGAALAAQLGTECSACITVAPQVLCFQQSFWNPSGGYVVSNINGGNNRSGKDLNSVLASIHTFDPAVGCDSVTFQPCSDKALSNHKAYVDSFRSVYAINSGIAQGKAVAVGRYSEDVYYNGNPWYLANFAAAEQLYDAVFVWKKQQSIEVTQLSLPFFKDLLPGISTGTYTPSS…
Mt_2296256	GH 15	N	N	N	Mt_2296256-N	MAAQFSTQNESHMRKQGGGYLPIENYGLIGNMRTCAMVGMDGSVDFMCWPEFDSPTVFCRLLDKDKGGYFSIQPASHLSCTTKQQYLPSSNILQTRYIHEDGVVDLVDFFPRPKNAKVIFKGPKQGAYREMTSVQEELKQWLVRRVECVRGRLQLDVEIFPAFGYATEPHTTTILQEEGVPHCNQSKTAAFHSESTKLQLDVIIDHGEDGDDSWPIVRFRKVLKPGMLGEGVVACIDISEGQAVSFVIRNDVEKHVTENITSAVLDTQQHDTQTYWYNWISTSKYKGRWREVVSRSLMILKLMTYEPTGAIIAAPTFSIPEAIGGVRASNWDYRFSWVRDASFTIYILLRLGFTEEADAYMGFISERFLKSRVADGGLPIMFTIRGETDIPERELTHLD…
Mo_9154	GH 15	N	N	N	Mo_9154-N	MDISRVDHGTSTSNITTSVNPVMHAISSFVLLGTYAVQAVLGRPNSLARRANVDSFIEVERPIALQGVLRNIGSDGALVRGAGPGVVIASPSTVDPDYFYTWTRDSALVLKCLTDIFANKYDAGLQSTITQYITTQAQVQRIDNPSGPLSDGSGLGEPKYNANLSPYLGSWGRPQRDGPALRATALVAYANWLIGNNYTSTARDIVWPILRNDLNYVAQYWNRTGFDLWEEVQGSSFFTTGAQYKALIEGDALAKKLGATCSSCESIAPNILCFLQSFWTPNGNYIVSNTNTGTNRSGKDANSILSSIHSFDPAAGCDELTFQPCSAKSLANHKAVVDSFRFYPINSGIQVGRGLAVGRYSEDVYYGGNPWHLTTLAAAEQIYDAVYVWKKQGRLEVTS…
Mo_3390	GH 15	N	N	N	Mo_3390-N	MSTTSGQIGGQTETMRHRSGGYLPIENYGIIGNMHTCALAGMDGSVDFMCWPDFDSPSVFCRLLDKDKGGYFSIAPPSSLPCTTKQQYLPSSNILQTRYIHEDGVVDLVDFFPRPKHSAVVARTPTQTAYREMTKVPDELKKWLVRRVECIRGRLELDVEVFPAFAYAKEPHATEVVEPMQGHGDGQSRSKTVTFHSSKLKLQLDVTLDCGEGNDSGGSGSKNAHVACPVVAFKKVKRPGMLSEGVVARVTLTEGQAVSFVLREDIPNHVTENITTAVVDAQQHSTQSYWYNWISKSKYRGRWREVVSRSLMILKLLTYEPTGAIVAAPTFSIPEDIGGVRNWDYRFSWVRDSSFTIYILLRLGFKEEADAYMEFISDRILKSRAPDGGLPIMFTIRGE…
Ds_845075	GH 15	Y	Y	Y	Ds_845075-Y	MRFSLLTSLAALAVGAYAQSSSVDAYVASESPAAKAGLLANIGPSGSKASGAKAGVVIASPSTSNPNYLYTWVRDSSLVFKTIIDQFTTGEDTSLQGLIDQFTTAESILQQTSNPSGSVSTGGLGEPKFNIDETAFTGSWGRPQRDGPALRSTAIITYANWLLANGNGTSYVQNTLWPIIKLDLDYVQNNWNSSTFDLWEEINSSSFFTTAVQHRALRQGAAFANAVGQSSVADGYTTQADNLLCFLQSYWNPSAGYVTSNTGGGRSGKDSNSVLASIHTFDVDAGCDAATFQPCSDKALSNLKVYVDSFRSVYSINIGIASNAAVAVGRYPEDVYFNGNPWYLSVFAVAEQLYDALITWDKQGSLQVTSTSLAFFQQFDSSVTTGTYGSSSSTYSTLT…
Ds_825142	GH 15	N	N	N	Ds_825142-N	MSQSASTFAMNVCQPNPESRDYLPIADHGLIGNLRTAALVSIDGSIESYCVPNFDSPSVFARILDKDKGGHFSITPIKPFTTKQNYLPNSNILQTKFLNEEGVATVTDYLPRQPSSATARPLLAWLIRRVEVIRGTMPLRVECAPAFNYARSPHTTDIDIDTSVAAAEPADSPTAPHHTAVFDSKEANLKLDLRYVAEHVLDDLPDPEVQFHYLDLEHKGHKGKGVWTEITLREGQVLTFVLRTPPEVHLPAQARPTHKTARELGVPYDKLVAGASSLRPRDDPILTKELLRELLEQTNRYWTSWIGRSTYSGSWKEAVNRSALALKLLIYEPTGAVIASPTFSLPEYIGGTRNWDYRASWIRDSSFILYALIRLGFTYEANAYMEFIFERVRTRDPDG…
Tv_37357	GH 15	Y	Y	Y	Tv_37357-Y	MRFTFLATVVGLAVGAFAQSSVADAYVASESSIAKAGVLANIGPSGSKSQGAKAGIVVASPSTTNPDYLFTWTRDTSLVFKALIDQLTSGEDPSLRGLVDMFTSSQAALQQVSNPSGTVSTGGLGEPKFNIDESAFTGAWGRPQRDGPALRSTAFISYANWLLDNGNTTYVTQTLWPVIKLDLDYVEANWNQTGFDLWEEVNSSSFFTTAVQHRALREGAAFATRIGQTSVVSGYTTQAANVLCFLQSYWNPSGGFVTANTGGGRSGRDANTVLTSIHTFDPAAGCDATTFQPCSDKALSNLKVYVDAFRSIYTINSGIAANAAVATGRYPEDSYQGGNPWYLATIAVAEQLYDALIVWDQLGSINVTTTSLPFFQQFSSTVTTGTFASTSATYTTLTT…
Tv_54963	GH 15	Y	Y	Y	Tv_54963-Y	MRFTLFATLVGLAVGAFAQSSAADAYVASESPIAKAGVLANIGPSGSKSQGAKAGIVVASPSTSNPNYLFTWTRDTSLVFKALIDQFTSGEDTTLRGLIDSFTSSQAILQQVSNPSGTVSTGGLGEPKFNIDETAFTDAWGRPQRDGPALRSTAIISYANWLLDNSNTTYVTQTLWPIIKLDLDYVANNWNQSTFDLWEEVNSSSFFTTAVQHRALREGATFATRIGQTSVVAGYTTQADNLLCFLQSYWNPSAGYITANTGGGRSGKDANTVLTSIHTFDPAAGCDAATFQPCSDKALSNLKVYVDSFRSIYTINSGIAANAAVATGRYPEDSYQGGNPWYLTTLSVAEQLYDALIVWDTLGSINVTATSLPFFQQFSSGIAAGTFPSTSATYTTLTT…
Tv_28580	GH 15	Y	Y	Y	Tv_28580-Y	MRFTFLATIVGLAVGAFAQSSAADAYVASEGPIAKAGVIANIGSGGSKSSGAKSGVVIASPSTSNPDYLYTWTRDSSLVFKALIDQFTSGEDTTLRNLIDNFTASQARLQQVSNPSGTVSTGGLGEAKFNIDESAFTGGWGRPQRDGPALRATAIITYANWLLDNSNSTYVTQTLWPIIKLDLDYVQNNWNQTGFDLWEEVNSSSFFTTAVQHRALREGATFAARIGQTSVVSGYTTQAANVLCFLQSYWNPSAGYITANTGGGRSGKDSNTVLTSVHTFDPAAGCDANTFQPCSDKALSNLKVYVDSFRSIYSINSGIAANAAVATGRYPEDSYQGGNPWYLTTIAVSEQLYDALIVWDKLGSLNVTAVSLPFFQQFSSSVVVGTYPSSSATYTTLTT…
Tv_156418	GH 15	N	N	N	Tv_156418-N	MLNVNQPKQDRGYIPLADHGLIGNLRTAALISTDGSVESYCVPNFDSPSVFARILDKDKGGHFSVTPTDAFTTKQSYLPNSNILQTKFLNEQGVATVTDFLPRQPSSATARPLLAWLIRRVEVIRGSMRLRVECAPAFNYARSTHTTDILLDTSVALSLTPVPHGGHNKALFASKDADLTLDLRYIAESGLENVSEPGVELNLLDLSEKGHKGPAVWTELELREGQAVTFVLRTPPEGKLPPQAQPTHKTAEEMGIPYEKLVAGASTLRPLDDPILTKTLLRELLEQTNNYWNAWIRRSTYTGSWKEAVNRSALALKLLIYEPTGAVVASPTFSLPEYIGGTRNWDYRASWIRDSSFTLYALIRLGFTHEANAYMEFIFERVRSRDPDGSLKIMYTIHG…
Pp_1171912	GH 15	Y	Y	Y	Pp_1171912-Y	MRLTVVSGLAYACGALAASSSVGSYIASESPVAKAGVLANIGAGGSKSSGAYSGVVIASPSTSNPDYLYTWTRDSSLTFKALIDQYTSGEDTSLRTLIDEFVSAEATLQQVTNPSGSVSTGGLGEPKFNINETAFTGAWGRPQRDGPALRATAVMSYATYLYNSGNTTYVTDTLWPIIELDLNYVAGNWNQSTFDLWEEVDSSSFFTTAVQHRSLRQGIIFANLIGQTSVVSNYETQAEALLCFLQSYWNPTDNYVTANTGGGRSGKDANTVLASIHTFDLDAGCDATTFQPCSDKALSNLKVYVDSFRSIYTINDDISSDAAVATGRYPEDTYYNGNPWYLCTLAVAEQLYDALIVWDAQDYLEVTSTSLAFFQQFDSSVAAGTYDSSTSTYSTLTSA…
Pp_1067876	GH 15	N	N	N	Pp_1067876-N	MNVNKPNDRGYIGLADHGLIGNLRTAALVSISAAHIYCVPNFDSPSIFARILDKDKGGHFSITPTIPFTTKQSYLPSSNVSRFLNDQGVATVTDFLPRQPSSSTTRPLLAWLIRRVEVIRGSLPLRVECAPAFDYARAAHTTELIADDSIPSNFAAAKAPSRHNKAVFASDAAKLSLDLRYVAESSLDNVADPEIELVLLDLTKKGHLGPGVSCDLRLTEGQTVTFVLRIPPESEQFQSPASRPTPQKAQELGGTNKYWNSWIRRSTYDGSWKEAVHRSALALKLLIYEPTGAIVASPTFSLPEYIGGTRNWDYRASWIRDSSFTLYALIRLGFTHEANAYMEFIFERLRNKNPDGSLSIMYTIHGEKLFPEEELTHLDGHKGSKPVRIGNGAIDHVQL…
Pch_2909460	GH 15	Y	Y	Y	Pch_2909460-Y	MRFFALASLASLLTSALGQSSVDSYVASESPIAKAGLLANIGPNGAKSSGAKAGVVIASPSTTNPDYLYTWVRDSSLVFKVIVDQYAAGQDTSTRSLIDAFVSAEATLQQVTNPSGSVTTGGLGEPKFNIDETAFTGSWGRPQRDGPALRSTAIINYANWLIANGNSSWVTSKLWPIIKLDLDYVANNWNQSTFDLWEEVDSSSFFTTAVQHRALREGAALASKIGQTSVVSGYTTQAANLLCFLQSYWNPSAGYITANTGGGRSGKDANTVLASIHTFDPAAGCDANTFQPCSDKALSNLKVYVDSFRSIYGVNSGIASNAAVATGRYPEDVYYNGNPWYLATFAVAEQLYDALIVWNKQGSLTVTSTSLPFFKQFLSSVTAGTYASSTSTFKTLTSA…
Pch_3030418	GH 15	N	N	N	Pch_3030418-N	MNAVEPTKERGYLSIGDHGLIGNLRTAALVSIDGSVESYCVPNFDSPSIFARILDKDKGGHFSICPTVTFSTKQNYLPNSNILQTKFMREQGVATVTDFLPRQPASATARPLLSWLVRRVECVRGEMPLRLECAPAFNYARSPHKTEIILDSSIPHASDPCAPGSDVKPHMKALFTSAEAGMDLDLRYVPESSLDNVPEPEVKLELFDLMHKGHIGLSVQAQFTLVEGQAVTFVLRTPPKHAYPDAVRPSKEKAEQLGVPFESKYDPMLTKTLMHELFDATNTYWISWIGRSTYQGSWKEAVNRSALALKLLIYEPTGAVVASPTFSLPEYIGGTRNWDYRASWIRDASFTLYALIRLGFTHEANAYMDFIFERVKDKNPDGSLQIMYTIHGGKVFPEE…
Sl_1074856	GH 15	Y	Y	Y	Sl_1074856-Y	MRRFVLSALALCVSVVAQSSTVDSYISTESPIAQAGLLANIGPDGSKSSGAYPGVVIASPSTTNPDYLYTWVRDSSLVFKTLIDQFTAGNDASLRTLIDDFTTAEAAIQQITNPSGSVSTGGLGEPKFNINETAFTGAWGRPQRDGPALRSTALITYANWLLANNNASYVSNTLWPIIKLDLDYVSNNWNQSTFDLWEEIDSSSFFTTAVQHMSLRQGSTLATAIGQTSVVSGYNTQADNLLCFLQSYWNPTGGYITANTGGGRSGIDANTVLASIHTFDVDAGCDAATFQPCSDVALSNLKVYVDSFRSIYSINSGIASDAAVATGRYPEDVYQGGNPWYLTTFAVAEQLYDSLTAWSKAGSLNVTSTSLAFFQQFSSGVTAGSYASSTSTYSTLTTA…
Sl_469206	GH 15	N	N	N	Sl_469206-N	MNVHKPSGERDYMSIADHGLIGNLRTAALVSVDGSIESYCIPNFDSPSVFARILDKDKGGHFSITPTVEFTTKQNYLPSSNVLQTKFMNNHGVVSVTDFLPRQANDETTRPLLYWLIRRVEVIRGTLPLRVECAPAFNYARDEHTTEIVPDDSIPGGAQNKVTFKSKDLSLDLRYVVQNMLDGTSLPDVDLKILDLTSKGHLGLSAFCDLNLEEGQRVTFVLRIPPDYTAPAALKPSQQRADDLGISLQNLKELMAGASKLRPQDDPILTPKLLDHVFIETNNYWNSWIRRSTYQGSWKEAVHRSALALKLLIFEPTGAVVASPTFSLPEYIGGTRNWDYRASWIRDSSFTLYALIRLGFTQEANAYMDFIFERLKDKNPDGSLQIMYTIHGGKDLEEI…
Lb_309096	GH 15	N	N	N	Lb_309096-N	MEPPATRPRGPSCRLIFAFVAILIFASVGYLFLSGQIEFEYINQRFYFGSRIVHQLQALPLASMRSISLSVLGLCSGIFAQLTTVQVDQYIATESTSAMEGLLANIGPSGAKSSGAKPGVVIASPSTTDPNYLFTWTRDSSLVFKTIIDQFTRGEDSSFRTLIDQFVTAEAQLQQTPNPSGTISTGGLGEPKFNIDLSAFTGPWGRPQRDGPALRSTAIITYANWLIANSNTTFVTKTLWPIVKLDLDYVSTFWNQSGFDLWEEINSSSFFTTAVQHRALREGITLAQKIGQTSVVSDYTTQADNILCFLQSYWNPSNGYITSNTGGGRSGKDANSVLASIHTFDSSAGCDAATFQPCSDKALSSLKVYVDSFRSIYSINSGIAADASVATGRYPEDVY…
Lb_191312	GH 15	N	N	N	Lb_191312-N	MNIISPGDDRDYIPIADHGLIGNLRTAALVSLDGSIESYCVPNFDSPSVFARILDKDKGGHFSITPTIPFTSKQNYLPSSNVLQTKFMNDEGVISITDFLPRPRQPNSILDTHKPLLPWLVRRVECVRGKVPLLMQCAPAFNYARSSHVTTLVEDTSIPFGPKRHKVVFDSDSFSLDLRYVVESTEDITQIDPEPDIELIDLSEKGHKGLAVQSAFTLSEGQIVTFVLRTPPTEVIRAPLSGQNEALTTNTNHYWYDWISKSTYTGSWKESVHRSALALKLLIYEPTGAVVASPTFSLPEYIGGVRNWDYRASWIRDSSFTLYALIRLGFTEEANAYLGFIFERIRNKNADGSLQIMYTIHGGKEFEEIELDHLDGHKGSRPVRIGNGAIDHVQLDIYG…
Sc_2631634	GH 15	N	N	N	Sc_2631634-N	MSAAIWEYKERLVLEWCGNSTSLSNTQGLGAMGLASTVSLALLGLCSLARAQTSAADAYVSAESPIAQAGILANIGPSGSKSHGAASGVIIASPSTSNPDYLYTWTRDAALVSRALVDEFIEGESSLQSVIDSYVSSQQKLQRVDNPSGSYTSGGLGEPKFNIDLTAFTGAWGRPQRDGPALRAITLITYGNHLLSSGNTSYVTDTIWPVVKADLDYVVSYWNQTGFDLWEEVSSSSFFTTAEQHTALRLGATFATAVGASASTYLTQADNVLCFLQSYWNSNGGYATANTGGGRSGIDANTVLTSIHTFDIEAGCDSVTFQPCSDRALSNLKVYVDSFRGLYSINPTGATDPILTGRYKEDVYYNGNPWYLTTFAVAEQLYDALNTWDKLGSLDVTST…
Sc_2616582	GH 15	N	N	N	Sc_2616582-N	MSAYHRMNVLHPSPDRDYIPISDHALIGNLRTAALISIDGSVESYCVPNFDSPSIFARIVDKDKGGHFSITPTVPFTTKQNYLPSSNVLQTKFMNEHGVASVTDFLPRVPTTESGSKKPLLPWLIRRVEVIRGQMPMTMQCAPAFNYARSKHTMEIIEDDSSPYAFVSSRFRHMKAMFKSEDGMNLDLRYVVESTMEAVNPPVIRLESLDLTTKGHKGLAASADLNLDAGQCVTFVLRSPPSEYPAFFYSQTPMQSRAPSPSLLSKAAKDAKIQIDGDVPENTQNSISAQSSADIATPPALVPVSSLGHGRTRPVDDPYLTAELIAALLKATNKYWNDWVRKSKYDGLWKEAVHRSALALKLLIFEPTGAVIASPTFSLPEYIGGTRNWDYRFSWIRDS…
Sc_58306	GH 15	Y	Y	Y	Sc_58306-Y	MAFTITASLVAIGLAAFAKAQSSTVEAYISSESPIAQAGILAAIGPDGENSGGAAAGVIVASPSDSDPDYLYTWTRDAALVSRVLVDQFTQGGDSSLQSVIESYVSAQDTLQHLDNPSGGYDSGGLGEPKFNIDLTAFTDAWGRPQTDGPALRALTLITYGNSLQSGDNSSYVTDTLWPIIKADLDYVVQYWNQQTFDLWEEVQSSGSFFTTVVQHAALRQGVSFASAVGDDGPSYSSAADSVLCTAQSFWNEDGGYFNANQGGGRSGIDNNAVLASIHTFDVEAGCDSNTFQPCSDRALSNLKVYVDSFRGLYSINPTGDTDAILTGRYKEDSYQGGNPWYLNTFAVAEQLYDALTTWDQVGSIDVTSTSLAFFQQFSDSIAEGSYDSSSDEYSTLTS…
Sr_513870	GH 15	N	N	N	Sr_513870-N	MTLQVALTATVPTTQVQLDDYTYSDDTFAGKIYVQNIDYTKLVTVVYSDASGDWNNNGNTISASYSESISGTNYEYWEFSGTIGSGGISQFYIKYEVDGTTYYDNNSENNYDVASTTSTTTAATTTATATTTTTTGGSTATKTTTTTGPTSTATSSSGVPTGNTTITSWVKSQKDISWSTLLTSVNPSGASAGFIAASLSTSNPDYYYAWTRDSALVARTMVNMYNTTEAGSSSLLGQLQDYVKFQINAMGESTVCNCLGEPKFNPDGSSYTGAWGRPQNDGPAERASTFILFADSYIAQGGELSYVTDTLAPAIYKDLDYVVSTWDSTCFDLWEEVQGKHILSVMRRALKDGISFASRLGSTTDSSSWSSTVSSIESALTTFFSSSNNYITTVENFQS…
Sr_545732	GH 15	Y	Y	Y	Sr_545732-Y	MQLNLYWKSLAVLALIQMVMAATVPTTQVQLDYYTYSNNVLSGRIYVQNIAYSKVVKVIYSDASGNWNNNGNTISASYVESISGTNYEYWDFSATIGTAGIKQFYLRYDVSGSTYYDNNGGDNNNYNVVATTSTTSSSTTTTTATTTTATKTTSTTSATATPTSSATFPSGNSTITTWAKSQKDISWKTLLTSLNPSGTAKGFIAASLSTSNPDYYYAWTRDSALVARTMVNMYNTTEAGSASVLGLLQDYVTFQINAMSTSTVCNCLGEPKFNPDGSSYTGAWGRPQNDGPAERASTFILFADSYIAQGGQLSYVTGTLAPAIYKDLNYVVSTWSNNCFDLWEEVNGRHMFTLAVMRRALLDGVNFASRIGDTTYSSTWSSTASSIQSTLSGYYLSSG…
Sr_558396	GH 15	Y	Y	Y	Sr_558396-Y	MRATTAILSLFTTASMALAANSTVPDGNSTTTAWVKKQEAISWTDLKTNVNPEGAAKGFIAASLSTSEPDYYYAWTRDSALVARVMVNKYNTTDAGDANLLGLLQDYVSFQINAMGESTVCNCLGEPKFNPDGSSYTGAWGRPQNDGPAERASTFILLADSMIAQKSANGSYVSDTLAPAIYKDLAYVASTWENACYDLWEEVNGKHMYTLSVMRRALLDGADFASRQGQTANVTSWKSTADKIKSSLEGFFSSDNGYIEVTQDMQGGVQKKGLDVSTLIAANIGSMGDGFYTPGSDEVLATAVAVEAAFADLYKINQNTNSTGLGTAIGRYPEDTYNGVGNSQGNPWFIATNTFAELYYRAILEWQNKGTITVNSVNAAFFSKFDSSAKAGTTYKSGS…
Sr_532838	GH 15	N	N	N	Sr_532838-N	MSTYPIPEGGESESDSEHEDKSYGLQLDTEIKAQRRPTEQLPEGLRYVADTRRQSINPVALSEASAAVTGKSVSESSQTRDSERRRGYLPIENYGIIGNLRTVALCGTDGSIDFLSYPTFESPTVFCRLLDNDKGGHFSIAPRVQHTTNKQQYLPNGNILTTRFLSDDGVAVVTDYMHMPAEGQRQTTKPLLPWIIRIVQVIRGTVPFRVECYPAFNYARDSHTTSLDTSQAKDEFDAPKLYPEDDISYYAGKQRATFNSKSTSMDLRYVVKCGDFECPYFNFQLDNFACASGFKGPGVYADFELQETQEVTFILRELPPSPDPEQDPPIEVKRKLAMDPVLSVSLMDALFRQTATYWQSWISQSSYKGRWREHVLRSALTLKLLTYEPTGAVVAAATF…
Sr_486812	GH 15	Y	Y	Y	Sr_486812-Y	MHVFHFSAALVLVCATSFATASAAYDKSQHVLYKPSENRQMSDLNTWVEQETAISWSALRRNINPPGTIRGFVAASPSTADPDYFYSWTRDAALVMRVVVEEYARHQDPALLNLLQDYVAQEVYHQATPTACHCLGEPKFNKDGSGYNQPWGRPQNDGPAARALTFIQLAHVHPDPDYVQKVLKPGIIRDLDYLKDVWSEPCFDLWEEMCGVHFYTLKSIYSAFEHSQALFDTDVFHGTMQAIQERLATFWSDERLYLEVTQNPCNDYDDTKKPSRLDTATLLAALHAPAKDAFGVTSDAILATASAIVNRFETLYPLNAQRGDLGVAVGRYPEDTYDGYRGDGEGNPWFLTTAAVAEVYYRAIATWMSARQPIVINPTNLAFFERFMTPTPATTTTSV…
Sr_515061	GH 15	N	N	N	Sr_515061-N	MSGYDEDDKPADYSHQLECEIESAKEPPADLPEGTRYVADTRRQSLNPAVGDTFIASNSVENTRCNMRTRGYLPIENYGKTIALCGTDGSCDFYCYPNFDSPSMFARLLDKNKGGHFAIAPHDHTSNKQQYMPKSNVLVTRFLSDEGVAEVIDYMHLPEKSQRKSSKPLLPWFIRIVRVIRGTVSFKLECYPAFNYGQDEHTVHKAPRTENKPRNPLESAYRYPEDQATYETSPVNYEFRSKSLNMDLRYLVKCGEFSCPKIDIQIDEHAKEVGHKGPGVHSDFDMSESQEAIFIWREVPEKVDENDPASVAMGLARDPPLTVSLMDALFRQTVSYWQSWIDQCSYRGRWRETVHRSALTLKLLTYEPTGAVVAAPTFGIPEAIGGPRNWDYRYLWVRD…
Ml_1461237	GH 15	Y	Y	Y	Ml_1461237-Y	MKFSNLLKKPLLLIAGILAVTVVAETVPTTEAVKVKSFTYDGSTLAGQIYIKNIAYTKTVTVIYSDASDNWNNNGNTIAASYSAAIAGTNYEYWTFSAPVSGIKQFYVKYVVSGTTYYDNNNSGNYQVSVTTTTTTAPTTTTSGGSSTTTGGSTTTATSVPTGVPSGFPTGNSTISSWIDGQTSVSRYAMLRNINPAGAVTGFIAASMSTSGPDYFYAWTRDSALTSHVVAYDYNTTLAGNSTILGLLKNYVTFSLNSQTTSTVCNCLGEPKFNKDGSGYSGAWGRPQNDGPASRADTFILIADSILKQTGDATYVTGTLAPAIYKDLDYVVSTWSNGCFDLWEEVNGVHFYTLMVMRRGLVKGANFASRNGDSTRATTYTNTAASIKTKIDSFWNSNG…
Ml_1333463	GH 15	Y	Y	Y	Ml_1333463-Y	MFTGYLLILLTTSLVYYYSSTGSDAVATDLPLDRWVARQQATSFKTIMKNINPPGTSRGFFAASLSTYKPDYFYTWTRDAALVARVIASIPETNLTVLTDYVDFQISTQMTPTVCNCLGEPKFNTDGSGYTGSWGRPQNDGPAERAIAFIAIANRYHLEGHDPTYITDTLIPAIVKDLDYVASVWQEACFDLWEEIKGVHFYTLMVMRRALLDAIDFFDAYSDTPFRSDHNYKSTAYQIEKRIESFWSSHQNYITSTQDVRNGVQKPSGLDVSTLLAANLLSSRNDGFFTPGSDKVLATAHALEEAFKSIYPLNQQLDEHLGTSIGRYPEDIYDGVGTSVGNPWFIATATYTELYYLAIKEWKQVGVVINDINRSFFYRLFGSSEVSSSFMELQKTHYY…
Ml_1365790	GH 15	N	N	N	Ml_1365790-N	MHKYKKKAFYPFLVHFHQYIDSMPSTPTSPDPLRRPSSASSGRDRSYGLQLESEIERSEEPCLELPEGVRYVADTRRQSINPDHFPKADVENTSCNIRKRGYLPVENYGIIGNMRTVALVGTDASVDFYCYPKFDSPSVFCRMLDKDKGGHFSISPRTPHTSNKQMYLPNSNILTTRFMSDEGVAEITDYMHVPAQGQRHSTKPLLPWLIRKVRVIRGTVQFKMECYPAFNYALDSHETKIVRDATTEDQKNMANLEAKLYPEQDTHYYAADDRVIFTSKNMTMDLRHLVKCGDFDCPLVKTVIDEQDTGHKGPGVYAEFDLQETQEVSFVFREVPDSEASHVPAEEDAVDRRLRMAFDPPLTMSLLDALFRQTSTFWLNWVSQSTYKGRWRENVMRSA…
Mp_175250	GH 15	Y	Y	Y	Mp_175250-Y	MQLLLQTPIVVAIASLSFGQPTDTRFSKRATAPPYNSALASWVSTETGAAQTRLLANISPSGGSPGSVAAATSKSSPDYFYHWVRDAGITLREVSVWLNATTDPSAAAAYSQKLQDYTTFSMTIQAAANSYGLGMAKFNMDGTPYTGGWCNPQRDGAAMRAVSFIGYARRLLSQGSDISKYYDGKYPSTSAIKADLEYVANNWNADTNGCDIWEEVHGNHFYTRMIQRRALIEGAQLAAQLGDAGAASWYNQQAAAITSAMDSFWSSSSNYIITTINYSGGVGYKSSNLDSQVFLAGLHAGLDDGFYTVESDRMLSTVVAIINKFQPLYPINTVTSTTISSTSVPVGIAIGRYPEDKYNGVDSNGPANPWSLITSGMAEYHYRLVETWNARGSITVTQS…
Mp_283371	GH 15	N	N	N	Mp_283371-N	MRRPLRGYLPIDQYGMIGNLHTTALVGIDGSIDFMCWPEFDSPSVFCRMLDKNIGGHFSITPSAYSISSKQQYLPFSNVITTKFLSEEGVGQVTDFMHRPRPKSRTHKHMLPWLIRIVEVIRGELSFDMECFPAFDYARATHELEIEDSGKRAIFRPEVVSHDEGLGVTDNDEDRVAQTAVYPMDLRYVVGCSGSGSCPRVVIEPGKHSDGMSQGVKSHFTLQEGQRVVFDIEDFRTKFDPPISMPYMEDLLEDTLMYWLTWVRKNKYSGRWLENVERSALILKLLTYEPTGAVVAAATFSLPEAIGDSGRNWDYRFTWVRDSAFTMYAFMRLGLTSEAKKYMQFVMKLCQGKNADGGLQIMYTLRGGRDMPELILPHLEGYRGCAPVRIGNGAADHIQ…
Mp_298494	GH 15	N	N	N	Mp_298494-N	MAAAASSHAMHIGVDMRQRPMARPTTAFLAQHHPPGTYKNSEVFATSSGSGELAGWIQAQDDYAKRRILANIAPFADDPSAMAGAVCASPSRSKPNYYYTWTRDSGLVMNEIFTWLTTARNATWAKQLRETIDDYVAFTSHVQSLEGLKYGLGEAKFNMDGSPFTGSWCNAQTDGPAIRVYMMTRFARYLLDRGEGVHYLYGAESSPIKRDLEYVAGVWHENRHCDIWEESRGLHFYTLMAQRRALVDGARLADLLGDTAGVQKYRRAARGVERDLARFWNPKRNYLLATIDKSGGIQSKHSNLDSQVLLSSLHAGLDDGFFSVESSEMMATVLATLRTFEPLYAINNVMSTDISGATVPIGIAVGRYPEDVYNGVGTSRGNPWSLVTSGLAEYHYRLA…
Pco_280702	GH 15	N	Y	Y	Pco_280702-Y	MWLFKEIASLLGAFAPLLSKLETAYTAIDHQPITEYRNPLKQWIDSQTEYSISRILANTAPFASDPSAMAGAVCASPSRHNPDYYYTWTRDSGLVMNEILNWVPRANRTFRARLDGILQDYVAFSRHVQLQPGNEFGLGAAKFHMDGSVFSGNWCNPQSDGPAIRAIALVRYAHTLLDRGLSMDHLYSANKASVIGRDLEYVVRVWGENTNCEIWEEARGSHFYTLMVQRRALIEGAKLAHRLGDLQIALRYEENASGIELMIDRFWDPSRGHLLATVEWSGGLSYKYSNLDSQVFLASLHANLPSFDDEFYDVAAPRMVATVLAIVRRFKDLYAINEVGDTEIGGRSIPIGPAVGRYPEDRYNGVGTGLGNPWSLITSGLAEYHYRLAVWYMKQDAFV…
Pco_264860	GH 15	Y	Y	Y	Pco_264860-Y	MKLTFSVIAAYVVSLAASTPAPPQSSNKFSKRAAPPEFLSSLNTWVDAQTTNAINGVLANISPAGGAAGAVTASPSKSSPDYFYHWTRDAGLSLYEVSEWLASGDNSVYEQKLREYAKFSRTLQTKDNQYGLGVAKFYMDGTPYTGPWCNPQRDGAAARAMSLIAFANHLLAKGSDVSEYYSPTHPATSVIKVDLEYVARSWNADNSGCDIWEEIRGNHFYTRMIQRRALIEGAALANKLGDPGAATYYNSQAAQIAGNMTSFWSADRGFVQSTIDRLGGIDYKSSNIDSQVFLAALHAGLDDGFYTPETDQMIATVKTIVDTFAPLYKINNVKETKIAGVSVPIGVAFGRYPEDKYNGYDSNGPGNPWSLITSAMAEYHYRLVQKWNANAKIIVSQSL…
Pco_265633	GH 15	N	N	N	Pco_265633-N	MQECGSIEYDKEGKYSLSESLRSLHDGYLPIEGYGVIGNLHTTALVGMDGSIDFMCWPEFDSPSVFGRLLDKDKGGHFSITASEPASCKQQYMPFSNVLVTKFLCENGVGHVTDYMHRLRPQSRSHGYMLPWVVRTIEVIRGALDFDIECFPAFDYARAHHSTRLEVDSQEYARNPPKRFASVQESIFQSLFKHWDLSTSEASSHVGTERVVFEPEQADEAQWPELENDDDRFAQNVLQSMDLRYVAATTDGACPKLSWTVEAHANGLGQGVKTNVHLTEGQRITLILRPLPADSVRAASRLGKLTDEETAVLMRKLDPPLSSPFLDDILEDTLVYWLTWIRQCKYTGRWLEHVERSALTLKLLTYEPTGAVVAASTFSLPEAIGDSGRNWDYRFTWIR…
Experimentally characterized fungal GH 15 genes
Species name with NCBI accession number	Function	Protein sequences
Agroathelia rolfsii_BAA08436.1	glucoamylase	mfrsllalaacavasvsaqsasatayltkesavakngvlcnigsqgcmsegaysgiviaspsktspdylytwtrdsslvfkmlidqytngldttlrtlidefvsaeatiqqtsnssgtvstgglgepkfnidetaftgawgrpqrdgpalrataimtyatylynngntsyvtntlwpiikldldyvnsdwnqttfdlweevdsssffttavqhralvqgaafatligqtssastysatapsilcflqsywntngywtantgggrsgkdantilasihtfdasagcsaatsqpcsdvalanlkvyvdsfrsiytinsgisstsgvatgrypedsyyngnpwylctlavaeqlydalivwkaagelnvtsvslaffqqfdssitagtyassssvytslisd…
Amorphotheca resinae_CAA47945.1	glucoamylase	mrllpsscagalsllcslaiaaptelkardlssfiaseraialqgalnnigpdgsavpgagagfvvaspskanpdyfytwsrdsaltlkmiidefilgnttlqtiieqyihaqavlqtvsnpsgtflpdgvglgepkfmvdgtrfngpwgrpqrdgpalraialmtysnwlikngqfaeaktkiwpiiandlsyvgqywnqsgfdlweetyassfftiqnqhralvegaqlahdlgvtctgcdqapevlcflqsfwngkyivsninvnngrtgldgnsilgaistfdidaycdsptlqpchsqslanfkvltdtfrnlytinagipegqgvavgryaedvymggnpwylittaaaeflydavaqwkarhvltvdetslaffkdiypevtvreyksgnan…
Aspergillus awamori_BAD06004.1	glucoamylase	msfrsllalsglvcsglasviskratldswlsneatvartailnnigadgawvsgadsgivvaspstdnpdyfytwtrdsglviktlvdlfrngdtdllstienyissqaivqgisnpsgdlssgglgepkfnvdetaytgswgrpqrdgpalratamigfrqwlldngytsaateivwplvrndlsyvaqywnqtgydlweevngssfftiavqhralvegsafatavgsscswcdsqapqilcylqsfwtgeyilanfdssrsgkdtntllgsihtfdpeagcddstfqpcspralanhkevvdsfrsiytlndglsdseavavgrypkdsyyngnpwflctlaaaeqlydalyqwdkqgsleitdvsldffqalysdaatgtyssssstyssivda…
Aspergillus awamori_AAB59296.1	glucoamylase	msfrsllalsglvctglanviskratldswlsneatvartailnnigadgawvsgadsgivvaspstdnpdyfytwtrdsglvlktlvdlfrngdtsllstienyisaqaivqgisnpsgdlssgaglgepkfnvdetaytgswgrpqrdgpalratamigfgqwlldngytstatdivwplvrndlsyvaqywnqtgydlweevngssfftiavqhralvegsafatavgsscswcdsqapeilcylqsfwtgsfilanfdssrsgkdantllgsihtfdpeaacddstfqpcspralanhkevvdsfrsiytlndglsdseavavgrypedtyyngnpwflctlaaaeqlydalyqwdkqgslevtdvsldffkalysdaatgtyssssstyssivd…
Aspergillus awamori_AAB02927.1	glucoamylase	msfrsllalsglvcsglasviskratldswlsneatvartailnnigadgawvsgadsgivvaspstdnpdyfytwtrdsglviktlvdlfrngdtdllstiehyissqaiiqgvsnpsgdlssgglgepkfnvdetaytgswgrpqrdgpalratamigfgqwlldngytsaateivwplvrndlsyvaqywnqtgydlweevngssfftiavqhralvegsafatavgsscswcdsqapqilcylqsfssrsgwtgsyilanfdkdtntllgsihtfdpeagcddstfqpcspralanhkevvdsfrsiytlndglsdseavavgrypedsyyngnpwflctlaaaeqlydalyqwdkqgsleitdvsldffkalysgaatgtyssssstyssivsa…
Aspergillus fumigatus_EDP53734.1	glucoamylase	mprlsyalcalslghaaiaapqlsaratgsldswlgtettvalngilanigadgayaksakpgiiiaspstsepdyyytwtrdaalvtkvlvdlfrngnlglqkviteyvnsqaylqtvsnpsgglasgglaepkynvdmtaftgawgrpqrdgpalratalidfgnwlidngyssyavnniwpivrndlsyvsqywsqsgfdlweevnsmsfftvavqhralvegstfakrvgascswcdsqapqilcymqsfwtgsyinantgggrsgkdantvlasihtfdpeagcddttfqpcspralanhkvytdsfrsvyainsgipqgaavsagrypedvyyngnpwflttlaaaeqlydaiyqwkkigsisitstslaffkdiyssaavgtyasststftd…
Aspergillus luchuensis_BAA00331.1	glucoamylase	msfrsllalsglvcsglanviskratldswlsneatvartailnnigadgawvsgadsgivvaspstdnpdyfytwtrdsglviktlvdlfrngdtdllstiehyissqaiiqgvsnpsgdlssgglgepkfnvdetaytgswgrpqrdgpalratamigfgqvlldngytsaateivwplvrndlsyvaqywnqtgydlweevngssfftiavqhralvegsafatavgsscswcdsqapqilcylqsfwtgsyilanfdsrrsgkdtntllgsihtfdpeagcddstfqpcspralanhkevvdsfrsiytlndglsdseavavgrypedsyyngnpwfqstlaaaeqlydalyqwdkqgsleitdvsldffkalysgaatgtyssssstyssivsa…
Aspergillus niger_CAK38411.1	glucoamylase	msfrsllalsglvctglanviskratldswlsneatvartailnnigadgawvsgadsgivvaspstdnpdyfytwtrdsglvlktlvdlfrngdtsllstienyisaqaivqgisnpsgdlssgaglgepkfnvdetaytgswgrpqrdgpalratamigfgqwlldngytstatdivwplvrndlsyvaqywnqtgydlweevngssfftiavqhralvegsafatavgsscswcdsqapeilcylqsfwtgsfilanfdssrsgkdantllgsihtfdpeaacddstfqpcspralanhkevvdsfrsiytlndglsdseavavgrypedtyyngnpwflctlaaaeqlydalyqwdkqgslevtdvsldffkalysdaatgtyssssstyssivd…
Aspergillus oryzae_BAE57516.1	glucoamylase	mrnnllfslnaiagavahpsfpihkrqsdlnafietqtpiakqgvlnnigadgklvegaaagivvaspsksnpdyfytwtrdagltmeevieqfiggdatlestiqnyvdsqakqqavsnpsgglsdgsglaepkfyvnisqftdswgrpqrdgpalrasaliaygnslissdkqsvvkaniwpivqndlsyvgqywnqtgfdlweevqgssfftvavqhkalvegdafakalgeecqacsvapqilchlqdfwngsavlsnlptngrsgldtnsllgsihtfdpaaacddttfqpcssralsnhklvvdsfrsvyginngrgagkaaavgryaedtyqggnpwylttlvaaellydalyqwdkqgqvnvtetslpffkdlssnvttgsyaksssayes…
Aspergillus oryzae_BAA00841.1	glucoamylase	mvsfssclralalgssvlavqpvlrqatgldtwlsteanfsrqailnnigadgqsaqgaspgvviaspsksdpdyfytwtrdsglvmktlvdlfrggdadllpiieefissqariqgisnpsgalssgglgepkfnvdetaftgawgrpqrdgpalratamisfgewlvenshtsiatdlvwpvvrndlsyvaqywsqsgfdlweevqgtsfftvavshralvegssfaktvgsscpycdsqapqvrcylqsfwtgsyiqanfgggrsgkdintvlgsihtfdpqatcddatfqpcsaralanhkvvtdsfrsiyainsgraenqavavgrypedsyyngnpwflttlaaaeqlydalyqwdkigslaitdvslpffkalyssaatgtyassttvykdi…
Aspergillus shirousami_BAA01254.1	glucoamylase	msfrsllalsglvcsglasviskratldswlsneatvartailnnigadgawvsgadsgivvaspstdnpdyfytwtrdsgivlktlvdlfrngdtdllstiehyissqaiiqgvsnpsgdlssgglgepkfnvdetayagswgrpqrdgpalratamigfgqwlldngytsaateivwplvrndlsyvaqywnqtgydlweevngssfftiavqhralvegsafatavgsscswcdsqapqilcylqsfwtgsyilanfdssrsgkdtntllgsihtfdpeagcddstfqpcspralanhkevvdsfrsiytlndglsdseavavgrypedsyyngnpwflctlaaaeqlydalyqwdkqgsleitdvsldffkalysgaatgtyssssstyssivsa…
Aspergillus tubingensis_AAS91802.1	glucoamylase	msfrsllalsglvcsglasviskratldswlsneatvartailnnigadgawvsgadsgivvaspstdnpdyfytwtrdsglviktlvdlfrngdtdllstiehyissqaiiqgvsnpsgdlssgglgepkfnvdetaytgswgrpqrdgpalratamigfgqwlldngytsaateivwplvrndlsyvaqywnqtgydlweevngssfftiavqhralvegnafatavgsscswcdsqapqilcylqsfwtgsyilanfdssrsgkdtntllgsihtfdpeagcddstfqpcspralanhkevvdsfrsiytlndglsdseavavgrypedsyyngnpwflctlaaaeqlydalyqwdkqgsleitdvsldffkalysgaatgtyssssstyssivsa…
Bispora sp_AIQ80993.1	glucoamylase	mqvstclfalcsavlaaprqenllrratgsltswlaaespialqgvlnnigpngvdapgadsgmvvaspdqvnpdyfyswtrdsaltfkcltdqflaygtsgleaqirdyvnaqaavqtienpsgglctgglgepkfylnqtaffgpwgrpqrdgpalrataliayarylisqgesssvssiiwpivqndlsyvtqywndttfdlweeidsssfwttavqyraliegntlagqigescsncvsqapnvlcflqsywngeyivantgggrsgkdsntilasihvfdpdascddntfqpcsdkmlanhkvltdsfrsiysinsgisegsgvavgrypedtyqggnpwylctmaaaellydavyqwkrigslnvtstslaffqaiypsaavgtyssssstfd…
Fomitopsis palustris_BAE47183.1	glucoamylase	mrlslsfvlglvaaafaqsnvtsyistetplakagvlanigpdgslssgaksgiviaspstvnpdylytwtrdssltfkalidqfvsgeddtlgpliddftsaqaiiqqidnpsgsvstgglgepkfnidetaftgawgrpqrdgpalrataimtyatylynsgnttyvtdtlwpiieldlnyvatywnestfdlweevdsssffttavqhralregitfanligetsdvsnwetqaddllcflqsywnptdlymtantgggrsgkdantvlasihtfdpeagcddvtfqpcsdkalsnlkvyvdsfrsiytinsgissdaavatgrypedsyyngnpwflttlaaaeqlydalivwnaqgslnvtstslaffqqfdssvtagtyasgsdefttltsai…
Fusarium venenatum_AAP00500.1	glucoamylase	mltqvlyglvasalwqgqvvaspskdnslerfidkqadisikgvlanigadgkraqgaapgavvaspskedpdywytwtrdsaltykvlverfihgdkslqrkideyvsaqaklqgttnpsgspesgglgepkfhvnltaftgswgrpqrdgpplrataltlyaewlishgerskalnkvwpviekdlayttkfwnrtgydlweevngssfftlsashralvegaalakklgkscpdcvtnaprvlcflqtfwtggyvdsninvkdgrkgldvnsilssihtfdpnskctdstfqpcspralanhkavvdsfrsiygvnknrgqgkaaavgrysedvyydgnpwylatlaaaeqlyaavyqwdklgavtvddvslsffkdivpkvskgtyakktktyke…
Humicola grisea_AAA33386.1	glucoamylase	mhtfskllvlgsavqsalgrphgssrlqeraavdtfintekpiawnkllanigpngkaapgaaagvviaspsrtdppyfftwtpdaalvltgiieslghnynttlqqvsnpsgtfadgsglgeakfnvdltaftgewgrpqrdgpplraialiqyakwliangykstaksvvwpvvkndlaytaqywnetgfdlweevpgssfftiasshraltegaylaaqldtecppcttvapqvlcfqqafwnskgnyvvststageyrsgkdansilasihnfdpeagcdnltfqpcseralanhkayvdsfrnlyainkgiaqgkavavgrysedvyyngnpwylanfaaaeqlydaiyvwnkqgsitvtsvslpffrdlvssvstgtyskssstftnivnavk…
Lentinula edodes_AAF75523.1	glucoamylase	mllsavflalfapsvwaqssvidayvasespiakasmlanigpsgskssgafsgiviaspstenpdylytwtrdsaltfqtiidqftlgfdttlraeidnyvgaqaivqqipnpsgdittgglgepkfyvnetaftgpwgrpqrdgpalrstalitwanyllsegntfyvtdtlwpiiendlnyvssnwnqstydlweeiysssffstavqhralrqgttlgraigqtslassygnqadfllcflqsywnptgymtantgggrsgidansvlasihtfdaaagcdaitfqpcsdvallnlftyvnafrnayeinsgistneavltgrypedvymggnpwylttlavaeqlydslivwnsqgsldvtnislpffkqfdstitagtytssspefstltaav…
Neurospora crassa_CAB91426.1	glucoamylase	mhlvssllvvgaafqavlglpdplhekrhsdiikrsvdsyiqtetpiaqknllcnigasgcrasgaasgvvvaspsksspdywytwtrdaalvtklivdeftndynttlqntiqayaaaqaklqgvsnpsgslsngaglgepkfmvdlqqftgawgrpqrdgpplraialigygkwlvsngyadtaksiiwpivkndlaytaqywnntgfdlweevnsssfftiaashralvegsafaksvgsscsacdaiapqilcfqqsfwsnsgyiisnfvnyrsgkdinsvltsihnfdpaagcdvntfqpcsdralanhkvvvdsmrfwgvnsgrtagkaaavgryaedvyyngnpwylatlaaaeqlydavyvwkkqgsitvtstslaffkdlvpsvstgtys…
Penicillium oxalicum_EPS34453.1	glucoamylase	msrllyalgalavgqsalaapqlspratsldswlssettfslngilanigssgaysksaasgaviaspstsspdyyytwtrdaaltlkalvdifrngnlglqtvieqyvnaqaklqtvsnpsgglsdgaglgepkfnvdlsaftgawgrpqrdgpalraialidfgnwlidngyksyavnnvwpivrndlayvaqywsqsgfdlweevnsmsfftvanqhrslvegsafasrvgascsgcdsqapqilcymqsfwtgsyinantgggrsgkdsntilasihtfdpaascddvtfqpcssralanhkvytdsfrsvyalnsgiaqgkavsvgrypedsyyggnpwflsnlaaaeqlydaiyqwnkigsititstslaffkdvypsaatgtyasgsttfna…
Penicillium oxalicum_EPS30575.1	glucoamylase	mrltllsgvagvlcagqltaarpdpkggnltpfihkegerslqgildnlggrgkktpgtaaglfiaspntenpdyyytwtrdsaltakclidlfedsrakfpidrkyletgiqdyvssqailqsvsnpsgtlkdgsglgepkfeidlnpfsgawgrpqrdgpalratamityanylishgqksdvsqvmwpiiandlayvgqywnntgfdlweevdgssfftiavqhralvegsqlakklgkscdacdsqppqilcflqsfwngkyitsnintqasrsgidldsvlgsihtfdpeaacddatfqpcsaralanhkvyvdsfrsiykinaglaegsaanvgrypedvyqggnpwylatlgasellydalyqwdrlgklevsetslsffkdfdatvkigsy…
Rasamsonia emersonii_CAC28076.1	glucoamylase	maslvagalcilgltpaafarapvaaratgsldsflatetpialqgvlnnigpngadvagasagivvaspsrsdpnyfyswtrdaaltakylvdafiagnkdleqtiqqyisaqakvqtisnpsgdlstgglgepkfnvnetaftgpwgrpqrdgpalrataliayanylidngeastadeiiwpivqndlsyitqywnsstfdlweevegssffttavqhralvegnalatrlnhtcsncvsqapqvlcflqsywtgsyvlanfggsgrsgkdvnsilgsihtfdpaggcddstfqpcsaralanhkvvtdsfrsiyainsgiaegsavavgrypedvyqggnpwylataaaaeqlydaiyqwkkigsisitdvslpffqdiypsaavgtynsgsttf…
Rhizomucor pusillus_AGJ52080.1	glucoamylase	mryatppeplffflqtstthlsptisllfassllkavlvnsqqflhpeqevfhaktvdndtllmttldyedwiarqeevswqallrninpagaikgfvaaspstsdpdyfyswtrdsalvmrvvaqkyhetgdhedilrdyvaqeiyhqvtrtqcdclgepkfnadgsgydgpwgrpqndgpalrasifilfakglrahhpgekdqeqyvtsvlapaifkdldyvadtwsspcfdlweevcgihfytptvmrqalldgalfadeyydpnrasryqmlavsdlsdrldsfwvedggyiavtqeqcggvhkpsgldvsillaanhalrrrgdetavftsvsdkvlatavaiedaferlyplnreqpqhlgtaigrypedtydgyqsaslgnpwflatlaya…
Rhizopus arrhizus_ABI75077.1	glucoamylase	asipssasvqldsynydgstfsgkiyvkniayskkvtviyadgsdnwnnngntvaasysapisgsnyeywtfsasingikefyikyevsgktyydnnnsanyqgstskpttttatattttapststttppsssepatfptgnstisswikkqegisrfamlrninppgsatgfiaaslstagpdyyyawtrdaaltsnvivyeynttlsgnktilnvlkdyvtfsvktqststvcnclgepkfnpdgsgytgawgrpqndgpaerattfilfadgyltqtkdasyvtgtlkpaifkdldyvvnvwsngcldlweevngvhfytlmvmrkglllgadfakrngdstrastysstastiankissfwvssnnwiqvsqsvtggvskkgldvstllaanlgs…
Rhizopus arrhizus_BAH09873.1	glucoamylase	mqlfnlplkvsfflvlsyfsllvstskpatfptgnstisswikkqedisrfamlrninppgsatgfiaaslttsnpdyyyywtrdaalttnvivyeynttlsgnktilnvlkdyvtfsvktqstptvcnclgeprfnpdgsghtgawgrpqndgpaeraitfvlfadsyltqtkdasyvtgtlkpaifkdldyvvnvwpnscfdlweeangvhfytlmvmrkglllgadfakrngdstrastysstastiankissfwvssnnwiqvsqnvtggfsqnaaaavskkgldfstllaanlgsvddgfftpgsekilatavavedsfaslypinknlpsylgnaigrypedtsngvgytqgnpwflavtgyaelyyraikewisnggvtvssislpffkkfd…
Rhizopus arrhizus_BAA00033.1	glucoamylase	mqlfnlplkvsfflvlsyfsllvsaasipssasvqldsynydgstfsgkiyvkniayskkvtviyadgsdnwnnngntiaasysapisgsnyeywtfsasingikefyikyevsgktyydnnnsanyqvstskpttttatattttapststttppsrsepatfptgnstisswikkqegisrfamlrninppgsatgfiaaslstagpdyyyawtrdaaltsnvivyeynttlsgnktilnvlkdyvtfsvktqststvcnclgepkfnpdasgytgawgrpqndgpaerattfilfadsyltqtkdasyvtgtlkpaifkdldyvvnvwsngcfdlweevngvhfytlmvmrkglllgadfakrngdstrastysstastiankissfwvssnnwiqv…
Rhizopus delemar_EIE81396.1	glucoamylase	mfigylllilaifgfyysiqqingssifkkknllddwiskqntisfnsilkninpsgtprgfvaaslstsypdyfytwtrdaalvvrvlsdlpetdddvlkdyidfqihiqntptvchclgepkfnpdgtgytgswgrpqndgpaeraitfikianrlknsayvsqkivpalekdldyilqvweqpcfdlweevdgvhfytlmamqralldafdffnlskyrstayriqekierfwsseenyirvthevregankpsgldvsvlmaanmfattregfftpgsdkvlataaaieksfssiypinknlqpdlgvaigrypedvydgygsskgnpwflttaayvelyylamkewkqtglqinavnkpfferflpiddhciyyspdsqqlkeiinlvsleadk…
Talaromyces pinophilus_BAN67899.1	glucoamylase	mtfsrlsslfcalaafghsalaapglspratssldawlasettvslngildnigasgayaasakagvviaspstsnpdyyytwtrdsaltlkvlidlfrngnlslqtiieeyvnaqaylqtvsnpsgdlssglglaepkfnvdmsaytgswgrpqrdgpalraialidfgnwlldngyssyaisniwpivrndlsyvaqywsqsgydlweevnsmsfftvanqhralvegstfagrvgascswcdsqapqilcymqtfwtgsyinantgggrsgkdantvllaintfdpeatcddvtfqpcspralanhkvytdsfrsvyslnsgiaegvavsvgrypedsyyngnpwfltttaaaeqlydaiyqwnkigsititstslaffqdvyssaavgtyasgst…
Thermochaetoides thermophila_ABD96025.1	glucoamylase	msasvllvfaqhevsgaashapqwanlqrsavdsyieretpiawnallnnigpcgdcvtgaacgivvarpcksdpdyfyqwqrdaalqgqipsirlhrgqqefsheiqqhsqaqailqliwnpsgdngeawglgeprfmvdgfihswfqgwgspqrdgpalsaiafiqthswlkdmgqaphakliiwpivkndltyhgqywnnsgqdlweevlqttffqiaeqhsalleganfaflsgpqciscdqapqvlcfqgrfwkghqcynsgrprsgldfncelgsiqmfdpkaecdqiqfqphrdsalanhkvvqdsfryhgcnnghqwgdavavgsypefvyyngmpwylaiqaaaeqlydavyqwqdvewihmgiqslvffhadvltsaagqytrshttyq…
Thermomyces lanuginosus_ABQ23180.1	glucoamylase	mlfqptlcaalglaalivqggearpettvphatgslddflaaqspiafqgilnnigpsgaysegvnpgvviaspskqdpdyfytwvrdaaltvqylveelvagnaslqfliqdyissqarlqtvenpsgslssgglgepkfhvdetaftdswgrpqrdgpplraiamisfanylidnghqstvediiwpigrndlsyvsqhwnettfdiweevhsssffttavqyralvqgsalasklghtcdncgsqapqilcflqsywtgshilantgggrsgkdvstilgvigsfdpnadcddvtfqpcsaralanhkqvvdsfrsiyainagipsgsavavgrypedvyqgghpwylttaaaaeqlydaiyqwnhvghidinavnldffksiypsaaegtytsds…
Thermomyces lanuginosus_AAX49506.1	glucoamylase	mlfqptlcaalglaalivqggearpettvphatgslddflaaqspiafqgilnnigpsgaysegvnpgvviaspskqdpdyfytwvrdaaltvqylveelvagnaslqfliqdyissqarlqtvenpsgslssgglgepkfhvdetaftdswgrpqrdgpplraiamisfanylidnghqstvediiwpivrndlsyvsqhwnettfdiweevhsssffttavqyralvqgsalasklghtcdncgsqapqilcflqsywtgshilantgggrsgkdvstilgvigsfdpnadcddvtfqpcsaralanhkqvvdsfrsiyainagipsgsavavgrypedvyqgghpwylttaaaaeqlydaiyqwnhvghidinavnldffksiypsaaegtytsds…
Thermothelomyces thermophilus_AEO61583.1	glucoamylase	mhalsslavlgawavqtvlgrpatlskratdsfietetpiaweklrcnigangcaasgaaagvviaspsksdpdyfytwtrdaglvltgivdalsqnysaalqtniqdyiiaqaklqgvsnpsgslsdgtglgepkfnvdltqftgdwgrpqrdgpplraialiryakwlasngykdtansvvwpvikndlayaaqywnetgfdlweevpgssfftiasthralvegaalaaqlgtecsacitvapqvlcfqqsfwnpsggyvvsninggnnrsgkdlnsvlasihtfdpavgcdsvtfqpcsdkalsnhkayvdsfrsvyainsgiaqgkavavgrysedvyyngnpwylanfaaaeqlydavfvwkkqqsievtqlslpffkdllpgistgtytpss…
Thielavia terrestris_AAE85601.1	glucoamylase	mrrlqllgllallpaalghpeasrvrregevvkrsvdsfiatespialsnllcnigstgchasgvasgivvaspdktnpdywytwtrdsaltfkcvvdtftnsydaslqaeiqnyivaqahlqgvsnpsgslsdgsglgepkfnvdmsqftgawgrpqrdgpalraialiayskwlisngytstassivwpvikndlayvaqnntgfdlweevsgssfftvanqhralvegaalatslgtscsacsavapqilcflqsfwspssgyilanstakdantllgsihtfdpaagcdaatfqpcsdralanhkvvtdafrsiysinsgiaegsavavgrypedsyfggnpwylntlaaaeqlydalyvwkkqgsitvtstslaffkdfsssitpgtyssstst…
Trichoderma reesei_ACP59416.1	glucoamylase	svddfistetpialnnllcnvgpdgcrafgtsagaviaspstidpdyyymwtrdsalvfknlidrftetydaglqrrieqyitaqvtlqglsnpsgsladgsglgepkfeltlkpftgnwgrpqrdgpalraialigyskwlinnnyqstvsnviwpivrndlnyvaqywnqtgfdlweevngssfftvanqhralvegatlaatlgqsgsayssvapqvlcflqrfwvssggyvdsnintnegrtgkdvnsvltsihtfdpnlgcdagtfqpcsdkalsnlkvvvdsfrsiygvnkgipagaavaigryaedvyyngnpwylatfaaaeqlydaiyvwkktgsitvtatslaffqelvpgvtagtyssssstftniinavstyadgflseaakyvpad…
Tricholoma matsutake_BAL43555.1	glucoamylase	mrlsflfisfslaftavggqsgtasaylaaespiakvnllanigpsgsksqgakagvviaspsttnpnylftwirdsalvfqtfinqftlgldtslrsqidnyvvaqtviqqipnpsgsvssgglgepkfnidetaftgpwgrpqrdgpalranalitwanyllahnnasyvtsslwpvikldldyvasnwnqttfdlweeissssffttavqhrslrqgaalatalgqssivpgyatqadnllcflqsywnsagymtantgggrsgkdantvlasihtfdaaagcdattfqpcsdralanlltyvdafrniyainsgiatnqgsatgrypedvyyngnpwylatlavaeqlydalivwkqqqsltvtatsqpffalvssgiaigtyasststyttlva…
