# Supplementary material for: Expansion of maltose/sucrose related transporters in Ascomycetes and their association with corresponding disaccharide utilization
Source: Curr Res Microb Sci. 2025 Mar 3;8:100368. doi: 10.1016/j.crmicr.2025.100368 (PMC11930586; doi:10.1016/j.crmicr.2025.100368)
Supplement: Supplementary file 12 [file mmc12.xlsx]

## Sheet: Supplementary Table S7
Supplementary Table S7 List of GH32 gene in studied species and experimentally characterized fungal GH32 genes.
GH32 genes in studied species
Protein Id	CAZy Annotations	signalP-6	Phobius	TOPCONS	New genename	Protein sequences
Ang_3087	GH32	Y	Y	Y	Ang_3087-Y	MARLLKAVTVCALAGIAHAFNYDQPYRGQYHFSPQKNWMNDPNGLLYHNGTYHLFFQYNPGGIEWGNISWGHATSEDLTHWEEQPVALLARGYGSDVTEMYFSGSAVADVNNTSGFGKDGKTPLVAMYTSYYPVAQTLPSGQTVQEDQQSQSIAYSLDDGLTWTTYDAANPVIPNPPQPYQAQYQNFRDPFVFWHDESQKWVVVTSIAELHKLAIYTSDNLKDWKLVSEFGPYNAQGGVWECPGLFKLPLDGGSSTKWVITSGLNPGGPPGTVGSGTQYFVGEFDGTTFTPDADTVYPGNSTANWMDWGPDFYAAAGYNGLSIKDHVHIGWMNNWQYGANIPTYPWRSAMAIPRHLALKTINNKTTLVQQPQEAWSSISSKHPLYSRTYSTFSEGSTNA…
Ang_11752	GH32	N	Y	Y	Ang_11752-Y	MKLQTASVLLGSAAAASPSMQTRASVVIDYNVAPPNLSTLPNGSLFETWRPRAHVLPPNGQIGDPCLHYTDPSTGLFHVGFLHDGSGISSATTDDLATYKDLNQGNQVIVPGGINDPVAVFDGSVIPSGINGLPTLLYTSVSYLPIHWSIPYTRGSETQSLAVSSDGGSNFTKLDQGPVIPGPPFAYNVTAFRDPYVFQNPTLDSLLHSKNNTWYTVISGGLHGKGPAQFLYRQYDPDFQYWEFLGQWWHEPTNSTWGNGTWAGRWAFNFETGNVFSLDEYGYNPHGQIFSTIGTEGSDQPVVPQLTSIHDMLWVSGNVSRNGSVSFTPNMAGFLDWGFSSYAAAGKVLPSTSLPSTKSGAPDRFISYVWLSGDLFEQAEGFPTNQQNWTGTLLLPREL…
Ang_3595	GH32	N	N	N	Ang_3595-N	MERQTSPSDDAQRWQPSYHFTAPHGWMNDPCGLGYDPATGVYHLSFQWNPKGNDWGNISWGHAVSNDLLHWEVYPEPCLQPTTEYDRCGVFTGCFRPNAVDGAPNALTAIYTSVKRLPIHYTLPYVPGSESVSLATSHDQGLTWQRLDCNPIIARSPPNVKVAGWRDPFVGAWQFMREQPEAFPSSDLCGLISGGIAGQTPTAFVYSINPHDLRQWKYLGPLVDVGLNFNPSRWSSDLGVNWEVVNWIPMTDDEDVTRLFILMGAEGGLASDKSQKKSPRAQLWMSIKPCFSTQPHSNTDPLASYAFSGVFDHGCGYAANSFWDPVTGQQIVYCWITEDNLPDDLRHQQGWSGMLSIPRVVKLITLRHVKRARRSELNAITSIETEEERQQTFTIRTLG…
Ang_11821	GH32	N	N	N	Ang_11821-N	MPNRGSRPGHPTVHITAPHWINDPCAPGYDPRTGLYHLFYQCNPWGCEWGNMSWGHATSEDLLHWTVPSNQPVLEPDHDYDRDGVFTGCFLPVISHPDNEQLTVFYSSVRQLPFHWSTPPYPRNAAGLSMANSIDGGKTWNKSNRNPIVQGEPESIRVTGFRDPYIAPWPEMDKLRGQRSLYGIISGGIQDAGPTAFLYAVQWHEPFDWQYLGQLVDFPLRFQPSKKWCGNYGINWECANFMNLESESASATRTCLILGAEGDVERAHIENHQRPVTVPARTVRSLLWMFGDLAGSNHQTDNLKCRFKHGGYLDHGSLYAASTFNDPISGRRILYGWIPEEDITGGHAREKGWNGSLCLPRQLFLLSLRNVTRAVRSKLGEIPSIEMVIEADGSTTLYS…
Ang_9884	GH32	Y	Y	Y	Ang_9884-Y	MLNPKVAYMVWMTCLGLTLPSQAQSNDYRPSYHFTPDQYWMNEPNGLIKIGSTWHLFFQHNPTANVWGNICWGHATSTDLMHWAHKPTAIADENGVESFTGTAYYDPNNTSGLGDSANPPYLAWFTGYTVSSQTQDQRLAFSVDNGATWTKFQGNPIISTSQEAPHDITGGLESRDPKVFFHRQSGNWIMVLAHGGQDKLSFWTSADTINWTWQSDLKSTSINGLSSDITGWEVPDMFELPVEGTEETTWVVMMTPAEGSPTSGNGVLAITGTFDGKSFTADPVDASTMWLDNGRDFDGALSWVNVPASDGRRIIVAVMNSYGSNPPTTTWKGMLSFPRTLSLKKVGTQQHFVQQPITELDTISTSLQTLANQTITPGQTLLSSIRGTALDVRVAFYPD…
Ao_11308	GH32	N	N	N	Ao_11308-N	MERTQLGLKITIPKLTLSFGWYAPLFRGIDVTAFRDPYVFQNKDLDDTVGSSSGTWYAAISGGVHDVGPGVFLYRNQGSGYEDWEYLGKWWSEPVNSTCGNGDWAKAWGYNFEVGNVFSLDKEGYNVNGETFITLGVEGSYGPITESVTSMHGMLWASGNILKPDGGNVTFEPTMAGVLDWGISSYAAAGKVLPATSQASEKSGAPDRFISYVWLTGDVFGGVAGYPSEQQGWQNTLLLPRKLHKQTISNVVDNDLASETGSWCVKDSENSCLKLETMGIKIARETYKAMTNKTSFTEPKRTFCEDGAVPFKQSPTTKFFVLNAQLSFPKSARDPGVQAGFKILSSELESTTIYYQFSNESIVIGRSNTSAAVQTTTEIEHYYRDAYREHGRNRHNVKL…
Ao_7650	GH32	Y	Y	Y	Ao_7650-Y	MYIKPFILPALAAVAQAASYSGDLRPQTHFSPPSNFMNDPNGLFYDSKRGVYHLYYQYNPTATVAGNQHWGHATSPDLYHWTNQPIALAGDKPEEYIFSGSAVVDSNNTSGFFPDQDDGVIAIYTVDTPTLETQHIAYSRDGGYTFTKYENNPVIDIGSKQFRDPQVVWHPETQQWVMTIAYAQDLVIGFYTSPNLKDWTHASNFTQEGLPGDQFECPNLVKLSVDRAVSEETSKFVLFISVNPGAPLGGSGTFYVVGDFNGTHFTSEVVQETLFDFSKDNYAAQWYSGIPENEPPVSIGWASNWDYTEEVPTGPLEGWRSAMTLPRAHTLTKVNGVWTVTHSPFEGLSALKGRQLVSKSVHSGDVKANFSGVPSNAVYFDVTLKGIDVAKPTGRVNFN…
Ao_8761	GH32	Y	Y	Y	Ao_8761-Y	MKLSTASALVTSQAAYAASAIDYNAAPPNLSTLANGSLYDTWRPRAHILPPNGRIGDPCGHYTDPDTGLFHVGFLYNGSGIAGATTDDMVRFRDLNPNGSQFIMPGGKNDPVAVFDGSVIPKGIDGKPTLLYTSVTSLPIHWSIPYNPGAETQSLAVTSNGGRNFTKLDRPPVIPLPPSDSDVTAFRDPYAFQSPELDAAADSAPGTWYTAISGGVHEDGPGQFLYRQDQKEMSLESWEYLGLWWQEKVNTTWGNGDWAGGWGFNFETGNVFGLNEEGYSVDGEMFMTLGTEGSGTPIVSQVSSIHDMLWAAGNVSNNGNVTFTPTMAGVFDWGASGYAAAGHILPATSQVSTKSGAPDRFISFVWLTGDLFEQAKGYPTSQQNWVGTLLLPRELHIKT…
Ao_7961	GH32	N	N	N	Ao_7961-N	MPVLAGCEGAAIPANLVSQTQSYNSNLIENSLSCEQQVTSSRHVLYSRPLFHLTAPRGWLNDPCGLGYDPATGLYHLSFQWNPKGNDWGNISWGHSVSQDLISWKTSPEPCLTPSAEYDSCGIFTGCFRPSDINGVAGALTYIYTSVRRLPLHYTLPYEVGSESLSIAVSRDNGVTWQRLDSNPILPAPPPDLNVTAWRDPYIGVWTAKQGEHDNDILPPLSLSGFLSGGIAGRTPTVFVYSVNPDDLREWTYVGPLVNVGLNFRPSRWSGDLGVNWETTNWVVLTDHEGTTKNFIIMGVEGCLVSEREQKRVSRSQLWMAVDPRPEQPKSEPIDALTDYAFSGIFDHGCAYAANSFWDPVTSQYIVYCWITEEDLPDGIRHRQGWSGVISLPRSLKLT…
And_96	GH32	Y	Y	Y	And_96-Y	MRARTLLLRVSIFSAALALQPSAPGPAPYTEPYRPQYHFTPAQNWINDPNGLLYHNGTYHMFYQYNPGGVAHEAMSWGHATSQDLTHWDERPVALTARGFPGKNISEQFFSGSAVYDVDNSSGYGNGMGTAAPMVAMYTSFYVYGQTLPSGKKVRASQQSQSLAYSLDSGETWTTDDAVNPILLQPPHPYESQYKEWRDPNVFWHAPTKKWILTTALSDLHKLLIYTSTDLKNWTLASEFGPYNAVGGVWECPSFFPLPVDNDESNVKWVAIIGLNPGGPPGTVGSGNQYILGQFNGTHFLPDAESLHEQGEANWLDYGPDFYAALVYNGLPEFQRTVIAWMSNWQYAEKVPTTVWRNAMTIPRRLGLKTINGKVLVVQEPEANWAAIMSKPQTTRILS…
And_2301	GH32	N	N	N	And_2301-N	MPGAMSTPSKPTAPAFTRWRPKFHLLAPSNWLNDPCGPGYDPCTGRYHLAYQWNPKDNEWGDICWGRATSCDLVSWEIDPEPCLAPSAPYDSKGIFTGCFQSTNLQGQQDGTLTYFYTSVKSLPIHYTLPYSNGCETLSIALSRDAGRTWERHAQNPILPGPPAGLQVYGWRDPFVCSWPSAPESVREAARQVVGEGDVMYGFISGGLVNKTPTVFVYAITRNTLTEWKYVGILLDVGLNYTLSRWSGDLGVNWEVSNLVTLTNKEGTSRDFLIMGVEGCIPSPDPNRPAARDRRIQRSQLWTCIKQNETRGQTQTALMQTSFGGIFDSGLFYAANSFFDPVTQRQVVFGWITEEDLPDTTRKEQGWSGLVSLPRTLTLQTIHCVKRARSTTSLGDITS…
Pb_2614	BLAST	N	Y	Y	Pb_2614-Y	MKTNTIATAVTLGASTSSVWGQSLTVDMIDKMANNTLFTRWRPTSHFLAPAGWMNDPCGPMYDPVQNLYHLHYQFHPNHVNWGNISWGHATSPDLITWTDVDHLPNDEVPAWKDDQAQSIGTTNITSKHHPSLYNHLGIFSGTSHSVNLTGGVDGTILTFYTSVSRLPTSWSQPYLTGTESQSLAYSTDGGITWEQYENNPILSDPPADWNITGWRDPFFEPWPQMDAFLNLSEPHWYAVLGSGIKEVGPRMPLYRAPASDLTNWTFLGALWEPEKNSTLGSLEETGSYGFNFELSNFFSIGDRYFVSMGAEGGNVSFHQQRWSLWNEGTLSVRANGSVAFEPVAGGASDWGLLYALTTFNDTKKNRRIQWGWAPEDMNSYAITQQGYQGSLALPREIF…
Pb_10587	BLAST	Y	Y	Y	Pb_10587-Y	MIVMLKALLLGLGAFQAVSAEKPSHTELYRPQYHFTPPKNWMNDPNGLLYYKGIYHLFYQYNPGGTTWGAMSWGHATSRDLTHWEQQPIALLARGYPHNITEMFFSGSAVADVGNTSGFGHSGKTPLVAMYTSYYPYAQTMPSGKTVQANQQAQSIAYSLDDGMTWTTYDAANPVILDPPAPYSDQFLNFRDPNIFWHKPTKKWIAVISLAQLQKLLIYTSKDLKNWTFASEFGPVNAVGGVWECPNLFPMSVDGGSGNDSVKWVVMIGLNPGGPPGTIGSGTQYVVGSFDGTTFTADADSLFSGTTPPPSDSIVFADFEGTGNFADLGWTPTGDFIGQSPVNGTLSGQNPVTGYLGKRLVNTFLDGDATTGTLTSQSFAISKRYINFLISGGHDLNNT…
Pb_10586	BLAST	Y	Y	Y	Pb_10586-Y	MAFRLTLALIRGLFLFQAAFAQTYNELYRPQYHFTPAKNWMNDPNGLLYYNGVYHLYYQYNPGGNTWGAMSWGHATSTDLIHWDHQPVALLARGYPGDITEMFFSGSAVADTQNTSAFGTGGKVPFVVMYTSYYPESQKLPSGKSVNGGQQAQSIAYSLDEGMTWTTYDAANPVILNPPTPYTDQWRDFRDPFLFWHEASQKWIAVVSLAQLHKLVIYTSPNLKEWTYASEFGPWNAVGGVWECPSLFPLAVDGDDANTKWVMQIGLNPGGPPGVTGSGTQYIVGIFDGTKFVADTKSPLSTPTSTSTTTSVSIRSTTTTAAATATATGEIIFQDFEGASDFVSRGWIATGGLLGAAPAKGTLTGQQTVAGYAGNQLVNTFLSGDSTAGTLTSPAFTIS…
Pb_10592	BLAST	N	N	N	Pb_10592-N	MASNHTRPSLHFTAGFWINDPCAPGYDPVTGLYHVFYQCNPHSTEWGSMSWGHLTSKNLISWTPSKSPALVPDQPYDRDGVFTGCMVQPTNSQDSLKVIYSSVRRLPFHWSTPPYPRNAAGLAIAESNDNGETWTKLSENPFLMGEPKGLQVTGFRDPFLSEWPALDQLRGQKSLYGLVSGGIDGYGPTAFLYSVPHENVSEWHYLCPLVDMSARFQPSQKWTGNFGVNWECANFLTLRSESTSRVCLILGAEGDVEREHIRNFKHHPHVPPRTIRSLLWMFGDLRAGRDTTRVDFTHGGYLDCGSLYAANSFFDALSQRHIMHAWIPEEDITAEYAKHKGWNGALAIARELFLLSIPSVTRALHSPLSEMASVEKVPDKDGSVTIRTLGIRPVEEITQ…
Pb_5307	BLAST	N	N	N	Pb_5307-N	MSITSSSGETSDSPASYGSTGVTTPEGFKAETTSPSQASTRWRPSFHIMPPSGWINDPCAPGYDATTGKYYVSFQWNPNGPDWGDIAWGTATSHDLISWEIEDQPALSPDEVYDSKGVFTGCFFKAQDGTLNYIYTSVSALPIHYTIPHQRGSETLSIATSSDQGRTWHKSHKNPILPGEPSGLDVTGWRDPFCAPWPNMSKTLGLDPKESMFGIISGGIRDKTPTSFLYKIDPKDLSNWMYLGPLANFGLNYSPSRWSGDLGRNWEVTNFFSLNDENDSNSIYDFLIMGTEGCHEDGLEESMNSIGPSRECRGQLWMSGSLQKNESTGSASISYDFGGHLDHGCLYAANSFFDPRSQKHIVWGWVTEEDLCDDLRHQQGWSGMLSMPRELTLQTLHNV…
Ps_5769	GH32	Y	Y	Y	Ps_5769-Y	MVIMLKALLLGLSAFQAVSAEKPSYTELYRPQFHFTPSKNWMNDPSGLLYHEGIYHLFYQYNPGGATWGAMSWGHATSRDLTHWEQQPVALLARGYPNNITEMFFTGSAVVDVDNTSGFGHSGKTPLVAMYTSYYPYAQTMPSGKTVQANQQAQSIAYSLDNGMTWTTYDAANPVISDPPAPYSDQFLNFRDPNIFWHKPTKKWIAVLSLAELHKLLIYTSKDLKNWTLASEFGPVNAVGGVWECPNLFPLSVDGDDDNLKWVAMIGLNPGGPPGTIGSGTQYVVGNFDGTTFTAEADSLYSGTTPPPSDSIVFADFEGTGSFADLGWTPAGDLIGQSPVNGTLRGQNPVTGYLGKRLVNTFLNGDATTGTLTSRSFTISKRYINFLIGGGHDFNNTAV…
Ps_7307	GH32	Y	Y	Y	Ps_7307-Y	MKRPTSSSLSYILPALSLSFVPPGVFGKPISRTTKCTQAQHPGPSNPSFETGDLTGWQVLSGTAFGNSSVTALTSYWGGPFNQKGKYFVDSFVASGDPAIGQLRSESFRASSYLSFLIGGGYDPVNLYVGLVRDSDGALLVSQTGMNDEALIRIIWDTSAWAGQNVHLLVYDNNSGSSWAHINIDDVRTGCNALQDDNGLTFTVFGEANQPATGSSPSCNLYAADVVRPQYHYTPYQGWINDPAGLIQWNGQHHLFSQFYPDAPLWGPMHWSHATSPDAVHWAELPAALYPPYPNNPQDTSGRWTGSAVNDSQNRLHLVFTDFTDLAFHPGATEQVVSTATSSDGTSYSLYPQNPVIGTVPPNSGNGFRDPKVFHDPTDNSWKLVVGSGDGSQGKVHLY…
Ps_5768	GH32	Y	Y	Y	Ps_5768-Y	MASRLVTALTLGLHFFQAAFAQTYDELYRPQYHFTPPVNWMNDPNGLLYHNGLYHLYYQYNPGGNTWGAMSWGHATSTDLTHWNHQPIALLARGYPGDITEMFFSGSAVADTQNTSGFGTSGKVPFVAMYTSYYPASQNLPSGKLVNGGQQAQSIAYSLDEGMTWTTYDAANPVILNPPTPYTDQWRDFRDPFLFWHEASQKWISVVSLAQLHKLLIYTSPNLKDWTYASEFGPWNAVGGVWECPSLFPLAVDGDDANTKWIMQIGLNPGGPPGVTGSGTQYIVGTFDGTKFVADPNSPLSAHTSTSTTTSASVTTSASITTSASITTSASITTSASITTSASITTSASITTSASITTSASITTSASITTSASITTSASITPTTTKATATATATGDIIF…
Ps_1400	GH32	Y	Y	Y	Ps_1400-Y	MFLALAFTLATRVMADDFRPIYHFVPEENWMNEPNGLIKIKSTWHLFYQHNPTANVWGNLNWGHATSSDLVQWTHEPLAITSENGVEAFTGTSYYDADNTSGLGSSTSPPYLAYYTGYFPSNGTQDQRLAFSVDDGVTWTKYPGNPIISATQESPHDETGGLETRDPKVFFHQASGKWVMVLAHGGQDKLTFWTSSDAKSWAWKSDLSADQVEGLPSGITGWEVPDMFELPIQGTNATTWVLIITPANGSPAGGNGVLALTGSFDGSTFRPDPVDPSTLWLDHGRDFDGALSWENVPVADGRRILASVMNSYGASPPTNTWKGMLSFPRTLTLKETSSKRYFLQQPVTELALMGSPLASIRNQTITTGQTLFSSIHGTALDINLAFTINAGAKLSLAVR…
Ps_5772	GH32	Y	Y	Y	Ps_5772-Y	MMTTVTRQPCKRHLILTFLFVSCSFSYLAVADDFRPTYHFCPDVNWMNEPNGLIRIDLDWHLFYQHNPDGNYWGNLSWGHATSTDLLHWNYQPIAISSADGIQAFTGTSYYDISNSSGLGTPDGLPYLAFFTGYFPSNRVQDQRLAYSLDNGTTYTKFQGNPIISQQQESPHDSTGGLESRDPKVFFHESTGQWVMVLAHGGQNKVTFWTSPDTKSWTWQSDFTSSSISGLPSGITGWEVPDFFELPIQGTASSTAWVLMLTPANGSPAGGNGVLAFTGSFDGRVFTANLVDPNNLWLDYGRDWDGAMSWENVPASDGRRVVAAVMNSYGTNPPTSTWKGMLSFPRTLTVQQFNGTLRFLQQPVIELHTVSGLLVDIANKTISPGQTLLSTTNGIALDI…
Ps_5776	GH32	N	N	N	Ps_5776-N	MASDHTKPSLHFTAGFWINDPCAPGYDPATGLYHVFYQCNPHSTVWGSMSWGHLTSKDLVSWTPSTTPALVPDQPYDRDGVFTGCMVQPTNSQDSLKVIYSSVCRLPFHWSTPPYPRNAAGLAIAESNDNGETWTKCSENPILIGEPKGIRVTGFRDPFLSEWPALDQLRGQKSLYGLVSGGIDGYGPTAFLYSVLHENLSKWHYLCPLVDMSARFQPSQKWSGNFGVNWECANFLTLRSHSASRVCLILGAEGDVEREHIRNFKNHLHVPPRTVRSLLWMFGDLRAGRDSARVNFTHGGYLDCGSLYAANSFFDALSRRHIMHAWIPEEDITADYAKSKGWNGALAIARELYLLPIPSVTRALHSPLSEIASVEKVPDGDGSVTLYTLGIRPVEEITQ…
Ps_10931	GH32	N	Y	Y	Ps_10931-Y	MKTNTIATAVALGAGTSQAWGQSLTVDMIDKLSNNTLFTRWRPTSHFLAPAGWMNDPCGPMYDPVRNLYHLHYQFHPNHVNWGNISWGHATSPDLITWTDVDHLPNDGIPAWKDDQAQSIGTTNLTSKHNPPLYNHLGIFSGTSHSANLTGGVDGTFLTFYTSVSRLPTSWNKPYLKGTESQSLAYSTDGGVTWEEYENNPVLSEPPTNWNITGWRDPFFSPWQEMDSFLNLTEPHWYAVFGSGIKDVGPRIPLYRAPASDLSDWTFLGALWEPEKNSTLGSLEETGSYGFNFEVSNFYSIGDRYFVSMGAEGGNVSFHQQRWSLWNEGTLSVRENGSVAFKPVSGGAGDWGLLYALTTFNDTKNNRRIQWGWAPEDMNDFAITQQGYQGSFALPRELF…
Ps_13247	GH32	N	N	N	Ps_13247-N	MLSAGEIWPLRRNAQRHPAMKSGSSDRVLPKHKFILGLTVWEEISGQGMKNLIGLSSSLALHEAGRGFPVRPRYTIPHQRGSESLSIVTSSDQGKTWFKREKNPILPCEPSGLNVTGWRDPFCAPWPNMSKTLGMDPKNFMFGIISGGIRDVTPTSFLYSIDPKNLSEWKYIGPLANFGLNLRPSRWSGDLGKNWEVTNFLSLNDENDPRSSYDLLIMGTEGCLRDGVEESLSSSGPSRPPRGQLWMSGNLRKDEATGSASISYEFGGHLDHGCLYAANSFFDPRSQKQIVWGWITEEDLCDELRHQQGWGGTLSMPRQLYLQTLHNVIGSLVSELPCITSVRLKSEDDGTLTIQTLASESYQPLI#HLRSSSDALHLQVGETSLDPNGVEMEFSRETL…
Ps_9210	GH32	N	N	N	Ps_9210-N	MSVLLSSPDPSGHKLREKHAPTASQEPDRKKTSNLATSKPSFHLTAPSGWMNDPCGLGYDPTTGLYHLFFQWNPHGNDWGNMSWGHATSTNLVSWKVSPTPALTPSTEYDRCGIFTGCLQATDIYGNPGSLTAMYTSVRHLPLHHTLPYITGCESLSLAVSNNGGKTWDRLECNPILAGPPEHLPVTGWRDPHLTTWPEEQTTSSGSPQHPLHGIVAGGITGKAPAIFVYTVNPTDLRSWTYTGILVDVGLNFHPSRWSGDFGVNWEVGNLMTLSNNGVSRDFAIMGAEGCLRFEDSLWETPGTAQQHRQARSQLWMCIKPRTLNTVTNLHKNENEALAGYVFGGYFDHGCLYAANSFWDPLTSQRIVYGWITEEDLPDEHRHRQGWSGMISLPRVVDL…
Po_1036	GH32	N	N	N	Po_1036-N	MSVLLSAQDPHGPEIREKHASDASQHSVNSQAAAVVASKPSFHLTAPSGWMNDPCGLGYDPITRLYHIFFQWNPHGNDWGNMSWGHATSTDLVSWNVFPEPALTPSAEYDRCGVFTGCLQATDPLGSPGSLTGIYTSVHHLPLHYTLPYIPGCESLSLAVSQDGGLTWKRQKCNPILTGPPAHLSVTGWRDPHLTTWPAVQRTTPERSTPQDQDQFKGIVAGGIVGRTPAIFVYKVKPANLGQWVYTGLLLDLGLNFHPSRWSGDFGVNWEVSNLVTLANEAGDCREFAIMGAEGCLRAERTPWTTPGSAQYKRQARAQLWMCIRQRSEIRSDEVLADYAFSGHFDHGCLYAANSFWDPITSERVVYGWITEEDLPDGPRHRQGWSGVISIPRVVALTT…
Po_6132	GH32	Y	Y	Y	Po_6132-Y	MKTHTIATAVALGAGSAPALGQSLTVDQIDGMANNTLFTRWRPTSHFLAPAGWMNDPCGPMYDPINKIYHLHYQFHPNHVNWGNISWGHATSDDLITWKDVDSNPQDGTAAWKDQQAQSLGTTNLTSDHHTPALYNHLGIFSGTAQPVNLTGGSDGTLLAFYTSVSELPTSWTKPYLKGTESQSLAYSTDGGVTWQEYENNPVMSDPPEGWNVTGWRDPFYHAWPEMDAFLNVSEPYYYAVLGSGIKEVGPRMPLYKAPASDLTNWTFMGSLFEPKMNSSLGALPETGSYGFNFEVSNFFSIGDRYFVTMGAEGGDTDFHTRRWSLWNEGTLSVRANGSVEFTPVAGGAGDWGLLYAMTTFDDTKNNRRIQWGWCPEDMNNFAITQQGYQGSFALPREI…
Fo_143337	GH32	Y	Y	Y	Fo_143337-Y	MQPKLSLLFPCLLATASATSYTEDYRPQYHFTPAKNWMNDPNGLIYHKGKYHMYFQYNPTGDVWGNISWGHAVSDDLMRWKELPVALNAFNSPAGSLNELYYSGSAVSDDALTSGLGDGKRPPLVAVYTSHYTSDMTLPSNKSVRTGQESQSIAFSTDNGLSWTEYPDNPVILEPPSQYADEYLNFRDPFVFWYGPSKHWVMTVSLPKLHKLLIYTSKNLTAWEHVSEFGPVNAVGGQWECPSLFQLPVDGKKSRTKWVMVIGLNPGGPAHAGGSGTQYVVGTFDGTTFTADANNVYDTSAPEDSVVFEDWNETSFAESSWKPTDDFVEQQPSNGQVLTLWQKGDETVGSLSSKKFTVSKKYIAFKIGCCNNPYNPETYGTTKDQETAINLIVDGQVVR…
Fo_188768	GH32	Y	Y	Y	Fo_188768-Y	MIYSALLPLAATLAAGASLPHFKNCHLKSYPGPENPSFETGNLEGWEVVSGTAFGKDSISTDLSYWDGPFHQDGKKFLLGFKQAGETAVGELKSSTFRASSALSFLIGGGYDPDNLYVALVRESDRKTLLKQTATNDEALIRIIWDTSKWQGQKVHIVVHDSSKSESWGHINIDDVRVGCHALGEDKDLSFNILGQANQAPRGSSACSSYAADPTRPQYHYTPFQGWINDPAGLVEFHGTHHLFSQYYPNAPLWGPMHWAHATSTDSVHWREQPVALYPAKVSNSSDDSGRFTGSAVVDKKKNELRLILTDYINLAYHPDAVQESVITATSKDGVRFNLSKKPIISGPPKGEDPFFRDPKVFRDPTDNNWKMAVGATNGKSGQVQLYESDDLVSWSHVG…
Fo_321297	GH32	Y	Y	Y	Fo_321297-Y	MLYSVLVPLAASVAAAASLPHTKNCHVASYPGPENPSFETGNLEGWKVVNGTAFGNNSISSEVSYWDGPFHQDGNNFLLGFKQAGETAVGQLRSSTFKASSVLSFLIGGGYDPENLYVALVGEKDGRILLKQTATNDEALIRIIWDTSKWQGQKVHILVHDNSAKEGWGHINVDDIRVGCDALGDGTGLTFNVYGQANQAPQGSSACSSYAVDPVRPQYHYTPYQGWINDPAGLAEFHGTHHLFSQYYPEAPLWGPMHWAHAKSTDAVHWREQPVALYPAKVTNSSDDSGRFTGSAVVDKKRDELRLVLTDYINLAYHPDAVQESVITATSKDGSKFNLAKKPLIAGPPKGEDPFFRDPKVFRDPTDNKWKVAIGATKEDYGQVQLYESDDLVKWSYVG…
Fo_287745	GH32	N	N	N	Fo_287745-N	MRSILPVPTPPPESCPYSRESNYQASADVIPLLIDDTYHVFHLSTPPATKHHPERLRATWSRLRSTNLIEWERDPEPVLSPGESSSDPDADGAWTGCTVLDLDQNMNIFYTGYNLSQNGRQTILRAKAKDLHGARFEKDATPVTIHPQGLDKYEDIDFRDPFVFYNRAEGRYWMLVATRLANGPYWSRGCIALLTSPDLEAWTVAPEPLYAPNDVFCPECPEIFTLPNGKWYLVYSRFHAPNAGTVYRIADTPYGPFRVPRDGSHGRLDGRRWYAAKSCPKAGDPDKRITFGWIGDYADDEKKWLWGGDLGVTRVMWADTNACLRIDASQEFRSYIWRCSKPVSPSNAAPSLYLCSLGTTATHFPELGSAEWKKDLMVDFKVAACDAHTFGVMLQTDSA…
Fo_315518	GH32	Y	Y	Y	Fo_315518-Y	MRGLLFSTVAGLIRLSAAQSSTTLSVPTGTPITGDYNGTYRPQIHFSPPQHFMNDPNGMFRDADGLWHLYYQYNPTDVVAGNQHWGHATSKDLYHWVNQPIALFPPEKDTYVFSGSAVVDVNNTSGFFPDQDNGVVAIYTLSSPTVQDQAIAYSRDGGYTFTPYANNPVINSTSTQFRDPKVIRYDDSWIMVVAYPQDFKIGIFESDNLKDWTATSNFSHHGLLGLQYECPNMIPMPYVDEDGKKQDDMWLMAISINPGAPLGGSITEYFPGTFNGTHFEAVDAAARIADFGKDNYAGQWFYGLSEDELPVSIAWASNWQYTSVVPTGDEGWRSAMSLPRENYLTKAKRVGWKLVSKPYDLSPVLGRELASNSSFGNGTLIVDYSDVESNAIYWEVNVT…
Fo_280132	GH32	N	N	N	Fo_280132-N	MTVKNTTPRPRWHPSPTYHLKAPRGWINDPCAPGYDASTGTYHLSYQWNPKSCDWGDITWGHYTSRDGLTWKQNTQNPVLEPSEPYDDKGIFTGCLHPTGLQGEEGQLTVIYSSITNLPIHWTLPYTRNCAGLSVATSTDGGKTWQKSEQNPILEGEPEDLTVTGFRDPYLAEWPALDEMRGEASLYGFVSGGVVDGGPTVFLYAISPTDLTKWTYLGPLIDLPTGFSPSGRWGGDFGVNWECVNFMTLHNESEERPFLLMGTEGGVKPGAKEGHDQWSLWMAGSLEQTEQGPRIKPEYSGILDHGCLYAPNSYEHPITKNRIVWGWLKEDELTLARRESKGWTGYFSIPRELFLYTVENVTRTLTSSLAEVGCIKATENGRGSKTVQTLGIRPLPDLQ…
Fo_252639	GH32	N	N	N	Fo_252639-N	MYSTNHDLAGNPSSCEWGNMSWGHLVSRDLLTWTPAPVSPVLVPDQIYDSEGVFTGCWVPATNANDRTLRVAYSSVKYLPFHWSTPPYPRHAAGLALATSRDGGITWEKSPRNPILPGEPDSLNITGFRDPYMTAPLSIHHSDPAKLYGLISGGIQDLGPTTFLYEISQENVEDWKYLNPLVDVPLRYQPSDTWSGNYGINWECTNLVTLCAGDVSRHFLIIGAEGDVEKEHVKKDNGPPGVPSRTVRTQLWMSGHLTTNDEGIIKFRYEHGGFLDSGPYYAANSFWDPIGNRRIVHGWIPEEDITADAAKAKGWNGSLAILREVFLLRIPNVKGSCRSELSEIYPFECLAEPDGSTTVLTLGVRPIREMARLRETSARITELESTVMLPGPDAAASPT…
Fo_144185	GH32	Y	Y	Y	Fo_144185-Y	MITYLSHKAWFMPYPTKFVGLALISLLTCLTQADDFRPLYHFVPEQNWMNEPNGLIKIGSQWHLFFQHNPTGNFWGNLSWGHATSTDLIDWNHLPVAISSANGVQAFTGTSYFDEANTSGLGTSENPPYLAFYTGYFPDTGVQDQRLAYSLDQGETWIKYSENPIISQAQEKPHDITGGLETRDPKVFFDAATKTWVMVLAHGGQNKLSFWTSPDAKTWTWHNDLTDDGIPGLPSDITGWEVPDLFNLPVEGSSDTKWVLIVTPAQGSPAGGNGVFAVTGSFDGATFTLDPVDPTNMWLDFGRDWDGVYSWENVPTSDGRKILASVMNSYGVDPPTNAWKGMLSFPRTLQLREIGGELRFIQQPVIELESVGTSLGNIANQTLEPGTTLLSDYRGTALH…
Fo_206700	GH32	Y	Y	Y	Fo_206700-Y	MLGFLTLVPQTLAIRLFSLLLFTLYASAVPLAATKTRPSYHITPEKKWMNDPQRPFFLGDEWHLYYLYNSNFDSSNPGSGGAEWYHITSTDMVHWTRRGVVIEKYKPNRPNGIILGDIETGSAVVDTNNTAGFGRNAVVAVVTQMADGVQQQSLFYSTDNGYSFIPYEGNPVMPNPSPGAKPAFRDPKIFWDGKAGHWVMSLAEGSKIGFYTSIDLKIWAYISEFKPENAGVDLGILECPDLYPIDLDGDSTKRTWILALGANGYRYNRTTGTAYWTGEWDSNGFTATNSFPQWMDDGPDFYATVSWENPNDRYGSRYAIGWMNNWEYAASLPYYADFAGQDSLVREVKLKTINGSPTLVSIPIGGYEDIVASSKSVSEKTITKDPASASLPSELEEGA…
Fo_245620	GH32	N	N	N	Fo_245620-N	MATLDSPILVQLSSKRHVYETIVYGASYNTPSTTSHDDVLHGQDPFATAKASDCTATSTPGSQNENAHHRWRPRYHLMPPTGWLNDPCAPGYDPVHDAYHVGFQWNPKKPEWGDISWGSALSKDLVSWEVSGCPSIQPSKKHDGEAGVFTGCWSPVPSAPDRSTAFYTSARALPIHHTIPYNWGSEAICIATSNDAGRTWQRGHAPTILKGPPRHLQVTGWRDPYVAKWPSLSRFLGDRSDQALFGIVSGGIRGIGPAIFLYSLEQYDLAAWNFLSVLTIATTSQREHLSQWEPDYGANWEVVNFLSLPDPDDQAISHEVLIIGVEGRKQFTVKTSGRHRHSEFRRDHGQMWVSGSLTKTSAGMQMQFRSGGALDYGAIYAVNSFHDPRSNQPVAFGWI…
Fo_185305	GH32	Y	Y	Y	Fo_185305-Y	MKFSLFLTAGSLAWAKPSTPKLDYNRAPPNLSTLANLTIYNTWRPRAHVLPPTGQIGDPCMHYTDPKTGLFHVGYLHEGAAGATTDDLVTYRDLNPGGAPFIRAGGLNDPVAVFDGSVIPKGINGTPTLFYTSVSYLPIHWTINYTRGSETQSLAVSKDGGRNFTKLRQGPAIPEPPFALNVTAFRDPFVFQNEDLDSLLESESGTWYSVISGGVHQKGPSMFLYRQHDPEFQYWEYLGEWWHEKANTTWGDGLWAGRYGFNFEVANVFSIDEKGYNSEGETFITFGAEWQEKPIVPQVSSFRDMLWAAGNISLDNGKPKFTPSMVGKLDWGRSAYAAAGKYLPSDSKASSKSGAPDRFISYLWLTGNYYGDLKYFPTPQQNWTGSLLLPRELTVGKIS…
Fo_241629	GH32	Y	Y	Y	Fo_241629-Y	MAYEHRLGAFSPTPGAKLFKLAFVFILACLAQADDFRPLYHFVPDKNWMNEPNGLIKIGSKWHLFFQHNPNGNFWGDLSWGHATSTNLVDWTHLPVAISSANGIQAFTGTSFLDEANTSGLGTSSNPPYLAFYTGYFPSSGVQDQRLAYSLDQGETWTKYSGNPIISQEQEKPHDTTGGLEIRDPKVFFHKGSKTWVMVLSHGGQNKLSFWTSPDAKAWTWKKDLKAGDVPGLSSGVKGWEVPDFFELTVKDTSDTKWVLLVTPAEGSPAGGNGVFAVTGSFDGTTFSADAVDSTNMWLDFGRDWDGAYSWENVPSSDGRKILASVMNSYGVDPPTNTWKGMLSFPRTLELQNINNKLRFVQKPVKEIDSASTSLVKLTNKTLEPGSTLLSDTRGTALD…
Fg_7458	GH32	Y	Y	Y	Fg_7458-Y	MGFLTLVLHKLSICPFSFLLFILYASAVPLATTNTRPSYHITPEKKWMNDPQRPFFLGDEWHLYYLYNSNFDSSNPGSGGTEWYHITSTDMVHWTRRGVVLEKYKPNPPSGIILGDIETGSAVVDINNTAGFGRSAVVAIVTQMADGVQQQSLFYSTDNGYSFIPYEGNPVMPNPSPSAKPAFRDPKIFWDDKEGRWVMSLAEGDKIGFYTSIDLKTWAYVSEFKPENAGVDLGILECPDLYQIDLDGDSTKRTWILALGANGYRYNRTTGTAYWTGKWDGNGFTATESFPQWMDDGPDFYATVSWENPDDRYGSRYAIAWMNSWDYAASLPYYADFAGQDSLVREVKLKTINSSPTLVSIPIGGYGEIFASPKSVSGKTITTDPASASLPSGMEQGAY…
Fg_2370	GH32	N	N	N	Fg_2370-N	MQTTTTMRSILPVPTPPPELCPYSRASASQASADVIPLLVDDTYHVFHLSTPPSTKHHPQRLRTTWSRLRSTNLLEWERDPQPVISPAESNADPDADGVWTGCAVLDLDQNMNIFYTGYNLSRNGQQTILRTKAFDRHGTRFDSTSQPITILGNGLDKFERIDFRDPFVFFNRAEGRYWMLVGTRLANGPYWSRGCIALLTSPDLEAWTVSPEPLYTPNDVFCPECPELFTLPNGKWYLVYSRFHAPNAGTVYRMADTPYGPFRVPRDGSHGRLDGRRWYAAKSCPKARDPDKRICFGWIGDYADDENKWLWGGDLAITRVMWTDSNACLRIDASQEFRSYIWRTSRPVSPGDAAPSLYLCSLGTTATHYPELGSAEWKRHLMVDFKIAACDAHTFGVM…
Fg_2677	GH32	Y	Y	Y	Fg_2677-Y	MRNNLLSTVVGLSQFYSVAIAQSSTTIAVPTGTPIAGNYNGTYRPQVHFSPPEHFMNDPNGMFRDADGLWHLYYQYNPTAVVAGNQHWGHATSKDLYHWVNQPIALFPPEEDTYVFSGSVVVDENNTSGFFPDQDNGVVAIYTLSSPEVQDQAIAYSRDGGYTFEPYKGNPVINSTSTQFRDPKVIRYNDSWIMVVAYPQDFAIGIFESSDLKEWTATSNFSHHGLLGLQYECPNMISIPYIDEDGKKQDDMWLMAISINPGAPLGGSITEYFPGHFNGTHFEAVDGAARIADFGKDNYAGQWFYGLSEDENPVSIAWASNWQYTQIVPTGDEGWRSAMSLPRENYLTKAKRVGWKLVSKPYDLEPVMGRELASNDSFGNSTITVDYSDVESNAIYWEV…
Fg_9852	GH32	Y	Y	Y	Fg_9852-Y	MKFSLFLTAGSLAWASPSTPTLDYNRAPPNLSTLANLTIYNTWRPRAHVLPPTGQIGDPCMHYTDPKTGLFHVGYLHEGAAGATTDDLVTYKDLNPGGAPFIRAGGLNDPIAVFDGSVIPVGINGTPTLFYTSVSYLPIHWTINHTRGAETQSLAVSTDGGRNFTKVRGGPAIPDQPFALNVTAFRDPFVFKNKELDNLLDSEPDVWYSVISGGVHQKGPSMFLYRQYDPEFQYWEYMGEWWHEKANTTWGEGIWAGRYGFNFEVANIFSIDEEGYNSDGETFITFGAEWSEAPAPTQVSQFREMLWAAGNTTMEKGKAKFTPTMVGKMDWGHSAYAAAGKYLPSDSKASKKSGAPDRFISYLWLTGDYYGDLKLFPTAQQNWTGALLLPRELTVGKIS…
Fg_4874	GH32	N	N	N	Fg_4874-N	MTVKNTTPRPRFHPSPTYHLKAPRGWINDPCAPGYDASTGTYHLSYQWNPKSCDWGDITWGHLTSRDGLTWKQNTQNPVLEPSESYDKEGIFTGCFHPTGLQGEEGQLTVIYSSITHLPIHWTLPYTRNCAGLSVATSNDGGKTWQKSEQNPILDGEPEGVTVTGFRDPFLAEWPAMDEMRGEVSMYGFVSGGIVDGGPTVFLYAISPTDLTQWTYLGPLVDLPTGYSPSGKWGGDFGVNWECVNFMTLHNDSEECPFMLMGTEGGVKPGAKEGAEQWSLWMGGSLEQTKEGPRLKPEFDGILDHGCLYAPNSYEHPITKNRIVWGWLKEDDLTLARRENKGWTGYFSLPRELFLYSADNVTRSLTSPLNDLGFIKATDNGRGSSTIQTLGIRPLPNLE…
Mo_2497	GH32	Y	Y	Y	Mo_2497-Y	MHTSTFLAAILAAASAVEAAQGSFRVPDIITPDWILHQARNNSLFTRWRPRSHFLAPAGWMNDPSGAFYDPATDLYHLQYQWHPNHANWGNVSWGHAVSKDLFHWKDIRDWRDDSSASLPSGRFENGPLSFFSGSSYPVNLNGKQDGTLLTFVTRLSDLPTSWLKPYKKNMEVQSMFRSKDAGQTWQELGPIIESPPKGWNVTGFRDPYVFPNPALDAIRGVGPHYYITLGSGIKGPNVPATFHGAARPGFLGPRMPLYAAPASDLRKWTFLGSLWESKPNASLGHPDITGAYGYNFETSGVFSLPIDKNAGNSLRNTAWFALMGTEGGNTTLHPHEHWAVWSRGHMAPTRGGGVKMTPTSSGAADWGITYAHTSFEDARRGNGNRRVMWGWANEDVNE…
Mo_630	GH32	Y	Y	Y	Mo_630-Y	MCLLYAGIAALLFRYPTCPANLVPAPSGTTAALPRIAPELEVAEGHRADSSEMLLSPAHSVMFATGSVLVAASVAAAQNVMPFVNPAVPTGVPIPGNYSGPLRPRVHFTPPQHFMNDPNGMFRDANGIWHVYYQYNPTGLVAGNQHWGHATSQDLYHWNNQKIAIFPPEETIFAYSGSIVVDVNNTSKFFPPGKKDGVVAILTLAQFMEDGTAGPQTQALAYSMDGGFTFEYYDKNPVIGGTSSQFRDPKVFWFQPPPGSQFMEGYWVMAVAYSHEFAVGIYTSTDLKDWTPRSNFTNRGLLGAQYECPGLVKMPIRDGVGGPVIGEAYVLIVSVQPGAPLGGSVTQYFPGNFNGTHFFPFDDATRLTDFAKDNYAAQYFEGLPSNMNAVNMGWASNWA…
Mo_9022	GH32	N	N	N	Mo_9022-N	MHSFTFLATIFATATAAQEPLRVPKLITKDWILNHAQNNSLFTKWRPRSHFIAPAGWMNHPCGAVYDPATDLYHLHYQFHPNHVNWGGISWGHAVSKDLFHWSDIRDWRDDSSVSLPAGKFKNGPPAFFSGSSVAVNLQGKQDGTLLAFATRAQILPTSWKKPYIKGMELQTMFRSRDAGRSWQELGVIIDGPPKDWSVTGFRDPYVFPSPGLDAIRGVGPHYYLTLGSGLKGPNVPDEFPDDARPGLLGSRIALYTAPASDLTKWTFVGPVWESAPNASLGNPDITGGYGYNFETSGIFDLPTNRNGGGKGPQAWFAIMGTEGGNTTLHPDKHWAVWSRGDISTSRGGSVKLTPSSSGALDWGIAYSHTSFVNQRKGNGNRRIMWGWADDDVYRPPYS…
Mo_7004	GH32	Y	Y	Y	Mo_7004-Y	MQLNFILAVAFSIAGVPAASTYSGNEPRLRQNSAPRPAPVPAPKPKIGGGSSEAPNTGLITQDWLRTQAGNNSLFTRWRPRSHFIAPHGWMNDPCGAVYDPATDLYHLSYQFHPNYVNWGNISWGHAISKNLVHWTDAKDWKDDSSVSLAAGRVHHLPTNWKLPYTPGTEIQALFTSSDGGSTWKEIGPVINSPPTGWNPHYYATFGSGLKGPNVPAKLHGTARPGFLGPRMPLYAAPASNLTDWSFLGALWEPTANSSLGAPDVTGSYGYNFEASGLFNIPIGAKTNDGAWFTVMGSEGGNTLRHTREQWALWNRGAVSSGTNGGVQFKPTSGGAVDWGLAYAHSTWADTRKGNNRRVMWGWANEDPELDMRYHVLKAFGYAGSMTLPTELFVKETQG…
Mo_6086	GH32	Y	Y	Y	Mo_6086-Y	MKFTFVSSALLALVSSAAAQAPPVPQPLTADWLLNKAGNNSLFTRWRPRSHFIAPSGWMNDPCGAVHDPATDTYHLHYQFHPNHVGWGNVSWGHAVSKDLFHWTDVGGWENDTAVSLAASHYKTSPLSVFTGTTQPVNLQGEHDGTLLTFLTGIHRLPTNWKIHYQNGTEVQALFTSKDAGLTWQEQGIAIPGPPEGWNVTGFRDPSFFPNPDLDAMRNVSEPHYYAVLGSGLKGPDVPAELPGAARPGYIGPRMPLYTAPASNLTDWKFLGALWEPAANSSLGNPDVTGSFGYNFEVSGLFELKANGSDDGAFFVTTGAEGGNTTRHVREQWAVWARGNLSPRANGSIELKPSSGGAVDWGLSYAQASFVDSRKGNQERRVMWGWANEDIEDDVELAV…
Ds_995407	GH32	Y	Y	Y	Ds_995407-Y	MISMKSLFWTLLSTVVGGRALTPPDGSVLLDATSDVNGRLWRPQVHFSPPSGFMNDPNGLHIDENGIYHLYYQYNPTGLTGGNQHWGHATSQDLYHWVDQPIAISPPDPNSLIWSGSAIVDVNNTSGLFPNQTNGVVAIYTLNNNTAGRQVQEIAYSLDGGYTFTRYSGNPVINVNSNSFRDSKVFWHAATQRWVVVVAHSNDLFLEIYTSPDLKNWTSYECPNLVGIPLRDASGAIIPTSDDTYVLTVSVSPGTPLGGSTIQYFPGTFNGSHFTPVDDATRFVDIAQDNYAAQFFYGLPDGDDALLLGWASNTAYTNLVPTAQEGWRGAHTIPRRLFLTNSGQGGWDLVSLPANISAVFDPSPSGVIQNSFNGSGTVTVDLSAVTSNAYYFEVNVTGL…
Ds_197587	GH32	N	N	N	Ds_197587-N	MPPVGSLSEPHEDSWRPQVHFSPPEGFMNDPNGLFVDAQGTYHLYYQYNPTGILAGNQHWGHATSKDLFHWFDQPIAIYPPDAESQVFSGSVVIDVKNTSSFFPDQSDGVVAIYTLNTPGAQVQEIAYSRDGGYTFTPFEGNPVIDGQSTQFRDPKVVWHAETQRWIMVVAYAQEFIVAIYTSPDLKTWTHASDYSHHGLLGLQYECPNLVRVPVRDAVGAPQTEYDMYVLTLSINPGAPLGGSTTQYFPGNFDGTQFTPVDGATRLADFAKDNYAAQFFYGTPEGEDALSLGWASNWQYTEATPTAREGWRGVMTLPRRSFLTRNSREGWVLVSLPVELSPVLCPGPIRVTREHLGGDMRFEADLRAVKSGAYHFEIVLPTFSRTATEARLTFELSSS…
Tv_141481	GH32	Y	Y	Y	Tv_141481-Y	MKSRVTAFCLVAALVGGVMAQDPTVPAVPTGTPIPGDYNGPYRPQVHFTPPQHFMNDPNGMFLDANGTYHLYYQYNPTAVVAGNQHWGHATSRDLYHWINQPIALFPPTSDSGVFSGSAVVDVNNTSGFFPDQDNGVVAIYTLNTPTAQVQEISYSLDGGYTFTAFAGNPVIDIGSTQFRDPKVIWYEDHWVMVVALSQDFAVAIYTSPDLKTWSHASDFSHRGLLGLQYECPNLVKLPMEGSEDDIYVLTISINPGAPLGGSITEYFPGSFNGTHFTAVDEAARIADFAKDNYAGQFFYGTPDGEDAVSIAWASNWQYTQVVPTAQEGWRSAMSLPRRNRLANITRIGWDLISLPYDLRPVLGQQLASRTDVVNSTLEVDYSGVASNAVYFEANVTGL…
Tv_149280	GH32	Y	Y	Y	Tv_149280-Y	MKFCTVLGLVTALVGGVVAQDTTAPAVPTGTPIPGDYNGAYRPQVHFSPPQHFMNDPNGMFLDANGTYHLYYQYNPTANVAGNQHWGHATSRDLYHWINQPIAIFPPTNDSQVFSGSAVVDVNNTSGFFPNQDNGVVAIYTLNTPTAQVQEISYSHDGGYTFTAFAENPVINSTSTQFRDPKVIWFEDHWVMVISYSQEFAVGIYTSPDLKTWSHASNFTHHGLLGLQYECPNLVKMPVQGSDDGMYVLTISINPGAPLGGSITEYFPGTFNGTHFTAVDGAARVADFAKDNYAGQFFYGVPDGQDAVSIAWASNWQYTQVVPTAQEGWRSAMSLPRRNYLANVTRIGWDLISLPYDLSPVLGQQLASSSSLLNSTLVVDYSGVASNAVYFEANVTGVS…
Tv_47996	GH32	Y	Y	Y	Tv_47996-Y	MRFCTAVVLAATLLSSVIAQDPTVPAIPTGTPIPGIYNGTYRPQVHFSPPQHYMNDPNGLFLDANGTYHLYYQYNPTANTAGDQHWGHATSRDLYHWINQPIAIFPPTNDTQVFTGSAVVDVNNTSGFFPDQDNGVVAIYTLNTPTGQVQDISYSVDGGYTFTAFSGNPVLTSTSTQFRDPKVMIVSFAADLTLGFYTSPDLKTWSSASNFTYPNSVNQFECPNIVKMPVQGSNDSMYVLSTSISSGGPAGGGAIIYFPGTFNGSHFTAVDDTPRFIDFGADSYAGQFFSGIPDGDDALFIAWATNGQYSQDTPTAQEGWRSTMSLPRRNRLAPNATSGGYDLITVPQDLSPVLGEQLASMADLANGTFFVDYSAVASNVIYFEANVTGVSGASDTSTL…
Sc_64850	GH32	Y	Y	Y	Sc_64850-Y	MATLKGLFLGALLSGLGYAQTNEPVSGDYSGALRPQIHFSPPTDFMNDPNGCFVDANGTWHLYYQYNPTDLVAGNQHWGHATSKDLYHWENQPIAIYPPDNTSQVFSGSAVIDVNNNSGFFPNQTDGVVAIYTLNTPDGQVQEISYSRDGGYTFTTYEGNPVININSTQFRDPKVIRYEDSWVAVIAYSQEFVVGIFTSPDLIHWTHASNFSHHGLLGLQYECPNLVKIPVDGSDEEMYLLTISLNPGAPLGGSVTEYFPGTFNGTHFTPVDGAARLADFGKDNYAGQFFYGVPEDEHPVSIAWASNWQYTGNVPTGKEGWRSAMTVPRRHYLTQAPRIGWDLVQVPADLSPVLGAQLGSNDALANASLTVDFADVKSNAVVLEVNVTGSAFDNSWVKF…
Experimentally characterized fungal GH 32 genes
Species name with NCBI accession number	Function	Protein sequences
Aspergillus niger_ABB59682.1	exo inulinase	MARLLKAVTVCALAGIAHAFNYDQPYRGQYHFSPQKNWMNDPNGLLYHNGTYHLFFQYNPGGIEWGNISWGHATSEDLTHWEEQPVALLARGYGSDVTEMYFSGSAVADVNNTSGFGKDGKTPLVAMYTSYYPVAQTLPSGQTVQEDQQSQSIAYSLDDGLTWTTYDAANPVIPNPPQPYQAQYQNFRDPFVFWHDESHKWVVVTSIAELHKLAIYTSDNLKDWKLVSEFGPYNAQGGVWECPGLFKLPLDGGSSTKWVITSGLNPGGPPGTVGSGTQYFVGEFDGTTFTPDADTVYPGNSTANWMDWGPDFYAAAGYNGLSIKDHVHIGWMNNWQYGANIPTYPWRSAMAIPRHLALKTINNKTTLVQQPQEAWSSISSKHPLYSRTYSTFSEGSTNA…
Aspergillus niger_BAA33797.1	endo-inulinase A	MLNPKVAYMVWMTCLGLTLPSQAQSNDYRPSYHFTPDQYWMNEPNGLIKIGSTWHLFFQHNPTANVWGNICWGHATSTDLMHWAYKPTAIADENGVEAFTGTAYYDPNNTSGLGDSANPPYLAWFTGYTTSSQTQDQRLAFSVDNGATWTKFQGNPIISTSQEAPHDITGGLESRDPKVFFHRQSGNWIMVLAHGGQDKLSFWTSADTIHWTWQSDLKSTSINGLSSDITGWEVPDMFELPVEGTGETTWVVMMTPAEGSPAGGNGVLAITGSFDGKTFTADPVDASTMWLDNGRDFDGALSWVNVPASDGRRIIAAVMNSYGSNPPTTTWKGMLSFPRTLSLKKVGTQQHFVQQPITELDTISTSMQTLANQTITPGQTLLSSIRGTALDVRVAFYPD…
Aspergillus niger_ABB59678.1	invertase	mklqtasvllgsaaaaspsmqtrasvvidynvappnlstlpngslfetwrprahvlppngqigdpclhytdpstglfhvgflhdgsgissattddlatykdlnqgnqvivpggindpvavfdgsvipsginglptllytsvsflpihwsipytrgsetqslavssdggsnftkldqgpvipgppfaynvtafrdpyvfqnptldsllhsknntwytvisgglhgkgpaqflyrqydpdfqyweflgqwwheptnstwgngtwagrwafnfetgnvfsldeygynphgqifstigtegsdqpvvpqltsihdmlwvsgnvsrngsvsftpnmagfldwgfssyaaagkvlpstslpstksgapdrfisyvwlsgdlfeqaegfptnqqnwtgtlllprel…
Aspergillus niger_ABB59679.1	intracellular invertase	merqtspsddaqrwqpsyhftaphgwmndpcglgydpatgvyhlsfqwnpkgndwgniswghavsndllhwevypepclqptteydrcgvftgcfrpnavdgapnaltaiytsvkrlpihytlpyvpgsesvslatshdqgltwqrldcnpiiarsppnvkvagwrdpfvgawqfmreqpeafpssdlcglisggiagqtptafvysinphdlrqwkylgplvdvglnfnpsrwssdlgvnwevvnwipmtddedvtrlfilmgaegglasdksqkkspraqlwmsikpcfstqphsntdplasyafsgvfdhgcgyaansfwdpvtgqqivycwitednlpddlrhqqgwsgmlsiprvvklitlrhvkrarrselnaitsieteeerqqtftirtlg…
Aspergillus niger_ABB59682.1	exo inulinase	marllkavtvcalagiahafnydqpyrgqyhfspqknwmndpngllyhngtyhlffqynpggiewgniswghatsedlthweeqpvallargygsdvtemyfsgsavadvnntsgfgkdgktplvamytsyypvaqtlpsgqtvqedqqsqsiayslddgltwttydaanpvipnppqpyqaqyqnfrdpfvfwhdesqkwvvvtsiaelhklaiytsdnlkdwklvsefgpynaqggvwecpglfklpldggsstkwvitsglnpggppgtvgsgtqyfvgefdgttftpdadtvypgnstanwmdwgpdfyaaagynglsikdhvhigwmnnwqyganiptypwrsamaiprhlalktinnkttlvqqpqeawssisskhplysrtystfsegstna…
Aspergillus oryzae_AHY94898.1	beta-fructosidase	MKLSTASALVTSQAAYAASAIDYNAAPPNLSTLANGSLYDTWRPRAHILPPNGRIGDPCGHYTDPDTGLFHVGFLYNGSGIAGATTDDMVRFRDLNPNGSQFIMPGGKNDPVAVFDGSVIPKGIDGKPTLLYTSVTSLPIHWSIPYNPGAETQSLAVTSNGGRNFTKLDRPPVIPLPPSDSDVTAFRDPYAFQSPELDAAADSAPGTWYTAISGGVHEDGPGQFLYRQDQKEMSLESWEYLGLWWQEKVNTTWGNGDWAGGWGFNFETGNVFGLNEEGYSVDGEMFMTLGTEGSGTPIVSQVSSIHDMLWAAGNVSNNGNVTFTPTMAGVFDWGASGYAAAGHILPATSQVSTKSDAPDRFISFVWLTGDLFEQAKGYPTSQQNWVGTLLLPRELHIKT…
Aspergillus oryzae_BAE62112.1	fructosyltransferase	myikpfilpalaavaqaasysgdlrpqthfsppsnfmndpnglfydskrgvyhlyyqynptatvagnqhwghatspdlyhwtnqpialagdkpeeyifsgsavvdsnntsgffpdqddgviaiytvdtptletqhiaysrdggytftkyennpvidigskqfrdpqvvwhpetqqwvmtiayaqdlvigfytspnlkdwthasnftqeglpgdqfecpnlvklsvdravseetskfvlfisvnpgaplggsgtfyvvgdfngthftsevvqetlfdfskdnyaaqwysgipeneppvsigwasnwdyteevptgplegwrsamtlprahtltkvngvwtvthspfeglsalkgrqlvsksvhsgdvkanfsgvpsnavyfdvtlkgidvakptgrvnfn…
Aspergillus awamori_CAC44220.1	exo inulinase	maplskalsvfmlmgityafnydqpyrgqyhfspqknwmndpngllyhngtyhlffqynpggiewgniswghaisedlthweekpvallargfgsdvtemyfsgsavadvnntsgfgkdgktplvamytsyypvaqtlpsgqtvqedqqsqsiayslddgltwttydaanpvipnppspyeaeyqnfrdpfvfwhdesqkwvvvtsiaelhklaiytsdnlkdwklvsefgpynaqggvwecpglvklpldsgnstkwvitsglnpggppgtvgsgtqyfvgefdgttftpdadtvypgnstanwmdwgpdfyaaagynglslndhvhigwmnnwqyganiptypwrsamaiprhmalktigskatlvqqpqeawssisnkrpiysrtfktlsegstnt…
Penicillium oxalicum_AJY58099.1	beta-fructofuranosidase/invertase	mkthtiatavalgagsapalgqsltvdqidgmanntlftrwrptshflapagwmndpcgpmydpinkiyhlhyqfhpnhvnwgniswghatsddlitwkdvdsnpqdgtaawkdqqaqslgttnltsdhhtpalynhlgifsgtaqpvnltggsdgtllafytsvselptswtkpylkgtesqslaystdggvtwqeyennpvmsdppegwnvtgwrdpfyhawpemdaflnvsepyyyavlgsgikevgprmplykapasdltnwtfmgslfepkmnsslgalpetgsygfnfevsnffsigdryfvtmgaeggdtdfhtrrwslwnegtlsvrangsveftpvaggagdwgllyamttfddtknnrriqwgwcpedmnnfaitqqgyqgsfalprei…
Amylomyces rouxii_BAM95319.1	beta-fructofuranosidase/invertase	mihfkliyiftliqyvlankapdinsitnrplihytpengwmndpnglfydkklkiwhiyyqhhpndnnwglpmywghattkdfvnwqhhddaigpdkddegifsgsividynnttgffnssidksqrivaiytnsasnlqtqdiaysfdggytfikyinnpvinvnspnfrdpkvfwhdetqqwimvvsksheykiqifgspnlkkwklysnfssgyygnqyecpglikvpientnkykwvmflsinpgspmggsanqyfigefdgykfiaddsqtrfmdsgkdfyafqtfsdvdvskygvlglawasnwqyanrvpapdnyrssttlvrnytlsyistnsdtkilslkqkpvignslkiidsinkkniimntnmsielktnninyifdfnitfkiig…
Aspergillus ficuum_CAA07345.1	endo inulinase	mlnpkvaymvwmtclgltlpsqaqsndyrpsyhftpdqywmnepnglikigstwhlffqhnptanvwgnicwghatstdlmhwahkptaiadengveaftgtayydpnntsglgdsanppylawftgyttssqtqdqrlafsvdngatwtkfqgnpiistsqeaphditgglesrdpkvffhrqsgnwimvlahggqdklsfwtsadtinwtwqsdlkstsinglssditgwevpdmfelpvegteettwvvmmtpaegspaggngvlaitgsfdgksftadpvdastmwldngrdfdgalswvnvpasdgrriiaavmnsygsnpptttwkgmlsfprtlslkkvgtqqhfvqqpiteldtistslqilanqtitpgqtllssirgtaldvrvafypd…
Aspergillus foetidus_CAA04131.1	sucrose fructosyltransferase	marllkavtvcalagiahafnydqpyrgqyhfspqknwmndpngllyhngtyhlffqynpggiewgniswghatsedlthweeqpvallargygsdvtemyfsgsavadvnntsgfgkdgktplvamytsyypvaqtlpsgqtvqedqqsqsiayslddgltwttydaanpvipnppqpyqaqyqnfrdpfvfwhdesqkwvvvtsiaelhklaiytsdnlkdwklvsefgpynaqggvwecpglfklpldggsstkwvitsglnpggppgtvgsgtqyfvgefdgttftpdadtvypgnstanwmdwgpdfyaaagynglsikdhvhigwmnnwqyganiptypwrsamaiprhlalktinnkttlvqqpqeawssisskhplysrtystfsegstna…
Aspergillus japonicus_BAB67771.1	beta-fructofuranosidase/invertase	mklttttlalatgaaaaeasyhldttappptnlstlpnntlfhvwrprahilpaegqigdpcahytdpstglfhvgflhdgdgiagattanlatytdtsdngsfliqpggkndpvavfdgavipvgvnntptllytsvsflpihwsipytrgsetqslavardggrrfdkldqgpviadhpfavdvtafrdpfvfrsakldvllsldeevarnetavqqavdgwteknapwyvavsggvhgvgpaqflyrqnggnasefqyweylgewwqeatnsswgdegtwagrwgfnfetgnvlflteeghdpqtgevfvtlgtegsglpivpqvssihdmlwaagevgvgseqegakvefspsmagfldwgfsayaaagkvlpassavsktsgvevdryvsfvwl…
Aspergillus luchuensis_GAA88101.1	extracellular invertase	mklqtasvllgsaaaaspsmqtrasvvidynvappnlstlpngslfetwrprahvlppngqigdpclhytdpatglfhvgflhdgsgissattddlatyqdlnqgnqvivpggindpvavfdgsvipnginglptllytsvsylpihwsipytrgsetqslavssdggsnftkldqgpvipgppfaynvtafrdpyvfqnptldsllhsknntwytvisgglhekgpaqflyrqydsdfqyweylgqwwheptnstwgngtwagrwafnfetgnvfsldeygynphgqifttigtegsdlpvvpqltsihdmlwvsgtvsrngsvsfnpnmagfldwgfssyaaagkvlpstslpstksgapdrfisyvwlsgdlfeqaegfptnqqnwtgtlllprel…
Aspergillus sydowii_CAB89083.1	fructosyltransferase	mklpssldillarqavggtevdydspppdlttlpenslfetwrpkihvlppngqigdpcahyndpatglfhvgflhngtgissvytddlvtyrdinpnggyiivaggpndpeavfdgsvipsgiddlptllytsvtslpihwtlpytpgsetqslavsddgghhfdkldrgpviplppdgldvtafrdpyvfqnhevdevtgsdpdtwyaaisggvhdvgpgiflyrnqdssfenweylgewwqepanstwgdgtwakrwgynfetgnvfsldregynvdghtfmtigvegayapiqpsvtsmhamlwaagnvssengenvtftpymagaldwgmaayagagkvlpstsqaseksgapdrfiswvwltgdefgaaagfpaaqqgwqntlllprelsiht…
Ceratocystis moniliformis_AGV22100.1	beta-fructofuranosidase/invertase	mvfqssaakalsmaavvsaaatpsalyartnttcldiakangtataeclnwrpnihvqppqgwmndpcapgydtankkyhlgmqwtpdgiawnnitwgaavsddlinwkisrktsiepsapydylgvftggafdgningevngtittaytavdalpiswknnytrgsesvalafsddsglswtryegnvivedgptdvdivgwrdpyiaqwpsveaklhnnvtgnylyaivsggirdttpttwlyeidanalqnwryvgplvdiemqydpspkwiggyganfevcnfatissndgtvtrdyilcgcegknvttevaaaqgsfrsdkgqtwfqgdwtvksdsvqmgykhggrldygdiyaangfwdpvtsshvvwgwvaeddlptrfleaqfwagslslp…
Neurospora crassa_CAC28747.2	invertase	mtkttpyknalvgllslasvlpdgttasvlprtqecqrqqypgpknpsfetgdlsgwtvvngtafgkssvttaassqlgsgpfnqvgkqflstnlqdgeaatgtlrsstfkassvmsfliggnydpanlyvglvlekdgsllfsqtatndealirivwdtsayagqnvylvvvdtsttghislddvrtgcdalkdgphtfnilgqsnqptsknltalsaasryavdptrpqyhytpyqgwindpagliqwggkyhlfnqynpvaplwgpmywshaestdavhwrdlpvaltppyvnntqdtsgrytgsavknqdtgalqliytdatnvtyhphavpevvssavssdgihfdlysgnpivaeapptssagfrdpkvfwdptannwkmvvgsgdghtgnvq…
Papiliotrema aurea_ACC61059.1	exo inulinase	mfrslllvsaaglaavlqslaqsttsdnlpfysgplrprvhfsppkgwmnepnglfvdkngtwhlyyqynptrlvaaaqhwghatsvdlyhwtnqpiagsggsalgsrfsgsavidqnntsgffpdtdngvvaiytrdcceqhlrliaysgdggysfteyqhnpvlspgagqfrdpkvfwhetrwvmtvacrvyviglytspdlkswthasaftpvdyvigvyecpdliswthasnithvgflgwvltisinpgsplggsitqyfpgefngthftpydsaarltnfgkddyagqyffaepysigwasnwqytaqvptgpeegwrsamtlpdcewtrltaaanggidctvtpnadcrqpdcagsggsalgsryfsgplhldqpthrsfpsqlhlwrllrl…
Papiliotrema aurea_AFO84001.1	exo inulinase	mklayslllplagvsasvinykrdgdskaitnttfslnrpsvhftpshgwmndpnglfvdkngtwhlyyqcewtrltaaangcidctvtpnadcrqpdcavagnqhwghatspdlytwtnqpialfppnstsgvfsgsavidanntsgffpdqddgvvaiytlntptlqvqelalsydggytftpyegnpvldvgsnqfrdpkvvwyedhwvmviaysteftigiftsndlktwehasnftdmgllglqyecpnliqvpvwengtatgdlawimlisinpgaplggsiseyfpgtfdgytftpydgaarisdfakdnyaeqyffgtdpseaisiawasnwqytnvvptgdegwrsamslprynyltkvertgwemgslpykqldavkgrqfsydqdfgn…
Penicillium janthinellum_AEO12134.1	exoinulinase	mvillkplflglsafravsaenprytelyrpqyhftppqnwmndpngllyhkgiyhlyyqynpggttwgamswghatsrdlthweqqpiallargypnnitemffsgsvvadvdntsgfghsgktplvamytsyypyaqtlpsgktvqanqqaqsiayslddgmtwvtydsanpvisdppatysdqflnfrdpnifwhnptkkwiavlslaelhklliytskdlkswtpasefgpvnavggvwecpnifpmsvddddnnvkwvamiglnpggppgttgsgtqyivgnfdgttftadtdsifsgttppprdsiifadfegtgtfadlgwtpsgdligqspangtlsgqnpvtgylgkrlvntflngdattgtltsksfliskryinfliggghdinntav…
Penicillium sp_BAC16218.1	exo inulinaseD	mksismlwevlllgaflsqvdaaptkesytelyrpqyhftpaqnwmndpngllyadgtyhmyyqynpggntwgamswghatsedlthwkeqpvallargypnnitemffsgsavidehntsgfgkkgkapwiamytsyyptaqvlpsgkqvrdnqqaqsiaysldhgttwttydeanpvildppapyqdqfldfrdpnifwhqpirkwvavvslaklhklliytstnlkqwdlesefgpfnavggnwecpnifplpvdgdkskvkwvaivginpggppgtvgsgvqyflgdfngttftadsnsihgggppdgsfifedfegnhsfsdrgwiatgdfigtspvagtlpgqnpvtgylgnqlvntflngdattgtltspsftisykyinfligggdninqt…
Penicillium sp_BAB19132.1	endo inulinaseC	misqgltgalkalplvcalvaravaddyrpafhfcpaenwmnepngliqinstwhlfyqadpaanvwgnecwghatssdllhwdhlpvaipvengiesftgtsyydsnntsglgtstnppylafftgytesnktqdqrlaystdlgqtwvkfagnpiigaaqeapqdisgglesrdpkvffhapsgkwvmvlahggqdkltfwtsldaknwtwvsdlsssqiegfpssitgwevpdmfqlpiqgikkttwvliftpaqgsppggngvvaltgsfdgetfvadpvdpstlwldygrdfdgalswenvpasdgrriiaavmnsygsnpptttwkgmlsfprtlalkqigskqyflqqpvaelstidgsltsiqnqtitpnqtllssihgtsldirmafvid…
Rhizopus delemar_BAM95316.1	beta-fructofuranosidase/invertase	mihfkliyiftliqyvlankapdinsitnrplihytpekgwmndpnglfydkkfkiwhlyfqynpkdtlwglplywghatskdfvnwehhdvaigpekdnegifsgsividynnttgffnssidksqrivavytnsasnlqtqniaysfdggytftkyinnpiinvnspnfrdpkvfwhdktqqwimvvsksqeykiqifgspnlkkwklhsnfssgyygsqyecpglikvpientnkykwvmflsinpgspmggsanqyfigdfdgykfiaddsqtrfmdsgkdfyafqtfsdvdvskygvlglawasnwqyanrvpdtnnyrssmtlirnytleyistnsetkllnliqkpvlgnslniidsinkkniimntnmsielktnnindifdfditfkvvg…
Rhodotorula dairenensis_QFG75712.1	beta-fructofuranosidase/invertase	mkftllsvvaiaaaasdsyaapaasslagpvttgvfsavsaipsfatnlsgqvasatstvlsgstasgssataapsasasgassmqsmasslsgsafspssmmpiasgnmtmpnmtssasassaastatgvaggagsnsssscaptslpasatelpttvptgtvitgdytgsyrpqvhysppkgfmndpngchrdrngtyhlyyqynpleyvagnqhwghatsddlyhwtnqpiaifppnstsqvfsgsavldpnntsgffpnttdgvvavytlntptlqvqevaystdggynftpyennpvlsvgsnqfrdpkvfwyedhwvmavaaandftieiytspnltswtfasnfthhgllglayecpnlvqvpfqddpsksawlmyisinpgaplggsvgqy…
Scopulariopsis brevicaulis_AAQ31829.1	beta-fructofuranosidase/invertase	qptslsidnstypsidynsappnlstlannslfetwrprahvlppqnqigdpcmhytdpetgifhvgwlyngngasgattedlvtyqdlnpdgaqmilpggvndpiavfdgavipsgidgkptmmytsvsympiswsiaytrgsethslavssdggknftklvqgpvipsppfganvtswrdpflfqnpqfdsllesengtwytvisggihgdgpsaflyrqhdpdfqyweylgpwwneegnstwgsgdwagrwgynfevinivgldddgynpdgeifatvgtewsfdpikpqasdnremlwaagnmtledgdikftpsmagyldwglsayaaagkelpasskpsqksgapdrfvsylwltgdyfeghdfptpqqnwtgslllprelsvgtipnvvdne…
Talaromyces purpureogenus_BAA12320.1	endo inulinase	mislrialainalsyicalvelavaddyrptfhfcpaenwmnepnglikidstwhlfyqadptanvwgnecwghatssdllhwdhlpvaipvengiesftgtsyydanntsslgtstnppylafftgytssngtqdqrlaystdlgttwlkfsgnpiisaaleaphdvtgglesrdpkvffhepsgkwvmvlahggqdkltfwtsldakswtwmsdllasqiegfpssvtgwevpdmfqlpiqgtnettwviiftpaqgspaggngvvaltgsfdgetflanpvdsstlwldygrdfdgamswenvpasdgrliiaavmnsygsnpptntwkgmlsfprtltlekigskqyflqqpiaelstvdnalasiqnqtiapkqtllssihgssldvriafsvd…
Uromyces viciae-fabae_CAG26671.1	invertase	mcystsksfvsllcaavlssgsisasllyqdsvtaddrlessksghssapqcsidwsqppqmdelvkcpnssmfqvwrtkarvtgprgwmndpmavfetrngtyhigyqcnpssnvwsnisqcsastsdfvhfndyhswknpvtiapsqlydirgvfdgtvikngwdgnptiiytsvftgpisarsnppeiegvetqslayteddgsswtklnfgadgnpviykwpeqhlsgfrdpfvfeseelyqfyanqsivhripgghnspkprgkkylllsggirtesdpvhggprlflyqqtkehdlrdwtylgpmisytaernqtsewrganginfecgaitkidehglanqkdathsttqlnvitvgteggrgqknywpiwkavswdfsapdgnvkanadfs…
Xanthophyllomyces dendrorhous_ACL79833.1	beta-fructofuranosidase/invertase	mispllktlpllaavyaaeldlpnlsalnkrqdnssastecsldqtvapgnltlcgnatlfttfrpkarfiapegwmndpmglyqradgsihagyqshpkhiqwgnisqgaayssdftswtdfngsegyktiwpsqiydirgvfdgsiikegidgyptilytstsfgplgatlneaegtetqslayttddgaswiklgygagqnpviyewpetnltgfrdpyvfqsprleallanttsitnatgdhfatisggvhgdgarlflyrqhttgefikwtylgplvttgykesygewsgnyginfetagvtrlnpagaawdngsdttavdfvtfgteqgradhqnhwplwaavdyevrdngsieaviaysgvqdwgrsyayasfpvegyrqvsvgwiyedddn…
