# Supplementary material for: Expansion of maltose/sucrose related transporters in Ascomycetes and their association with corresponding disaccharide utilization
Source: Curr Res Microb Sci. 2025 Mar 3;8:100368. doi: 10.1016/j.crmicr.2025.100368 (PMC11930586; doi:10.1016/j.crmicr.2025.100368)
Supplement: Supplementary file 13 [file mmc13.xlsx]

## Sheet: Supplementary Table S8
Supplementary Table S8 List of the sugar transporters in clade D, GH28 enzymes, and related D-galacturonic acid metabolic genes in selected species.
Species names of Ascomycota are shown in red, Basidiomycota in yellow, Mucoromycota in blue and Zoopagomycota in black.
Species	Number of STs in Clade D	Number of GH28	Number of D-galacturonic acid reductase (gaaA/gar1)	Number of L-galactonate dehydratase (gaaB/lgd1)	Number of 2-keto-3-deoxy-L-galactonate aldolase (gaaC/lga1)	Number of L-glyceraldehyde reductase (gaaD/gld1)	Annotation souce of GH28	Annotation souce of sugar metabolic genes of D-galacturonic acid
Aspergillus niger	14	21	2	1	1	1	JGI	Jiajia Li et al., 2022. doi: 10.3390/jof8121315
Aspergillus oryzae	16	21	3	1	2	3	JGI	Blast
Aspergillus nidulans	12	11	2	1	1	1	JGI	Jiajia Li et al., 2022. doi: 10.3390/jof8121315
Penicillium brasilianum	18	16	2	1	1	1	Lenz et al., 2022. doi: 10.1016/j.gene.2022.146345	Blast
Penicillium subrubescens	14	22	2	1	1	1	JGI	Jiajia Li et al., 2022. doi: 10.3390/jof8121315
Penicillium oxalicum	6	11	2	1	2	1	JGI	Blast
Fusarium oxysporum	16	13	2	3	1	2	JGI	Blast
Fusarium graminearum	11	6	2	1	3	1	JGI	Blast
Trichoderma reesei	7	4	2	2	2	1	JGI	Jiajia Li et al., 2022. doi: 10.3390/jof8121315
Trichoderma harzianum	9	6	2	2	1	1	JGI	Blast
Podospora anserina	3	0	2	1	3	0	JGI	Blast
Myceliophthora thermophila	3	2	2	2	2	0	JGI	Blast
Pyricularia oryzae	8	3	2	1	2	1	JGI	Blast
Dichomitus squalens	2	7	2	1	2	1	JGI	Jiajia Li et al., 2022. doi: 10.3390/jof8121315
Trametes versicolor	2	11	2	1	3	2	JGI	Blast
Postia placenta	1	8	2	1	2	3	JGI	Blast
Phanerochaete chrysosporium	2	5	2	1	2	1	JGI	Jiajia Li et al., 2022. doi: 10.3390/jof8121315
Serpula lacrymans	3	7	3	2	2	2	JGI	Blast
Laccaria bicolor	2	7	2	1	1	2	JGI	Blast
Schizophyllum commune	3	3	2	1	2	4	JGI	Blast
Syncephalastrum racemosum	3	8	1	1	0	0	JGI	Blast
Mucor lusitanicus	3	2	0	1	0	0	JGI	Blast
Martensiomyces pterosporus	0	0	0	0	0	0	JGI	Blast
Pinnaticoemansia coronantispora	0	0	0	0	0	0	JGI	Blast
